# Supplementary material for: Analysis of Domain Architecture and Phylogenetics of Family 2 Glycoside Hydrolases (GH2)
Source: PLoS One. 2016 Dec 8;11(12):e0168035. doi: 10.1371/journal.pone.0168035 (PMC5145203; doi:10.1371/journal.pone.0168035)
Supplement: S1 Annex — Sheet S1.1 specifies the Pfam domain assigned to each position in the binary vector. Each Pfam code is followed by an underscore symbol and a number to indicate the presence of tandem repeats when necessary. Sheet S1.2 indicates the binary vector that corresponds to each sequence, identified by its GI number. (XLS) [file pone.0168035.s007.xls]

## Sheet: S1.1
position in binary vector	Pfam code_repeat
1	PF00041.17_1
2	PF00069.21_1
3	PF00314.13_1
4	PF00395.16_1
5	PF00395.16_2
6	PF00395.16_3
7	PF00535.22_1
8	PF00553.15_1
9	PF00563.16_1
10	PF00703.17_1
11	PF00728.18_1
12	PF00746.17_1
13	PF00754.21_1
14	PF00754.21_2
15	PF00754.21_3
16	PF00754.21_4
17	PF00933.17_1
18	PF01522.17_1
19	PF01546.24_1
20	PF01915.18_1
21	PF02156.11_1
22	PF02574.12_1
23	PF02836.13_1
24	PF02837.14_1
25	PF02837.14_2
26	PF02929.13_1
27	PF03174.9_1
28	PF03422.11_1
29	PF04650.13_1
30	PF05270.9_1
31	PF05270.9_2
32	PF07501.8_1
33	PF07501.8_2
34	PF07501.8_3
35	PF07523.8_1
36	PF07532.7_1
37	PF07532.7_2
38	PF07532.7_3
39	PF07532.7_4
40	PF07554.9_1
41	PF07554.9_2
42	PF07554.9_3
43	PF07679.12_1
44	PF07679.12_2
45	PF07679.12_3
46	PF07687.10_1
47	PF07691.8_1
48	PF07745.9_1
49	PF07859.9_1
50	PF08305.7_1
51	PF10633.5_1
52	PF10974.4_1
53	PF11721.4_1
54	PF13229.2_1
55	PF13290.2_1
56	PF13385.2_1
57	PF13416.2_1
58	PF13472.2_1
59	PF13506.2_1
60	PF13641.2_1
61	PF13927.2_1
62	PF13927.2_2
63	PF14200.2_1
64	PF14310.2_1
65	PF16353.1_1
66	PF16355.1_1
67	PF16483.1_1
68	PF16499.1_1
69	PF16990.1_1

## Sheet: S1.2
GI	Binary vector
371998500	000000000000000000000010000000000000000000000000000000000000000000000
371999464	000000000000000000000010000000000000000000000000000000000000000000000
664695212	000000000100000000000011010000000000000000000000000000000000000010000
430781783	000000000100000000000011010000000000000000000000000000000000000010000
601115891	000000000100000000000011000000000000000000000000000000000000000000000
383101736	000000000100000000000011010000000000000000000000000000000000000010000
371998686	000000000000000000000010000000000000000000000000000000000000000000000
442802933	000000000100000000000001000000000000000000000000000000000000000000000
410820113	000000000100000000000011000000000000000000000000000000000000000001000
149932746	000000000100000000000011010000000000000000000000000000000000000000000
915387434	000000000100000000000011010000000000000000000000000000000000000010000
752307479	000000000100000000000011010000000000000000000000000000000000000010000
692108169	000000000100000000000001000000000000000000000000000000000000000000000
835164774	000000000100000000000011000000000000000000000000000000000000000000000
371999350	000000000000000000000010000000000000000000000000000000000000000000000
83775987	000000000100000000000001000000000000000000000000000000000000000000000
451783631	000000000100000000000011010000000000000000000000000000000000000010000
780478885	000000000100000000000001000000000000000000000000000000000000000000000
334736227	000000000100000000000011010000000000000000000000000000000000000010000
371998720	000000000000000000000010000000000000000000000000000000000000000000000
407322813	000000000100000000000011000000000000000000000000000000000000000000000
291531361	000000000100000000000011010000000000000000000000000000000000000010000
338846696	000000000100000000000011000000000000000000000000000000000000000000000
319415515	000000000100000000000011000000000000000000000000000010000000000001000
828980809	000000000100000000000011010000000000000000000000000000000000000010000
922660816	000000000100000000000011010000000000000000000000000000000000000010000
324974626	000000000100000000000011000000000000000000000000000010000000000000000
909819981	000000000100000000000011000000000000000000000000000000000000000000000
442739579	000000000100000000000011000000000000000000000000000000000000000001000
76154356	000000000000000000000001000000000000000000000000000000000000000000000
323127616	000000000100000000000011000000000000000000000000000000000000000000000
674289134	000000000100000000000011010000000000000000000000000000000000000010000
407052593	000000000100000000000011010000000000000000000000000000000000000010000
675106025	000000000100000000000011010000000000000000000000000000000000000010000
328449167	000000000100000000000011010000000000000000000000000000000000000000000
922660530	000000000100000000000001000000000000000000000000000000000000000000000
532223824	000000000000000000000001000000000000000000000000000000000000000000000
870811387	000000000100000000000011000000000000000000000000000000000000000000000
52217396	000000000100000000000011010000000000000000000000000000000000000010000
332171937	000000000100000000000011010000000000000000000000000000000000000010000
229567272	000000000100000000000011000000000000000000000000000000000000000000000
699041824	000000000100000000000001000000000000000000000000000000000000000000000
215263519	000000000100000000000011010000000000000000000000000000000000000010000
324319421	000000000100000000000011010000000000000000000000000000000000000010000
801069766	000000000100000000000011010000000000000000000000000000000000000010000
671717517	000000000100000000000011000000000000000000000000000000000000000000000
408526833	000000000100110000000001000000000000000000000000000000000000000000000
371589662	000000000100000000000011010000000000000000000000000000000000000010000
328806704	000000000100000000000011010000000000000000000000000000000000000010000
323481635	000000000100000000000011010000000000000000000000000000000000000010000
269304401	000000000100000000000011010000000000000000000000000000000000000010000
374098260	000000000100110000000001000000000000000000000000000000000000000000000
378570170	000000000000000000000011000000000000000000000000000000000000000000000
671714231	000000000100000000000011010000000000000000000000000000000000000010000
371998492	000000000000000000000010000000000000000000000000000000000000000000000
757811633	000000000100000000000011000000000000000000000000000000000000000001000
324975279	000000000100000000000001000000000000000000000000000000000000000000000
332334478	000000000100000000000011000000000000000000000000000000000000000000000
145408778	000000000100000000000011000000000000000000000000000000000000000000000
801068142	000000000100000000000011000000000000000000000000000000000000000000000
359342457	000000000100000000000011000000000000000000000000000000000000000000000
262335027	000000000100000000000011000000000000000000000000000000000000000001000
371997796	000000000000000000000010000000000000000000000000000000000000000000000
821337104	000000000100000000000011000000000000000000000000000000000000000000000
671343579	000000000100000000000011010000000000000000000000000000000000000010000
433670448	000000000100000000000011000000000000000000000000000000000000000000000
549813086	000000000100000000000011000000000000000000000000000000000000000000000
811630911	000000000100000000000001000000000000000000000000000000000000000000000
316948720	000000000100000000000011010000000000000000000000000000000000000010000
371998898	000000000000000000000010000000000000000000000000000000000000000000000
160427354	000000000100000000000011000000000000000000000000000000000000000000000
728867801	000000000100000000000011000000000000000000000000000000000000000000000
371999586	000000000000000000000010000000000000000000000000000000000000000000000
147831223	000000000000000000000011010000000000000000000000000000000000000010000
359333280	000000000100000000000011010000000000000000000000000000000000000010000
410817180	000000000100000000000011010000000000000000000000000000000000000010000
291552817	000000000100000000000011010000000000000000000000000000000000000010000
371998486	000000000000000000000010000000000000000000000000000000000000000000000
602748936	000000000100000000000011010000000000000000000000000000000000000010000
257472419	000000000100110000000011000000000011100000000000000000000000000001000
117576553	000000000100000000000011000000000000000000000000000000000000000001000
828388478	000000000100000000000011000000000000000000000000000000000000000000000
371999404	000000000000000000000010000000000000000000000000000000000000000000000
472820794	000000000000000000000011010000000000000000000000000000000000000010000
261283340	000000000100000000000011010000000000000000000000000000000000000010000
52216039	000000000100100000000011000000000000000000000000000000000000000000000
356968676	000000000100000000000011010000000000000000000000000000000000000010000
922308413	000000000100000000000011000000000000000000000000000000000000000000000
304560191	000000000100000000000011000000000000000000000000000000000000000000000
610423333	000000000100000000000011010000000000000000000000000000000000000010000
110083905	000000000100000000000011000000000000000000000000000000000000000001000
364284939	000000000100000000000001000000000000000000000000000000000000000000000
78037196	000000000100000000000001000000000000000000000000000000000000000000000
336305939	000000000100000000000011000000000000000000000000000000000000000000000
262366201	000000000100000000000011010000000000000000000000000000000000000010000
405124977	000000000100000000000011000000000000000000000000000000000000000000000
478744611	000000000100000000000001000000000000000000000010000000010000000000000
402808983	000000000100000000000011000000000000000000000000000000000000000000000
13540345	000000000100000000000011000000000000000000000000000000000000000000000
332698479	000000000100000000000011000000000000000000000000000000000000000000000
371997868	000000000000000000000010000000000000000000000000000000000000000000000
595617950	000000000000000000001010000000000000000000000000000000000001000000000
371999102	000000000000000000000010000000000000000000000000000000000000000000000
371998274	000000000000000000000010000000000000000000000000000000000000000000000
828459723	000000000100000000000001000000000000000000000000000000000000000000000
15144246	000000000100000000000011000000000000000000000000000000000000000000000
780491480	000000000000000000000010000000000000000000000000000000000000000001000
371998412	000000000000000000000010000000000000000000000000000000000000000000000
651374692	000000000100000000000011010000000000000000000000000000000000000010000
870811381	000000000100000000000011000000000000000000000000000000000000000000000
428016057	000000000100000000000011000000000000000000000000000000000000000000000
297252937	000000000100000000000011000000000000000000000000000000000000000000000
780506565	000000000000000000000010000000000000000000000000000000000000000001000
326550483	000000000100000000000011010000000000000000000000000000000000000000000
315408958	000000000100000000000001000000000000000000000000000000000000000000000
21107466	000000000100000000000011000000000000000000000000000000000000000001000
395811461	000000000100000000000011000000000000000000000000000000000000000001000
308749832	000000000100000000000011010000000000000000000000000000000000000010000
40187641	000000000100000000000011000000000000000000000000000000000000000000000
656327550	000000000100000000000011010000000000000000000000000000000000000010000
371999654	000000000000000000000010000000000000000000000000000000000000000000000
315469852	000000000100000000000001000000000000000000000000000000000000000000000
306531690	000000000100000000000001000000000000000000000000000000000000000000000
371998586	000000000000000000000010000000000000000000000000000000000000000000000
225791781	000000000100000000000001000000000000000000000000000000000000000000000
371999640	000000000000000000000010000000000000000000000000000000000000000000000
291525158	000000000100000000000011000000000000000000000000000000000000000000000
686525571	000000000100000000000011000000000000000000000000000000000000000000000
672715993	000000000100000000000011100000000000000000000000000000000000000000000
378569910	000000000100000000000011000000000000000000000000000000000000000000000
262337025	000000000100000000000011010000000000000000000000000000000000000010000
371999226	000000000000000000000010000000000000000000000000000000000000000000000
406372538	000000000100000000000011010000000000000000000000000000000000000010000
756354115	000000000100000000000011010000000000000000000000000000000000000010000
357200947	000000000100000000000011000000000000000000000000000000000000000000000
332676724	000000000100000000000011000000000000000000000000000000000000000000000
371998254	000000000000000000000010000000000000000000000000000000000000000000000
914248471	000000000100000000000011010000000000000000000000000000000000000000000
517314497	000000000100000000000001000000000000000000000000000000000000000000000
324972387	000000000100000000000011000000000000000000000000000000000000000001000
780527294	000000000000000000000010000000000000000000000000000000000000000001000
194357296	000000000101000000000011000010010001111000000000000000000000000001000
481320650	000000000100000000000001000000000000000000000000000000000000000000000
703559747	000000000100000000000011000000000000000000000000000000000000000001000
371998260	000000000000000000000010000000000000000000000000000000000000000000000
281601050	000000000100000000000011000000000000000000000000000000000000000000000
442739948	000000000100000000000011010000000000000000000000000000000000000010000
647814056	000000000100000000000001000000000000000000000000000000000000000000000
781880179	000000000100000000000011010000000000000000000000000000000000000010000
820754254	000000000100000000000011010000000000000000000000000000000000000010000
672600915	000000000100000000000011010000000000000000000000000000000000000010000
521333555	000000000100000000000011000000000000000000000000000000000000000001000
586956577	000000000100000000000011000000000000000000000000000000000000000001000
870811483	000000000100000000000011000000000000000000000000000000000000000000000
686534814	000000000100000000000011000000000000000000000000000000000000000000000
291376097	000000000100000000000001000000000000000000000000000000000000000000000
371998674	000000000000000000000010000000000000000000000000000000000000000000000
332332494	000000000100000000000001000000000000000000000000000000000000000000000
371999596	000000000000000000000010000000000000000000000000000000000000000000000
758864203	000000000100000000000011010000000000000000000000000000000000000010000
88707482	000000000100000000000011010000000000000000000000000000000000000010000
157319524	000000000100000000000011010000000000000000000000000000000000000010000
692332150	000000000100000000000011010000000000000000000000000000000000000010000
374098040	000000000100000000000011010000000000000000000000000000000000000010000
69146955	000000000100000000000011000000000000000000000000000000000000000000000
261283824	000000000100000000000011000000000000000000000000000000000000000000000
371998544	000000000000000000000010000000000000000000000000000000000000000000000
730599040	000000000100000000000011000000000000000000000000000000000000000000000
221737644	000000000100000000000011010000000000000000000000000000000000000010000
807238745	000000000100000000000011000000000000000000000000000000000000000001000
295105127	000000000100000000000011000000000000000000000000000000000000000000000
657186999	000000000100000000000011010000000000000000000000000000000000000010000
58865239	000000000000000000000011010000000000000000000000000000000000000010000
723256392	000000000100000000000011010000000000000000000000000000000000000010000
371999086	000000000000000000000010000000000000000000000000000000000000000000000
38968	000000000000000000000000000000000000000000000000000000001000000000000
353740169	000000000100000000000011000000000000000000000000000000000000000000000
828942253	000000000100000000000011010000000000000000000000000000000000000010000
723620108	000000000100000000000011000000000000000000000000000000000000000001000
686547130	000000000100000000000011010000000000000000000000000000000000000010000
147829464	000000000000000000000011010000000000000000000000000000000000000010000
874078688	000000000100000000000011010000000000000000000000000000000000000010000
371998574	000000000000000000000010000000000000000000000000000000000000000000000
870811487	000000000100000000000011000000000000000000000000000000000000000000000
186463194	000000000000000000000011000000000000000000000000000000000000000000000
309701842	000000000100000000000011000000000000000000000000000000000000000000000
371998510	000000000000000000000010000000000000000000000000000000000000000000000
379654165	000000000100000000000011000000000000000000000000000000000000000000000
671712216	000000000100000000000011000000000000000000000000000000000000000001000
133911138	000000000100000000000011000000000000000000000000000000000000000000000
116104100	000000000100000000000011010000000000000000000000000000000000000010000
743570003	000000000100000000000011010000000000000000000000000000000000000010000
134265594	000000000100000000000011000000000000000000000000000000000000000000000
573020680	000000000100000000000011010000000000000000000000000000000000000010000
315447201	000000000000000000000011010000000000000000000000000000000000000000000
261285058	000000000100000000000011010000000000000000000000000000000000000010000
371998368	000000000000000000000010000000000000000000000000000000000000000000000
115257187	000000000100000000000000000000000000000000000000000000000000000000000
870811543	000000000100000000000011000000000000000000000000000000000000000000000
717156395	000000000100000000000011010000000000000000000000000000000000000010000
585130665	000000000000000000000011000000000000000000000000000000000000000000000
238860679	000000000100000000000011010000000000000000000000000000000000000010000
402542000	000000000100000000000001000000000000000000000000000000000000000000000
686558207	000000000100000000000011010000000000000000000000000000000000000010000
917651245	000000000100000000000000000000000000000000000000000000000000000000000
371998036	000000000000000000000010000000000000000000000000000000000000000000000
745370127	000000000100000000000011010000000000000000000000000000000000000010000
407289402	000000000100000000000011010000000000000000000000000000000000000010000
371999484	000000000000000000000010000000000000000000000000000000000000000000000
148567985	000000000100000000000001000000000000000000000000000000000000000000000
686519949	000000000100000000000011000000000000000000000000000000000000000000000
371998750	000000000000000000000010000000000000000000000000000000000000000000000
1655857
1e+59
110287420	000000000100000000000001000000000000000000000000000000000000000000000
60491187	000000000100000000000011010000000000000000000000000000000000000010000
751397301	000000000100000000000011010000000000000000000000000000000000000010000
222457178	000000000100000000000011010000000000000000000000000000000000000010000
371998358	000000000000000000000010000000000000000000000000000000000000000000000
247543264	000000000100000000000011000000000000000000000000000000000000000000000
256037117	000000000100000000000011000000000000000000000000000000000000000000000
219993458	000000000100000000000001000000000000000000000000000000000000000000000
311776375	000000000100000000000011000000000000000000000000000000000000000000000
336297192	000000000100000000000011000000000000000000000000000000000000000000000
249691097	000000000100000000000011010000000000000000000000000000000000000010000
20502378	000000000101000000000011000010010001111000000000000000000000000001000
777224840	000000000100000000000011000000000000000000000000000000000000000000000
573010137	000000000100000000000011010000000000000000000000000000000000000010000
378570210	000000000100000000000011000000000000000000000000000000000000000000000
320012338	000000000100000000000011000000000000000000000000000000000000000000000
371998120	000000000000000000000010000000000000000000000000000000000000000000000
291550337	000000000100000000000011010000000000000000000000000000000000000010000
748269612	000000000100000000000011000000000000000000000000000000000000000000000
671714056	000000000100000000000011000000000000000000000000000000000000000000000
291533578	000000000100000000000011010000000000000000000000000000000000000010000
296921207	000000000100000000000011010000000000000000000000000000000000000010000
686542017	000000000100000000000011010000000000000000000000000000000000000010000
659661225	000000000100000000000000000000000000000000000000000000000000000000000
327320892	000000000000000000000001000000000000000000000000000000000000000000000
221727476	000000000100000000000011000000000000000000000000000000000000000000000
309250645	000000000100000000000011010000000000000000000000000000000000000000000
781872105	000110000100000000000011000000000000000000000000000000000000000001000
361060921	000000000100000000000011000000000000000000000000000000000000000001000
307578725	000000000100000000000001000000000000000000000000000000000000000000000
870811313	000000000100000000000011000000000000000000000000000000000000000000000
371998962	000000000000000000000010000000000000000000000000000000000000000000000
238860058	000000000100000000000011000000000000000000000000000000000000000000000
299794546	000000000100000000000011000000000000000000000000000000000000000001000
58422891	000000000100000000000010010000000000000000000000000000000000000010000
371999098	000000000000000000000010000000000000000000000000000000000000000000000
302395519	000000000100000000000011000000000000000000000000000000000000000000000
408465627	000000000100000000000011010000000000000000000000000000000000000010000
291548109	000000000100000000000011010000000000000000000000000000000000000010000
530345154	000000000100000000000011010000000000000000000000000000000000000010000
238875438	000000000100000000000011010000000000000000000000000000000000000010000
299887241	000000000100000000000011010000000000000000000000000000000000000000000
144839	000000000100000000000011000000000000000000000000000000000000000000000
532229354	000000000100000000000011010000000000000000000000000000000000000000000
672595989	000000000100000000000001000000000000000000000000000000000000000000000
110675487	000000000100000000000011010000000000000000000000010000000000000010000
821338605	000000000100000000000011010000000000000000000000000000000000000010000
433297902	000000000100000000000001000000000000000000000000000000000000000000000
521355557	000000000100000000000011010000000000000000000000000000010000000010000
157323176	000000000100000000000011010000000000000000000000000000000000000010000
257759069	000000000100000000000011000000000000000000000000000000000000000000000
529200831	000000000000000000000011010000000000000000000000000000000000000010000
745818940	000000000000000000000010000000000000000000000000000000000000000001000
918035689	000000000100000000000011010000000000000000000000000000000000000010000
665996529	000000000100000000000011000000000000000000000000000000000000000000000
384091347	000000000100110000000011010000000000000000000000000000000000000000000
149933649	000000000100000000000011010000000000000000000000000000000000000000000
757811011	000000000100000000000011010000000000000000000000000000000000000010000
657120409	000000000000000000000011010000000000000000000000000000000000000010000
748407920	000000000100000000000011010000000000000000000000000000000000000010000
922064152	000000000100000000000011000000000000000000000000000000000000000000000
343387552	000000000100000000000011000000000000000000000000000000000000000000000
595633249	000000000100000000000001000000000000000000000000000000000000000000000
365745135	000000000100000000000011000000000000000000000000000000000000000000000
913018494	000000000000000000000011000000000000000000000000000000000000000001000
56474960	000000000100000000000011000000000000000000000000000000000000000000000
571269594	000000000100000000000011000000000000000000000000000000000000000000000
371998662	000000000000000000000010000000000000000000000000000000000000000000000
552065865	000000000100000000000011010000000000000000000000000000000000000010000
379137562	000000000101000000000011000010010001111000000000000000000000000001000
291514781	000000000100000000000011000000000000000000000000000000000000000000000
281180129	000000000100000000000011010000000000000000000000000000000000000010000
371998038	000000000000000000000010000000000000000000000000000000000000000000000
169753601	000000000100000000000011010000000000000000000000000000000000000010000
675106150	000000000100000000000011010000000000000000000000000000000000000010000
354990306	000000000100000000000011010000000000000000000000000000000000000010000
828906845	000000000100000000000011010000000000000000000000000000000000000010000
295102280	000000000100000000000011000000000000000000000000000000000000000000000
344038300	000000000100000000000011010000000000000000000000000000000000000010000
371999136	000000000000000000000010000000000000000000000000000000000000000000000
160359617	000000000100000000000001000000000000000000000000000000000000000000000
834904793	000000000100000000000011000000000000000000000000000000000000000000000
358752077	000000000100000000000011000000000000000000000000000000000000000001000
83765627	000000000100000000000001000000000000000000000000000000000000000000000
662716832	000000000100000000000011010000000000000000000000000000000000000010000
870811257	000000000100000000000001000000000000000000000000000000000000000000000
371999630	000000000000000000000010000000000000000000000000000000000000000000000
571258650	000000000100000000000011010000000000000000000000000000000000000010000
870811511	000000000100000000000011000000000000000000000000000000000000000000000
328455242	000000000000000000000011000000000000000000000000000000000000000000000
211590109	000000000100000000000001000000000000000000000000000000000000000000000
115511746	000000000100000000000011010000000000000000000000000000000000000010000
371998582	000000000000000000000010000000000000000000000000000000000000000000000
222455115	000000000100000000000011000000000000000000000000000000000000000000000
870811539	000000000100000000000011000000000000000000000000000000000000000000000
686524462	000000000100000000000011010000000000000000000000000000000000000010000
228011850	000000000100000000000011000000000000000000000000000000000000000000000
240856790	000000000100000000000001000000000000000000000000000000000000000000000
320014802	000000000100000000000011010000000000000000000000000000000000000010000
365743901	000000000100000000000001000000000000000000000000000000000000000000000
780492080	000000000100000000000011000000000000000000000000000000000000000001000
808729344	000000000100000000000011010000000000000000000000000000000000000010000
732677330	000000000100000000000011010000000000000000000000000000000000000010000
429319069	000000000101000000000011000010010001111000000000000000000000000001000
326945206	000000000000000000000011000000000000000000000000000000000000000001000
149931323	000000000100000000000011010000000000000000000000000000000000000010000
146156379	000000000100000000000011010000000000000000000000000000000000000000000
430780440	000000000100000000000011000000000000000000000000000000000000000000000
545689329	000000000100000000000011010000000000000000000000000000000000000010000
779743150	000000000100000000000001000000000000000000000000000000000000000000000
291539987	000000000100000000000011010000000000000000000000000000000000000010000
40744219	000000000100000000100001000000000000000000000100000000000000000000000
371999968	000000000000000000000010000000000000000000000000000000000000000000000
573477328	000000000100000000000011000000000000000000000000000000000000000000000
295085752	000000000100000000000001000000000000000000000000000000000000000000000
505817785	000000000100000000000001000000000000000000000000000000000000000000001
333736233	000000000100000000000001000000000000000000000000000000000000000000000
378930038	000000000100000000000011000000000000000000000000000000000000000001000
371999642	000000000000000000000010000000000000000000000000000000000000000000000
757810195	000000000100000000000011000000000000000000000000000000000000000000000
323377029	000000000100000000000011010000000000000000000000000000000000000010000
300214225	000000000100000000000011010000000000000000000000000000000000000010000
242377348	000000000100000000000011000000000000000000000000000000000000000000000
339478557	000000000000000000000011000000000000000000000000000000000000000000000
686540429	000000000100000000000011000000000000000000000000000000000000000000000
242130761	000000000100000000000011010000000000000000000000000000000000000010000
686521641	000000000100000000000011010000000000000000000000000000000000000010000
690615620	000000000100000000000011000000000000000000000000000000000000000000000
371999706	000000000000000000000010000000000000000000000000000000000000000000000
371998912	000000000000000000000010000000000000000000000000000000000000000000000
571050828	000000000100000000000011000000000000000000000000000000000000000000000
371997874	000000000000000000000010000000000000000000000000000000000000000000000
378938596	000000000100000000000011000000000000000000000000000000000000000000000
218364037	000000000100000000000011010000000000000000000000000000000000000010000
371998016	000000000000000000000010000000000000000000000000000000000000000000000
326541506	000000000100000000000001000000000000000000000000000000000000000000000
686545534	000000000100000000000011000000000000000000000000000000000000000001000
780532247	000000000000000000000010000000000000000000000000000000000000000001000
386797721	000000000100000000000011010000000000000000000000000000000000000010000
656327372	000000000100000000000011010000000000000000000000000000000000000010000
745822469	000000000100000000000011000000000000000000000000000000000000000001000
870811303	000000000100000000000011000000000000000000000000000000000000000000000
319415416	000000000100000000000011010000000000000000000000000000000000000010000
170518334	000000000100000000000011010000000000000000000000000000000000000010000
388486893	000000000100000000000011000000000000000000000000000000000000000000000
523443051	000000000100000000000011010000000000000000000000000000000000000010000
347006243	000000000100000000000011010000000000000000000000000000000000000010000
868713261	000000000100000000000011000000000000000000000000000000000000000000000
657167635	000000000100000000000011000000000000000000000000000000000000000000000
699040953	000000000100000000000011010000000000000000000000000000000000000010000
395811463	000000000100000000000011010000000000000000000000000000000000000010000
556028051	000000000101000000000011000010010001111000000000000000000000000001000
578006254	000000000000000000000011000000000000000000000000000001000000000000000
371998768	000000000000000000000010000000000000000000000000000000000000000000000
371999948	000000000000000000000010000000000000000000000000000000000000000000000
116226857	000000000100000000000011010000000000000000000000000000000000000010000
371998924	000000000000000000000010000000000000000000000000000000000000000000000
371999858	000000000000000000000010000000000000000000000000000000000000000000000
381384863	000000000100000000000011000000000000000000000000000000000000000000000
642951677	000000000000000000000011010000000000000000000000000000000000000010000
690617024	000000000100000000000011010000000000000000000000000000000000000010000
755426179	000000000100000000000011010000000000000000000000000000000000000010000
780503984	000000000100000000000001000000000000000000000000000000000000000000000
371999412	000000000000000000000010000000000000000000000000000000000000000000000
371999816	000000000000000000000010000000000000000000000000000000000000000000000
177841344	000000000100000000000001000000000000000000000000000000000000000000000
429322704	000000000101000000000011000010010001111000000000000000000000000001000
187427636	000000000100000000000011000000000000000000000000000000000000000000000
701173922	000000000000000000000001000000000000000000000000000000000000000000000
340364645	000000000100000000000011010000000000000000000000000000000000000010000
870811337	000000000100000000000011000000000000000000000000000000000000000000000
146152959	000000000100000000000011000000000000000000000000000000000000000001000
549066918	000000000100000000000011000000000000000000000000000000000000000000000
374360476	000000000100000000000011010000000000000000000000000000000000000010000
767529063	000000000100000000000011000000000000000000000000000000000000000000000
341939155	000000000100000000000011000000000000000000000000000000000000000001000
295088155	000000000100000000000011000000000000000000000000000010000000000001000
371998744	000000000000000000000010000000000000000000000000000000000000000000000
321165286	000000000100100000000001000000000000000000000000000000000000000000000
724423979	000000000100000000000011010000000000000000000000000000000000000010000
743006318	000000000100000000000011010000000000000000000000000000000000000010000
571051748	000000000100000000000001000000000000000000000000000000000000000000000
371999032	000000000000000000000010000000000000000000000000000000000000000000000
521012155	000000000100000000000011010000000000000000000000000000000000000010000
371999058	000000000000000000000010000000000000000000000000000000000000000000000
381367313	000000000100000000000011010000000000000000000000000000000000000010000
430016889	000000100000000000000010000000000000000000000000000000000000000000000
640843397	000000000100000000000011010000000000000000000000000000000000000010000
761898364	000000000100000000000011000000000000000000000000000010000000000001000
21109395	000000000100000000000001000000000000000000000000000000000000000000000
115254926	000000000100000000000001000000000000000000000000000000000000000000000
387852543	000000000100000000000011010000000000000000000000000000000000000010000
256581013	000000000100000000000011000000000000000000000000000000000000000001000
371999416	000000000000000000000010000000000000000000000000000000000000000000000
662713367	000000000100000000000011010000000000000000000000000000000000000010000
149933134	000000000100000000000011000000000000000000000000000000000000000001000
29337761	000000000100000000000001000000000000000000000000000000000000000000000
257149909	000000000100000000000011000000000000000000000000000000000000000000000
384069140	000000000100000000000011010000000000000000000000000000000000000010000
332345031	000000000100000000000011010000000000000000000000000000000000000010000
301161215	000000000100000000000011010000000000000000000000000000000000000010000
719625194	000000000100000000000011000000000000000000000000000000000000000000000
87446491	000000000100000000000001000000000000000000000000000000000000000000001
612159210	000000000100000000000011010000000000000000000000000000000000000010000
299795149	000000000100000000000001000000000000000000000000000000000000000000000
344037262	000000000100000000000001000001000000000000000000000000000000000000000
371998926	000000000000000000000010000000000000000000000000000000000000000000000
610423389	000000000100000000000011000000000000000000000000000000000000000001000
745799933	000000000100000000000011010000000000000000000000000000000000000010000
301161667	000000000100000000000011000000000000000000000000000000000000000001000
240858940	000000000100000000000000000000000000000000000000000000000000000000000
334097852	000000000100000000000011000000000000000000000000000000000000000000000
692328311	000000000100000000000011010000000000000000000000000000000000000010000
335278738	000000000100000000000011000000000000000000000000000000000000000000000
312441881	000000000100000000000011010000000000000000000000000000000000000010000
755440382	000000000100000000000011010000000000000000000000000000000000000010000
570741644	000000000100000000000011000000000000000000000000000000000000000000000
640856024	000000000100000000000011010000000000000000000000000000000000000010000
818440301	000000000100000000000011000000000000000000000000000000000000000000000
428257247	000000000000000000000011000000000000000000000000000000000000000000000
177842639	000000000100000000000011010000000000000000000000000000000000000010000
4102551
1e+59
802133942	000000000100000000000011010000000000000000000000000000000000000010000
13359854	000000000100000000000011010000000000000000000000000000000000000010000
356881521	000000000000000000000010000000000000000000000000000000000000000000000
371998356	000000000000000000000010000000000000000000000000000000000000000000000
445213345	000000000100000000000011010000000000000000000000000000000000000010000
291537460	000000000100000000000011010000000000000000000000000000000000000010000
554510963	000000000100000000000011010000000000000000000000000000000000000010000
870811491	000000000100000000000011000000000000000000000000000000000000000000000
301634898	000000000100000000000000000000000000000000000000000000000000000000000
899728330	000000000100000000000011010000000000000000000000000000000000000010000
378928319	000000000100000000000011000000000000000000000000000000000000000001000
326540142	000000000100000000000011000000000000000000000000000000000000000000000
371997882	000000000000000000000010000000000000000000000000000000000000000000000
780473696	000000000100000000000011000000000000000000000000000000000000000001000
827568656	000000000100000000000011000000000000000000000000000000000000000001000
780486529	000000000000000000000010000000000000000000000000000000000000000001000
291558184	000000000100000000000011000100000000000000000000000000000000000000000
371998076	000000000000000000000010000000000000000000000000000000000000000000000
692308133	000000000100000000000011010000000000000000000000000000000000000010000
822598274	000000000000000000000011010000000000000000000000000000000000000010000
744785591	000000000100000000000011010000000000000000000000000000000000000010000
326552633	000000000100000000000011010000000000000000000000000000000000000000000
780524310	000000000100000000000001000000000000000000000000000000000000000000000
146156351	000000000100000000000011000000000000000000000000000000000000000001000
573474970	000000000100000000000011000000000000000000000000000000000000000000000
371998992	000000000000000000000010000000000000000000000000000000000000000000000
312946217	000000000100000000000011000000000000000000000000000000000000000000000
291377040	000000000000000000000011010000000000000000000000000000000000000010000
158110464	000000000100000000000011000000000000000000000000000000000000000000000
302394044	000000000100000000000011000000000000000000000000000000000000000000000
371999070	000000000000000000000010000000000000000000000000000000000000000000000
311230789	000000000100000000000011000000000000000000000000000000000000000000000
723229429	000000000100000000000011010000000000000000000000000000000000000010000
922689068	000000000100000000000011010000000000000000000000000000000000000010000
674301419	000000000100000000000011010000000000000000000000000000000000000010000
284921540	000000000100000000000011000000000000000000000000000000000000000000000
209747546	000000000100000000000011010000000000000000000000000000000000000010000
381386496	000000000100000000000000000000000000000000000000000000000000000000000
389569868	000000000100000000000011000000000000000000000000000000000000000000000
21436685	000000000100000000000001000000000000000000000000000000000000000000000
469766400	000000000100000000000011000000000000000000000000000000000000000001000
371999904	000000000000000000000010000000000000000000000000000000000000000000000
1223762
1e+59
870811341	000000000100000000000011000000000000000000000000000000000000000000000
29339744	000000000100100000000001000000000000000000000000000000000000000000000
289178049	000000000000000000000011010000000000000000000000000000000000000000000
147829310	000000000100000000000011000000000000000000000000000000000000000000000
673535255	000000000100000000000011010000000000000000000000000000000000000010000
218353512	000000000100000000000011010000000000000000000000000000000000000010000
209910819	000000000100000000000011010000000000000000000000000000000000000010000
407968341	000000000100000000000011000000000000000000000000000000000000000001000
6522845
1e+59
505816851	000000000100000000000001000001100000000000000000000000000000000000000
291543799	000000000000000000000001000000000000000000000000000000000000000000000
198271170	000000000100000000000011010000000000000000000000000000000000000010000
371998098	000000000000000000000010000000000000000000000000000000000000000000000
371998150	000000000000000000000010000000000000000000000000000000000000000000000
209744654	000000000100000000000011010000000000000000000000000000000000000010000
371999158	000000000000000000000010000000000000000000000000000000000000000000000
521339402	000000000100000000000011000000000000000000000000000000000000000001000
295087211	000000000100000000000011000000000000000000000000000000000000000001000
808717869	000000000100000000000011000000000000000000000000000000000000000000000
295793510	000000000100000000000011010000000000000000000000000000000000000010000
857026742	000000000100000000000011010000000000000000000000000000000000000010000
291536903	000000000100000000000011000000000000000000000000000000000000000000000
371998622	000000000000000000000010000000000000000000000000000000000000000000000
585131418	000000000100000000000011010000000000000000000000000000000000000010000
288907934	000000000100000000000011000010010001111000000000000000000000000001000
671717903	000000000100000000000001000000000000000000000000000000000000000000000
686541453	000000000000100000000001000000000000000000000000000000000000000000000
505816131	000000000100000000000001000000000000000000000000000000010000000000000
785799134	000000000100000000000011010000000000000000000000000000000000000010000
371998202	000000000000000000000010000000000000000000000000000000000000000000000
870811377	000000000100000000000011000000000000000000000000000000000000000000000
734572220	000000000100000000000011000000000000000000000000000000000000000000000
371999786	000000000000000000000010000000000000000000000000000000000000000000000
742949870	000000000100000000000011010000000000000000000000000000000000000010000
218350540	000000000100000000000011010000000000000000000000000000000000000010000
109699429	000000000100000000000011010000000000000000000000000000000000000010000
802136407	000000000100000000000011010000000000000000000000000000000000000010000
55730575	000000000100000000000011000000000000000000000000000000000000000000000
148568942	000000000100000000000011010000000000000000000000000000000000000010000
455421683	000000000100000000000011010000000000000000000000000000000000000010000
371997988	000000000000000000000010000000000000000000000000000000000000000000000
302579733	000000000100000000000011010000000000000000000000000000000000000010000
672597147	000000000100000000000011010000000000000000000000000000000000000010000
402805159	000000000100000000000011010000000000000000000000000000000000000010000
73698275	000000000100000000000011010000000000000000000000000000000000000000000
390423103	000000000100000000000011000000000000000000000000000000000000000000000
507582269	000000000100000000000011000000000000000000000000000000000000000000000
116097261	000000000100000000000011010000000000000000000000000000000000000010000
634720989	000000000100000000000011000000000000000000000000000000000000000001000
50903742	000000000100000000000011000000000000000000000000000000000000000001000
324026825	000000000000000000000011000000000000000000000000000000000000000000000
530347727	000000000100000000000011010000000000000000000000000000000000000010000
28810734	000000000100000000000011000000000000000000000000000000000000000001000
870811401	000000000100000000000011000000000000000000000000000000000000000000000
297162502	000000000100000000000011010000000000000000000000011000010000000010000
219999420	000000000100000000000011000000000000000000000000000000000000000000000
359836327	000000000100000000000001000000000000000000000000000000000000000000000
255922955	000000000100000000000011010000000000000000000000010000010000000000000
261282967	000000000100000000000011000000000000000000000000000000000000000001000
52306856	000000000100000000000011010000000000000000000000000000000000000010000
187426206	000000000100100000000011000000000000000000000000000000000000000000000
666905682	000000000100000000000011000000000000000000000000000000000000000001000
748232103	000000000100000000000011010000000000000000000000000000000000000010000
249691050	000000000100000000000011000000000000000000000000000000000000000000000
817577842	000000000100000000000011010000000000000000000000000000000000000010000
870811289	000000000100000000000011000000000000000000000000000000000000000000000
371998236	000000000000000000000010000000000000000000000000000000000000000000000
781880980	000000000100000000000011000000000000000000000000000000000000000000000
570746333	000000000100000000000011000000000000000000000000000000000000000001000
319414945	000000000100000000000011010000000000000000000000000000000000000010000
660513329	000000000100000000000011010000000000000000000000000000000000000010000
371999408	000000000000000000000010000000000000000000000000000000000000000000000
149931411	000000000100000000000011000000000000000000000000000000000000000001000
293328950	000000000100000000000011010000000000000000000000000000000000000010000
9105752
1e+59
585126834	000000000100000000000011010000000000000000000000000000000000000010000
899732797	000000000100000000000011010000000000000000000000000000000000000010000
675336924	000000000100000000000011010000000000000000000000000000000000000010000
870811413	000000000100000000000011000000000000000000000000000000000000000000000
389632819	000000000100000000000001000000000000000000000000000000000000000000000
856736961	000000000100000000000001000000000000000000000000000000000000000000000
347005594	000000000100000000000001000000000000000000000000000000000000000000000
218357512	000000000100000000000011010000000000000000000000000000000000000010000
407063833	000000000100000000000011010000000000000000000000000000000000000010000
585131801	000000000100000000000011010000000000000000000000000000000000000000000
218432214	000000000100000000000011000000000000000000000000000000000000000000000
371998110	000000000000000000000010000000000000000000000000000000000000000000000
828390090	000000000100000000000011010000000000000000000000000000000000000010000
339734294	000000000100000000000011000000000000000000000000000000000000000001000
379653361	000000000000000000000001000000000000000000000000000000000000000000000
730566474	000000000100000000000011010000000000000000000000000000000000000010000
158306197	000000000100000000000011000000000000000000000000000000000000000000000
293613235	000000000100000000000001000000000000000000000000000000000000000000000
834766155	000000000100000000000011010000000000000000000000000000000000000010000
828912922	000000000100000000000011010000000000000000000000000000000000000010000
870811437	000000000100000000000011000000000000000000000000000000000000000000000
371997846	000000000000000000000010000000000000000000000000000000000000000000000
870811249	000000000100000000000001000000000000000000000000000000000000000000000
290764327	000000000100000000000011010000000000000000000000000000000000000010000
4589389
1e+59
755417089	000000000100000000000011010000000000000000000000000000000000000010000
631783865	000000000100000000000001000000000000000000000000000000000000000000000
394343746	000000000100000000000011010000000000000000000000000000000000000010000
282947626	000000000100000000000011010000000000000000000000000000000000000010000
345502551	000000000100000000000011010000000000000000000000000000000000000010000
149934752	000000000100000000000011000000000000000000000000000000000000000000000
628030323	000000000100000000000011010000000000000000000000000000000000000010000
371998778	000000000000000000000010000000000000000000000000000000000000000000000
440043143	000000000100000000000000000000000000000000000000000000000000000000000
870811245	000000000100000000000001000000000000000000000000000000000000000000000
390522530	000000000100000000000011010000000000000000000000000000000000000010000
319415383	000000000100000000000011010000000000000000000000000000000000000010000
358753225	000000000100000000000011000000000000000000000000000000000000000001000
226522453	000000000100000000000011000000000000000000000000000000000000000000000
371999750	000000000000000000000010000000000000000000000000000000000000000000000
521321595	000000000100000000000011010000000000000000000000000000000000000010000
734590879	000000000100000000000011010000000000000000000000000000000000000010000
451784544	000000000100000000000011000000000000000000000000000000000000000000000
816208827	000000000100000000000011010000000000000000000000000000000000000010000
656991666	000000000100000000000000000000000000000000000000000000000000000000000
404430552	000000000100000000000011000000000000000000000000000000000000000000000
430788265	000000000100000000000011010000000000000000000000000000000000000010000
371999050	000000000000000000000010000000000000000000000000000000000000000000000
687672479	000000000100000000000011000000000000000000000000000000000000000000000
440048597	000000000100000000000011010000000000000000000000000000000000000010000
149932763	000000000100000000000011000000000000000000000000000010000000000001000
780546074	000000000100000000000011000000000000000000000000000000000000000001000
219998994	000000000100000000000011000100000000000000000000000000000000000001000
157080524	000000000100000000000011000000000000000000000000000000000000000000000
134079983	000000000100000000000001000000000000000000000000000000000000000000000
395143144	000000000100000000000011010000000000000000000000000000000000000010000
534502433	000000000100000000000001000000000000000000000000000000000000000000000
371998320	000000000000000000000010000000000000000000000000000000000000000000000
116076048	000000000101000000000011000010010001111000000000000000000000000001000
857142082	000000000100000000000011010000000000000000000000000000000000000010000
146315757	000000000100000000000011010000000000000000000000000000000000000010000
339288948	000000000100000000000011010000000000000000000000000000000000000010000
480315077	000000000100000000000001000000000000000000000000000000000000000000000
477542966	000000000100000000000011000000000000000000000010000000000000000000000
312217200	000000000100000000000011010000000000000000000000000000000000000010000
459386841	000000000100000000000011000000000000000000000000000000000000000000000
509079240	000000000100100000000011000000000001111000000000000000000000000001000
260646115	000000000100000000000000000000000000000000000000000000000000000000000
334282461	000000000100000000000011000000000000000000000000000000000000000000000
521339439	000000000100000000000011010000000000000000000000000000000000000010000
371998596	000000000000000000000010000000000000000000000000000000000000000000000
765202501	000000000000000000000000000000000000000000000000000000000000000001000
664682776	000000000100000000000011010000000000000000000000000000000000000010000
281374209	000000000100000000000011000000000000000000000000000000000000000000000
291514393	000000000100000000000011000000000000000000000000000000000000000000000
253325711	000000000100000000000011010000000000000000000000000000000000000010000
158110466	000000000100000000000011010000000000000000000000000000000000000010000
528527268	000000000100000000000001000000000000000000000000000000000000000000000
104303689	000000000100000000000011000000000000000000000000000000000000000000000
745371705	000000000100000000000011000000000000000000000000000000000000000000000
146154258	000000000100000000000011000000000000000000000000000000000000000000000
856765079	000000000100000000000001000000000000000000000000000000000000000000000
124507388	000000000100000000000011010000000000000000000000000000000000000010000
148530559	000000000100000000000011000000000000000000000000000000000000000000000
675099885	000000000100000000000011010000000000000000000000000000000000000010000
723620256	000000000100000000000011000000000000000000000000000000000000000000000
300687558	000000000100000000000011000000000000000000000000000000000000000000000
922660297	000000000100000000000011000000000000000000000000000000000000000001000
686540051	000000000100000000000001000000000000000000000000000000000000000000000
371998822	000000000000000000000010000000000000000000000000000000000000000000000
785754957	000000000100000000000011010000000000000000000000000000000000000010000
312443418	000000000100000000000011010000000000000000000000000000000000000010000
82408397	000000000100000000000011010000000000000000000000000000000000000010000
492007439	000000000100000000000001000000000000000000000000000000010000000000000
324974716	000000000100000000000011000000000000000000000000000000000000000001000
686521727	000000000100000000000011000000000000000000000000000000000000000000000
748410405	000000000100000000000011000000000000000000000000000000000000000000000
523445674	000000000100000000000011000000000000000000000000000000000000000001000
808730559	000000000100000000000011000000000000000000000000000000000000000000000
371999490	000000000000000000000010000000000000000000000000000000000000000000000
257477928	000000000100000000000011010000000000000000000000000000000000000010000
324317583	000000000100000000000011000000000000000000000000000000000000000001000
355393475	000000000100000000000011000000000000000000000000000000000000000000000
371999468	000000000000000000000010000000000000000000000000000000000000000000000
556034063	000000000100000000000001000000000000000000000010000000010000000000000
828969869	000000000100000000000011010000000000000000000000000000000000000010000
256792570	000000000100000000000011000000000000000000000000000000000000000000000
295105011	000000000100000000000011000000000000000000000000000000000000000000000
340527095	000000000100000000000001000000000000000000000000000000000000000000000
29340914	000000000100000000000001000000000000000000000000000000000000000000000
371999310	000000000000000000000010000000000000000000000000000000000000000000000
371999042	000000000000000000000010000000000000000000000000000000000000000000000
481321719	000000000100000000000011000000000000000000000000000000000000000000000
295084126	000000000100000000000011010000000000000000000000000000000000000010000
29337764	000000000100000000000011000000000000000000000000000000000000000001000
808734970	000000000100000000000011000000000000000000000000000000000000000000000
642951310	000000000100000000000011010000000000000000000000011000010000000010000
346648951	000000000100000000000011000000000000000000000000000000000000000001000
89951877	000000000100000000000011000000000000000000000000000000000000000000000
407067082	000000000100000000000011010000000000000000000000000000000000000010000
870811435	000000000100000000000011000000000000000000000000000000000000000000000
704360	000000000000000000000011000000000000000000000000000000000000000000000
371998206	000000000000000000000010000000000000000000000000000000000000000000000
870811389	000000000100000000000011000000000000000000000000000000000000000000000
619741150	000000000100000000000011000000000001000000000000000000000000000001000
371999976	000000000000000000000010000000000000000000000000000000000000000000000
514426769	000000000100000000000011010000000000000000000000000000000000000010000
675845264	000000000100000000000011010000000000000000000000000000000000000010000
371998964	000000000000000000000010000000000000000000000000000000000000000000000
472232807	000000000100000000000011000000000000000000000000000000000000000000000
807241355	000000000100000000000011000000000000000000000000000000000000000001000
874076984	000000000100000000000011000000000000000000000000000000000000000000000
827523390	000000000100000000000011000000000000000000000000000000000000000000000
852467120	000000000100000000000001000000000000000000000000000000000000000000000
51590019	000000000100000000000011010000000000000000000000000000000000000010000
686529261	000000000100000000000011000000000000000000000000000000000000000000000
371999738	000000000000000000000010000000000000000000000000000000000000000000000
291528132	000000000100000000000011010000000000000000000000000000000000000010000
296932189	000000000100110000000011000000000001100000000000000000000000000001000
371998916	000000000000000000000010000000000000000000000000000000000000000000000
29605405	000000000100000000000011010000000000000000000000000000000000000010000
521346979	000000000100000000000011000000000000000000000000000000000000000001000
94549660	000000000000000000000011000000000000000000000000000000000000000000000
730566392	000000000100000000000011000000000000000000000000000000000000000000000
753748811	000000000100000000000011010000000000000000000000000000000000000010000
481063497	000000000100000000000011010000000000000000000000000000000000000010000
407289949	000000000100000000000001000000000000000000000000000000000000000000000
345444940	000000000100000000000011010000000000000000000000000000000000000010000
565682080	000000000000000000000011000000000000000000000000000000000000000000000
83766925	000000000100000000000000000000000000000000000000000000000000000000000
167734202	000000000100000000000011000000000000000000000000000000000000000001000
319758265	000000000100000000000011000000000000000000000000000000000000000000000
532230227	000000000000000000000011010000000000000000000000000000000000000010000
324313243	000000000100100000000011010000000000000000000000000000000000000010000
298351726	000000000100000000000000000000000000000000000000000000000000000000000
345112711	000000000000000000000011000000000000000000000000000000000000000000000
117560283	000000000100000000000011010000000000000000000000000000000000000010000
291538607	000000000100000000000011000000000000000000000000000000000000000000000
571050258	000000000100000000000011000000000000000000000000000000000000000000000
521351760	000000000100000000000011000000000000000000000000000000000000000001000
690615665	000000000100000000000011000000000000000000000000000000000000000000000
672368529	000000000100000000000000000000000000000000000000000000000000000000000
755429815	000000000100000000000011010000000000000000000000000000000000000010000
119864306	000000000100000000000011010000000000000000000000000000000000000010000
371999790	000000000000000000000010000000000000000000000000000000000000000000000
752580942	000000000100000000000011010000000000000000000000000000000000000010000
742990152	000000000100000000000011010000000000000000000000000000000000000010000
834764688	000000000100000000000011000000000000000000000000000000000000000000000
371998948	000000000000000000000010000000000000000000000000000000000000000000000
371997828	000000000000000000000010000000000000000000000000000000000000000000000
671713187	000000000100000000000011010000000000000000000000000000000000000010000
671715574	000000000100000000000011010000000000000000000000000000000000000000000
88319810	000000000100000000000011010000000000000000000000000000000000000010000
23327073	000000000000000000000000010000000000000000000000000000000000000000000
584472242	000000000100000000000001000000000000000000000000000000000000000000000
371997930	000000000000000000000010000000000000000000000000000000000000000000000
672713943	000000000100000000000011000000000000000000000000000000000000000001000
569540918	000000000100000000000011000000000000000000000000000000000000000001000
755447250	000000000100000000000011010000000000000000000000000000000000000010000
339479889	000000000100000000000011010000000000000000000000000000000000000000000
918037723	000000000100000000000011010000000000000000000000000000000000000010000
371998842	000000000000000000000010000000000000000000000000000000000000000000000
302197925	000000000100000000000000000000000000000000000000000000000000000000000
269096529	000000000100000000000001000000000000000000000000000000000000000000000
371998174	000000000000000000000010000000000000000000000000000000000000000000000
26110092	000000000100000000000011010000000000000000000000000000000000000010000
371998592	000000000000000000000010000000000000000000000000000000000000000000000
817587326	000000000100000000000011000000000000000000000000000000000000000000000
291376024	000000000100000000000011000000000000000000000000000000000000000000000
324972431	000000000100000000000011000000000000000000000000000000000000000001000
116225171	000000000100000000000011010000000000000000000000000000000000000000000
255642919	000000000100000000000011000000000000000000000000000000000000000000000
575010489	000000000100000000000011010000000000000000000000000000000000000010000
430733171	000000000100000000000011000000000000000000000000000000000000000000000
371998334	000000000000000000000010000000000000000000000000000000000000000000000
371999082	000000000000000000000010000000000000000000000000000000000000000000000
723251713	000000000100000000000011010000000000000000000000000000000000000010000
371998144	000000000000000000000010000000000000000000000000000000000000000000000
574141511	000000000100000000000011010000000000000000000000000000000000000000000
294490339	000000000100000000000011000000000000000000000000000000000000000000000
326542953	000000000100000000000001000000000000000000000000000000000000000000000
764064492	000000000000000000000011000000000000000000000000000000000000000000000
808192417	000000000100000000000011000000000000000000000000000000000000000000000
828957394	000000000100000000000011010000000000000000000000000000000000000010000
780485388	000000000100000000000011000000000000000000000000000000000000000001000
298238035	000000000101000000000011000000010001111000000000000000000000000001000
310866220	000000000100110000000011000000000001100111000000000000000000000001000
315472711	000000000100000000000011000000000000000000000000000000000000000000000
870811247	000000000100000000000001000000000000000000000000000000000000000000000
221572198	000000000100000000000001000000000000000000000000000000000000000000000
371999162	000000000000000000000010000000000000000000000000000000000000000000000
755465719	000000000100000000000011010000000000000000000000000000000000000010000
537742694	000000000100000000000011010000000000000000000000000000000000000010000
744801741	000000000100000000000000000000000000000000000000000000000000000000000
116222654	000000000000000000000011000000000000000000000000000000000000000000000
364284948	000000000100000000000001000000000000000000000000000000000000000000000
852464172	000000000100000000000000000000000000000000000000000000000000000000000
255345592	000000000100000000000011010000000000000000000000000000000000000010000
325665520	000000000100000000000011010000000000000000000000000000000000000010000
218351911	000000000100000000000011000000000000000000000000000000000000000000000
371997848	000000000000000000000010000000000000000000000000000000000000000000000
870811477	000000000100000000000011000000000000000000000000000000000000000000000
748271213	000000000100000000000011010000000000000000000000000000000000000010000
339413295	000000000100000000000011010000000000000000000000000000000000000010000
29341499	000000000100000000000001000000000000000000000000000000000000000001000
530776238	000000000100000000000011010000000000000000000000000000000000000010000
556031532	000000000100000000000001000001100000000000000000000000000000000000000
619323920	000000000000000000000011010000000000000000000000000000000000000010000
870811261	000000000100000000000011000000000000000000000000000000000000000000000
751380641	000000000100000000000011000000000000000000000000000000000000000000000
302573786	000000000100000000000011000000000000000000000000000000000000000000000
780516811	000000000000000000000010000000000000000000000000000000000000000001000
281177525	000000000100000000000011010000000000000000000000000000000000000010000
110344912	000000000100000000000011010000000000000000000000000000000000000010000
507919001	000000000100000000000011000000000001000000000000000000000000000001000
395811470	000000000100000000000011000000000000000000000000000000000000000001000
689263854	000000000100000000000011010000000000000000000000000000000000000010000
585136979	000000000100000000000011010000000000000000000000000000000000000000000
371999594	000000000000000000000010000000000000000000000000000000000000000000000
755382607	000000000100000000000011010000000000000000000000000000000000000010000
21106821	000000000000000000000001000000000000000000000000000000000000000000000
544344164	000000000100000000000011010000000000000000000000000000000000000010000
312219536	001000000100000000000001000000000000000000000000000000000000000000000
827423454	000000000100000000000011000000000000000000000000000000000000000000000
556035971	000000000100000000000011010000000000000000000000011000010000000000000
820750319	000000000100000000000011000000000000000000000000000000000000000000000
371997836	000000000000000000000010000000000000000000000000000000000000000000000
290770059	000000000000000000000001000000000000000000000000000000000000000000000
312201753	000000000100000000000011010000000000000000000000000000000000000010000
110682533	000000000100000000000011010000000000000000000000000000000000000000000
682104186	000000000100000000000011010000000000000000000000000000000000000010000
371999794	000000000000000000000010000000000000000000000000000000000000000000000
768312954	000000000000000000000111010000000000000000000000000000000000000010000
371998928	000000000000000000000010000000000000000000000000000000000000000000000
290761123	000000000100000000000011010000000000000000000000000000000000000010000
371998886	000000000000000000000010000000000000000000000000000000000000000000000
821332253	000000000100000000000011010000000000000000000000000000000000000010000
371998672	000000000000000000000010000000000000000000000000000000000000000000000
81239881	000000000100000000000011010000000000000000000000000000000000000010000
40105496	000000000100000000000011010000000000000000000000000000000000000010000
371999514	000000000000000000000010000000000000000000000000000000000000000000000
247546657	000000000100000000000001000000000000000000000000000000000000000000000
262362268	000000000100000000000011010000000000000000000000000000000000000010000
294492217	000000000100000000000011010000000000000000000000000000000000000010000
602749349	000000000100000000000011010000000000000000000000000000000000000010000
873924098	000000000100000000000011000000000000000000000000000000000000000000000
117960049	000000000100000000000011000000000000000000000000000000000000000000000
149935318	000000000100000000000011010000000000000000000000000000000000000010000
605513787	000000000100000000000011000000000000000000000000000000000000000000000
595631687	000000000100000000000011010000000000000000000000000000000000000010000
582032691	000000000100000000000011010000000000000000000000000000000000000010000
908223220	000000000100000000000011010000000000000000000000000000000000000010000
744783419	000000000100000000000011000000000000000000000000000000000000000000000
170521472	000000000100000000000011000000000000000000000000000000000000000000000
410817146	000000000100000000000011000000000000000000000000000000000000000001000
381381736	000000000100000000000000000000000000000000000000000000000000000000000
1592823
1e+59
870811451	000000000100000000000011000000000000000000000000000000000000000000000
757809179	000000000100000000000011010000000000000000000000000000000000000010000
283103572	000000000000000000000011000000000000000000000000000000000000000000000
170176580	000000000100000000000001000000000000000000000000000000000000000000000
755416125	000000000100000000000011010000000000000000000000000000000000000010000
116101393	000000000100000000000011010000000000000000000000000000000000000010000
800906390	000000000100000000000011000000000000000000000000000000000000000000000
29339502	000000000100000000000011000000000000000000000000000000000000001010000
686518163	000000000100000000000011000000000000000000000000000000000000000000000
511205044	000000000100000000000011010000000000000000000000000000000000000010000
744783676	000000000000000000000011000000000000000000000000000000000000000000000
371998262	000000000000000000000010000000000000000000000000000000000000000000000
326945123	000000000100000000000011010000000000000000000000000000000000000010000
870811505	000000000100000000000011000000000000000000000000000000000000000000000
371998980	000000000000000000000010000000000000000000000000000000000000000000000
22074769	000000000100000000000011010000000000000000000000000000000000000000000
1621036
1.1e+46
58425997	000000000100000000000001000000000000000000000000000000000000000000000
870811481	000000000100000000000011000000000000000000000000000000000000000000000
521353740	000000000000000000000011000000000000000000000000000000000000000000000
340764266	000000000100000000000011000000000000000000000000000000000000000000000
299061366	000000000100000000000011010000000000000000000000000000000000000010000
371997968	000000000000000000000010000000000000000000000000000000000000000000000
661924388	000000000100000000000011010000000000000000000000000000000000000010000
661929792	000000000100000000000011010000000000000000000000000000000000000010000
686562530	000000000100000000000011000000000000000000000000000000000000000000000
270344713	000000000100000000000011010000000000000000000000000000000000000010000
371997956	000000000000000000000010000000000000000000000000000000000000000000000
808719238	000000000100000000000011010000000000000000000000000000000000000010000
537625912	000000000110000000000011000000000001000000000000000000000000000001000
371999268	000000000000000000000010000000000000000000000000000000000000000000000
570741801	000000000100000000000011010000000000000000000000000000000000000010000
306527827	000000000100000000000011010000000000000000000000000000000000000010000
371999848	000000000000000000000010000000000000000000000000000000000000000000000
371998974	000000000000000000000010000000000000000000000000000000000000000000000
780499802	000000000100000000000011000000000000000000000000000000000000000001000
4982197
1e+59
371998696	000000000000000000000010000000000000000000000000000000000000000000000
690623038	000000000100000000000011000000000000000000000000000000000000000000000
764068292	000000000100000000000011000000000000000000000000000000000000000000000
764065320	000000000100000000000011010000000000000000000000000000000000000010000
218433797	000000000100000000000011010000000000000000000000000000000000000010000
339732043	000000000100000000000011010000000000000000000000000000000000000000000
222114151	000000000100000000000011000000000000000000000000000000000000000000000
385871253	000000000100000000000011010000000000000000000000000000000000000010000
332369570	000000000100000000000011000000000000000000000000000000000000000000000
288541518	000000000100000000000011000000000000000000000000000000000000000000000
870811379	000000000100000000000011000000000000000000000000000000000000000000000
870811331	000000000100000000000011000000000000000000000000000000000000000000000
209744656	000000000100000000000011010000000000000000000000000000000000000010000
822665949	000000000100000000000000000000000000000000000000000000000000000000000
324313496	000000000100000000000011010000000000000000000000000000000000000010000
280977895	000000000100000000000001000000000000000000000000000000000000000000000
169754959	000000000100000000000011000000000000000000000000000000000000000000000
870811397	000000000100000000000011000000000000000000000000000000000000000000000
290762621	000000000100000000000011000000000000000000000000000000000000000000000
731470530	000000000100000000000011000000000000000000000000000000000000000000000
565682554	000000000100000000000011000000000000000000000000000000000000000000000
94544191	000000000100000000000011000000000000000000000000000000000000000000000
340527061	000000000100000000000011010000000000000000000000000000000000000000000
674113006	000000000100000000000011000000000000000000000000000000000000000000000
780496320	000000000000000000000010000000000000000000000000000000000000000001000
292558479	000000000100000000000011000000000000000000000000000000000000000000000
732671680	000000000100000000000011010000000000000000000000000000000000000010000
534502271	000000000100000000000000000000000000000000000000000000000000000000000
323379806	000000000100000000000011010000000000000000000000000000000000000010000
228262669	000000000100000000000010000000000000000000000000000000000000000000000
52306913	000000000100000000000011010000000000000000000000000000000000000010000
291513981	000000000100000000000001000000000000000000000000000000000000000000000
147736226	000000000100000000000011010000000000000000000000000000000000000010000
156533380	000000000100000000000011010000000000000000000000000000000000000010000
404437660	000000000100000000000011000000000000000000000000000000000000000000000
260645977	000000000000000000000011010000000000000000000000000000000000000010000
807240807	000000000100000000000011000000000000000000000000000000000000000000000
808952602	000000000100000000000011010000000000000000000000000000000000000010000
309396981	000000000100000000000001000000000000000000000010000000010000000000000
899731363	000000000100000000000011000000000000000000000000000000000000000000000
870811439	000000000100000000000011000000000000000000000000000000000000000000000
663074414	000000000100000000000011000000000000000000000000000000000000000000000
21110687	000000000100000000000011000000000000000000000000000000000000000001000
73857089	000000000100000000000011010000000000000000000000000000000000000010000
240250483	000000000100000000000011010000000000000000000000000000000000000010000
209161879	000000000100000000000011010000000000000000000000000000000000000010000
347981676	000000000100000000000011000000000000000000000000000000000000000000000
827523388	000000000100000000000011000000000000000000000000000000000000000000000
339478536	000000000100000000000011000000000000000000000000000000000000000000000
748246413	000000000000000000000011010000000000000000000000000000000000000010000
371999292	000000000000000000000010000000000000000000000000000000000000000000000
341933222	000000000101000000000011000010010001111000000000000000000000000001000
371999000	000000000000000000000010000000000000000000000000000000000000000000000
88710191	000000000100000000000011010000000000000000000000000000000000000010000
371997960	000000000000000000000010000000000000000000000000000000000000000000000
442799654	000000000100000000000011000000000000000000000000000000000000000001000
392514592	000000000100000000000011000000000000000000000000000000000000000000000
870811469	000000000100000000000011000000000000000000000000000000000000000000000
856730270	000000000100000000000001000000000000000000000000000000000000000000000
667712714	000000000100000000000001000000000000000000000000000000000000000000000
371998074	000000000000000000000010000000000000000000000000000000000000000000000
90822504	000000000100000000000011010000000000000000000000000000000000000010000
647398881	000000000100000000000000000000000000000000000000000000000000000000000
449099386	000000000100000000000011010000000000000000000000000000000000000010000
920789208	000000000100000000000001000000000000000000000000000000000000000000000
723613744	000000000000000000000011000000000000000000000000000000000000000000000
301161108	000000000100000000000011000000000000000000000000000000000000000000000
780539885	000000000100000000000001000000000000000000000000000000000000000000000
530776227	000000000100000000000011010000000000000000000000000000000000000010000
870811385	000000000100000000000011000000000000000000000000000000000000000000000
828937123	000000000100000000000011010000000000000000000000000000000000000010000
306408801	000000000101000000000011000010010001111000000000000000000000000001000
595600193	000000000100000000000011000000000000000000000000000000000000000000000
371998548	000000000000000000000010000000000000000000000000000000000000000000000
371998012	000000000000000000000010000000000000000000000000000000000000000000000
870811465	000000000100000000000011000000000000000000000000000000000000000000000
736046331	000000000100000000000011010000000000000000000000000000000000000010000
359730453	000000000100000000000011010000000000000000000000000000000000000010000
806959800	000000000100000000000011010000000000000000000000000000000000000010000
777208351	000000000100000000000011000000000000000000000000000000000000000001000
828952669	000000000100000000000011010000000000000000000000000000000000000010000
661927052	000000000100000000000011010000000000000000000000000000000000000010000
728866083	000000000100000000000011010000000000000000000000000000000000000010000
386653092	000000000100000000000011010000000000000000000000000000000000000010000
284920155	000000000100000000000011010000000000000000000000000000000000000010000
571257720	000000000100000000000011010000000000000000000000000000000000000000000
294982793	000000000100000000000011000000000000000000000000000000000000000000000
373943529	000000000100000000000011010000000000000000000000000000000000000010000
290770074	000000000100000000000011000000000000000000000000000000000000000000000
682120500	000000000100000000000011010000000000000000000000000000000000000010000
777223592	000000000100000000000011010000000000000000000000000000000000000010000
402541777	000000000100000000000011010000000000000000000000000000000000000010000
71051272	000000000000000000000011000000000000000000000000000000000000000000000
345501718	000000000100000000000011000000000000000000000000000000000000000000000
780510046	000000000100000000000011000000000000000000000000000000000000000001000
779745007	000000000100000000000011010000000000000000000000000000000000000010000
887501893	000000000100000000000001000000000000000000000000000000000000000000000
671717898	000000000100000000000011000000000000000000000000000000000000000001000
762220669	000000000100000000000001000000000000000000000000000000000000000000000
167965864	000000000100000000000001000000000000000000000000000000000000000000000
371999880	000000000000000000000010000000000000000000000000000000000000000000000
780542589	000000000000000000000010000000000000000000000000000000000000000001000
371998496	000000000000000000000010000000000000000000000000000000000000000000000
870811407	000000000100000000000011000000000000000000000000000000000000000000000
663444781	000000000100000000000001000000000000000000000000000000000000000000000
856759566	000000000100000000000001000000000000000000000000000000000000000000000
670925533	000000000100000000000011000000000000000000000000000000000000000000000
371999184	000000000000000000000010000000000000000000000000000000000000000000000
60491836	000000000100000000000011010000000000000000000000000000000000000010000
585134996	000000000000000000000011000000000000000000000000000000000000000000000
371998836	000000000000000000000010000000000000000000000000000000000000000000000
870811507	000000000100000000000011000000000000000000000000000000000000000000000
189503730	000000000100000000000011010000000000000000000000000000000000000010000
371999662	000000000000000000000010000000000000000000000000000000000000000000000
371999724	000000000000000000000010000000000000000000000000000000000000000000000
870811449	000000000100000000000011000000000000000000000000000000000000000000000
383104514	000000000100000000000011010000000000000000000000000000000000000010000
72122522	000000000100000000000000000000000000000000000000000000000000000000000
29611146	000000000100100000000011000000000000000000000000000000000000000001000
565674897	000000000100000000000001000000000000000000000000000000000000000000000
301162895	000000000100100000000011000000000000000000000000000000000000000000000
371999038	000000000000000000000010000000000000000000000000000000000000000000000
604189766	000000000100000000000011010000000000000000000000000000000000000000000
532231693	000000000100000000000001000100000000000000000000000000000000000000000
295100521	000000000100000000000011000000000000000000000000000000000000000001000
361060155	000000000100000000000011000000000000000000000000000000000000000001000
764064959	000000000100000000000011010000000000000000000000000000000000000010000
517311983	000000000100000000000011010000000000000000000000000000000000000010000
521326141	000000000100000000000011010000000000000000000000000000000000000010000
343965538	000000000100000000000011000000000000000000000000000000000000000000000
170947658	000000000100000000000001000000000000000000000000000000000000000000000
687678181	000000000100000000000011010000000000000000000000000000000000000010000
315418393	000000000100000000000011010000000000000000000000000000000000000010000
116226310	000000000100000000000011000000000000000000000000000000000000000001000
315060923	000000000100000000000011000000000000000000000000000000000000000000000
371998710	000000000000000000000010000000000000000000000000000000000000000000000
378569347	000000000100000000000001000000000000000000000000000000000000000000000
371998954	000000000000000000000010000000000000000000000000000000000000000000000
371998896	000000000000000000000010000000000000000000000000000000000000000000000
870811405	000000000100000000000011000000000000000000000000000000000000000000000
371998950	000000000000000000000010000000000000000000000000000000000000000000000
50840118	000000000100000000000001000000000000000000000000000000000000000000000
780541039	000000000100000000000011000000000000000000000000000000000000000001000
671714998	000000000100000000000011000000000000000000000000000000000000000001000
575446721	000000000100000000000011010000000000000000000000000000000000000010000
755454030	000000000100000000000011010000000000000000000000000000000000000010000
371999048	000000000000000000000010000000000000000000000000000000000000000000000
716055683	000000000100000000000011010000000000000000000000000000000000000010000
557271943	000000000100000000000011000000000000000000000000000000000000000000000
281602462	000000000100000000000011010000000000000000000000000000000000000010000
695177298	000000000100000000000011010000000000000000000000000000000000000010000
292673305	000000000100000000000011010000000000000000000000000000000000000010000
170176909	000000000100000000000011010000000000000000000000000000000000000010000
218428944	000000000100000000000011010000000000000000000000000000000000000010000
686535427	000000000000000000000011000000000000000000000000000000000000000000000
371997918	000000000000000000000010000000000000000000000000000000000000000000000
429129459	000000000000000000000011000000000000000000000000000000000000000000000
686548664	000000000100000000000011000000000000000000000000000000000000000000000
772244109	000000000000000000000011010000000000000000000000000000000000000010000
156510758	000000000100000000000011000000000000000000000000000000000000000000000
326407517	000000000100000000000011010000000000000000000000000000000000000010000
666005767	000000000100000000000011010000000000000000000000000000000000000010000
369844102	000000000100000000000011010000000000000000000000000000000000000010000
339763782	000000000100000000000011010000000000000000000000000000000000000010000
392323832	000000000100000000000011010000000000000000000000000000000000000010000
908259109	000000000100000000000011010000000000000000000000000000000000000010000
902616050	000000000100000000000011010000000000000000000000000000000000000010000
686511517	000000000100000000000011010000000000000000000000000000000000000010000
291198493	000000000100000000000011010000000000000000000000000000000000000010000
319933296	000000000100000000000011010000000000000000000000000000000000000010000
433302320	000000000100000000000011000000000000000000000000000000000000000001000
719630539	000000000100000000000011010000000000000000000000000000000000000010000
302397019	000000000100000000000001000000000000000000000000000000000000000000000
443423650	000000000100000000000011010000000000000000000000000000000000000010000
149932144	000000000100000000000011000000000000000000000000000000000000000001000
29341474	000000000100000000000011010000000000000000000000000000000000000000000
780464037	000000000100000000000001000000000000000000000000000000000000000000000
530777049	000000000100000000000011010000000000000000000000000000000000000010000
116227151	000000000100000000000011000000000000000000000000000000000000000001000
110342213	000000000100000000000011010000000000000000000000000000000000000010000
291557148	000000000000000000000001000000000000000000000000000000000000000000000
736269945	000000000100000000000011010000000000000000000000000000000000000010000
13622666	000000000100000000000011000000000000000000000000000000000000000001000
333968344	000000000100000000000011010000000000000000000000000000000000000010000
548953739	000000000100000000000011010000000000000000000000000000000000000010000
802135092	000000000100000000000011000000000000000000000000000000000000000000000
780498675	000000000100000000000001000000000000000000000000000000000000000000000
389889987	000000000100110000000011000000000001100111000000000000000000000001000
291547471	000000000100000000000001000000000000000000000000000000000000000000000
743572092	000000000100000000000011010000000000000000000000000000000000000010000
530677543	000000000100000000000011000000000000000000000000000000000000000000000
46913700	000000000100000000000011010000000000000000000000000000000000000000000
149938112	000000000100000000000011000000000000000000000000000000000000000001000
618628986	000000000100000000000011000000000000000000000000000000000000000000000
177841958	000000000100000000000011000000000000000000000000000000000000000001000
690348176	000000000100000000000011010000000000000000000000000000000000000010000
387854188	000000000100000000000011000000000000000000000000000000000000000000000
52214186	000000000100000000000011000000000000000000000000000000000000000000000
672932525	000000000100000000000011010000000000000000000000000000000000000010000
358753447	000000000100000000000001000000000000000000000000000000000000000000000
856747616	000000000100000000000001000000000000000000000000000000000000000000000
309256	000000000100000000000011000000000000000000000000000000000000000000000
573933205	000000000100000000000011010000000000000000000000000000000000000010000
371998064	000000000000000000000010000000000000000000000000000000000000000000000
12515602	000000000000000000000010000000000000000000000000000000000000000000000
177842403	000000000100000000000011000000000000000000000000000000000000000001000
528527048	000000000100000000000001000000000000000000000000000000000000000000000
379655899	000000000100000000000001000000000000000000000000000000000000000000000
723241442	000000000100000000000011010000000000000000000000000000000000000010000
49610954	000000000100000000000011010000000000000000000000000000000000000010000
26108267	000000000100000000000011000000000000000000000000000000000000000000000
686518450	000000000100000000000011010000000000000000000000000000000000000010000
901896490	000000000100000000000011000000000000000000000000000000000000000000000
260645607	000000000100000000000011010000000000000000000000000000000000000010000
445188252	000000000100000000000011000000000000000000000000000000000000000000000
857026865	000000000100000000000011010000000000000000000000000000000000000010000
365188526	000000000100000000000011010000000000000000000000000000000000000010000
757811251	000000000100000000000011010000000000000000000000000000000000000000000
371998522	000000000000000000000010000000000000000000000000000000000000000000000
757805417	000000000100000000000011000000000000000000000000000000000000000001000
698178283	000000000100000000000011000000000000000000000000000000000000000001000
558610086	000000000100000000000011000000000000000000000000000000000000000000000
52214536	000000000100000000000011000000000000000000000000000000000000000001000
480475810	000000000100000000000011010000000000000000000000000000000000000010000
371999068	000000000000000000000010000000000000000000000000000000000000000000000
374358855	000000000100000000000011000000000000000000000000000000000000000000000
428678652	000000000000000000000011000000000000000000000000000000000000000000000
371999760	000000000000000000000010000000000000000000000000000000000000000000000
304557379	000000000100000000000011010000000000000000000000000000000000000010000
430787818	000000000100000000000011010000000000000000000000000000000000000010000
317112036	000000000100000000000011010000000000000000000000000000000000000010000
469482614	000000000100000000000011010000000000000000000000000000000000000010000
570742550	000000000100000000000011000000000000000000000000000000000000000000000
301161941	000000000100000000000001000000000000000000000000000000000000000000000
749175668	000000000100000000000011000000000000000000000010000000000000000000000
371997806	000000000000000000000010000000000000000000000000000000000000000000000
371999882	000000000000000000000010000000000000000000000000000000000000000000000
112082406	000000000101000000000011000000010001111000000000000000000000000001000
755380907	000000000100000000000011000000000000000000000000000000000000000000000
407319094	000000000000000000000001000000000000000000000000000000000000000000000
870811457	000000000100000000000011000000000000000000000000000000000000000000000
213522649	000000000100000000000011000000000000000000000000000000000000000000000
671715545	000000000100000000000011010000000000000000000000000000000000000000000
443905439	000000000100000000000011010000000000000000000000000000000000000010000
371998082	000000000000000000000010000000000000000000000000000000000000000000000
295104204	000000000100000000000011000000000000000000000000000000000000000000000
780537509	000000000000000000000010000000000000000000000000000000000000000001000
327535929	000000000100000000000011010000000000000000000000000000000000000010000
371998970	000000000000000000000010000000000000000000000000000000000000000000000
828927941	000000000100000000000011010000000000000000000000000000000000000010000
189915450	000000000100000000000011010000000000000000000000000000000000000010000
827439895	000000000100000000000001000000000000000000000000000000000000000000000
663074005	000000000000000000000001000000000000000000000000000000000000000000000
780538109	000000000100000000000011000000000000000000000000000000000000000001000
305856327	000000000100000000000011010000000000000000000000000000000000000010000
870811251	000000000100000000000001000000000000000000000000000000000000000000000
922675067	000000000100000000000011010000000000000000000000000000000000000010000
371998168	000000000000000000000010000000000000000000000000000000000000000000000
344041654	000000000100110000000001000000000000000000000000000000000000000000000
371999478	000000000000000000000010000000000000000000000000000000000000000000000
569541062	000000000100000000000011000000000000000000000000000010000000000000000
693901831	000000000100000000000011010000000000000000000000000000000000000000000
780484235	000000000100000000000001000000000000000000000000000000000000000000000
371998536	000000000000000000000010000000000000000000000000000000000000000000000
371998760	000000000000000000000010000000000000000000000000000000000000000000000
371999084	000000000000000000000010000000000000000000000000000000000000000000000
371999874	000000000000000000000010000000000000000000000000000000000000000000000
134054656	000000000100000000000011000000000000000000000000000000000000000000000
295031384	000000000100000000000011000000000000000000000000000000000000000000000
109698740	000000000100000000000001000000000000000000000000000000000000000000000
341820075	000000000100000000000011000000000000000000000000000000000000000000000
371998758	000000000000000000000010000000000000000000000000000000000000000000000
371998222	000000000000000000000010000000000000000000000000000000000000000000000
218368733	000000000100000000000011010000000000000000000000000000000000000010000
371997938	000000000000000000000010000000000000000000000000000000000000000000000
922838290	000000000100000000000011010000000000000000000000000000000000000010000
573011305	000000000100000000000011010000000000000000000000000000000000000010000
355420202	000000000100000000000011000000000000000000000000000000000000000000000
780463730	000000000100000000000011000000000000000000000000000000000000000001000
146577	000000000100000000000011010000000000000000000000000000000000000010000
397337538	000000000100000000000011010000000000000000000000000000000000000010000
674107732	000000000100000000000011000000000000000000000000000000000000000000000
157314755	000000000100000000000011010000000000000000000000000000000000000010000
144576610	000000000100000000000011010000000000000000000000000000000000000000000
32709098	000000000100000000000011000000000000000000000000000000000000000001000
670924040	000000000100000000000011000000000000000000000000000000000000000000000
58422885	000000000100000000000010010000000000000000000000000000000000000010000
13194568	000000000100000000000011010000000000000000000000000000000000000010000
605528761	000000000100000000000011000000000000000000000000000000000000000000000
371998116	000000000000000000000010000000000000000000000000000000000000000000000
573474424	000000000000000000000011000000000000000000000000000000000000000000000
573476555	000000000100000000000011000000000000000000000000000000000000000001000
251819973	000000000100000000000011000000000000000000000000000000000000000000000
330432535	000000000100000000000011010000000000000000000000000000000000000010000
290769732	000000000100000000000011000000000000000000000000000000000000000001000
238546953	000000000100000000000011010000000000000000000000000000000000000010000
284923104	000000000100000000000011010000000000000000000000000000000000000010000
291525738	000000000100000000000011010000000000000000000000000000000000000010000
870811367	000000000100000000000011000000000000000000000000000000000000000000000
922661775	000000000100100000000011000000000000000000000000000000000000000000000
908219083	000000000100000000000011010000000000000000000000000000000000000010000
295094482	000000000100000000000011010000000000000000000000000000000000000000000
295793314	000000000000000000000011010000000000000000000000000000000000000000000
371999246	000000000000000000000010000000000000000000000000000000000000000000000
371998976	000000000000000000000010000000000000000000000000000000000000000000000
523832174	000000000100000000000001000000000000000000000000000000000000000000000
586598580	000000000100000000000001000000000000000000000000000000000000000000000
870811395	000000000100000000000011000000000000000000000000000000000000000000000
335341856	000000000100000000000001000000000000000000000000000000000000000000000
701194038	000000000100000000000011010000000000000000000000000000000000000010000
78035345	000000000100000000000011000000000000000000000000000000000000000001000
646261290	000000000000000000000011000000000000000000000000000000000000000000000
532229066	000000000100000000000001000000000000000000000000000000000000000000000
371998070	000000000000000000000010000000000000000000000000000000000000000000000
371999936	000000000000000000000010000000000000000000000000000000000000000000000
291535079	000000000100000000000011010000000000000000000000000000000000000010000
571258073	000000000100000000000001000000000000000000000000000000000000000000000
870811467	000000000100000000000011000000000000000000000000000000000000000000000
371999894	000000000000000000000010000000000000000000000000000000000000000000000
574590583	000000000100000000000000000000000000000000000000000000000000000000000
291520280	000000000100000000000011010000000000000000000000000000000000000010000
229369756	000000000100000000000011010000000000000000000000000000000000000010000
380752014	000000000100000000000011010000000000000000000000000000000000000010000
732680323	000000000100000000000011000000000000000000000000000000000000000000000
371998698	000000000000000000000010000000000000000000000000000000000000000000000
686535009	000000000100000000000011000000000000000000000000000000000000000000000
371998956	000000000000000000000010000000000000000000000000000000000000000000000
261374473	000000000100000000000011010000000000000000000000000000000000000010000
209165418	000000000000000000000011010000000000000000000000000000000000000010000
309388661	000000000100000000000011010000000000000000000000000000000000000010000
256036656	000000000100000000000011010000000000000000000000000000000000000010000
870811351	000000000100000000000011000000000000000000000000000000000000000000000
827374530	000000000100000000000011010000000000000000000000000000000000000010000
332700809	000000000100000000000011000000000000000000000000000000000000000001000
371998384	000000000000000000000010000000000000000000000000000000000000000000000
443902419	000000000100000000000011010000000000000000000000000000000000000010000
281374091	000000000100000000000011010000000000000000000000000000000000000010000
284017354	000000000100000000000011000000000000000000000000000000000000000000000
371998326	000000000000000000000010000000000000000000000000000000000000000000000
405126162	000000000100000000000011000000000000000000000000000000000000000000000
806920146	000000000100000000000011000000000000000000000000000010000000000000000
728867683	000000000100000000000011010000000000000000000000000000000000000010000
686546334	000000000100000000000011000000000000000000000000000000000000000000000
827623126	000000000100000000000011010000000000000000000000000000000000000010000
297155694	000000000000000000000011010000000000000000000000000000000000000010000
445212116	000000000100000000000011010000000000000000000000000000000000000010000
537742190	000000000100000000000011000000000000000000000000000000000000000000000
383872212	000000000100000000000011010000000000000000000000000000000000000010000
309244704	000000000100000000000011010000000000000000000000000000000000000010000
388535424	000000000000000000000011010000000000000000000000000000000000000000000
788045986	000000000100000000000011000000000000000000000000000000000000000000000
664683952	000000000100000000000011000000000000000000000000000000000000000000000
18265743	000000000100000000000011010000000000000000000000000000000000000010000
225724768	000000000101000000000011000010010001111000000000000000000000000001000
686546980	000000000100000000000011000000000000000000000000000000000000000000000
755396495	000000000100000000000011010000000000000000000000000000000000000010000
703568866	000000000100000000000011010000000000000000000000000000000000000010000
371998378	000000000000000000000010000000000000000000000000000000000000000000000
544341279	000000000100000000000011010000000000000000000000000000000000000010000
60491841	000000000100000000000001000000000000000000000000000000000000000000000
870811295	000000000100000000000011000000000000000000000000000000000000000000000
817576272	000000000100000000000011010000000000000000000000000000000000000010000
335339878	000000000100000000000011000000000000000000000000000000000000000000000
371999944	000000000000000000000010000000000000000000000000000000000000000000000
870811499	000000000100000000000011000000000000000000000000000000000000000000000
13816434	000000000100000000000011000000000000000000000000000000000000000000000
686532971	000000000100000000000011010000000000000000000000000000000000000010000
753709476	000000000100000000000011010000000000000000000000000000000000000010000
769869345	000000000100000000000011000000000000000000000000000000000000000000000
544201119	000000000100000000000011010000000000000000000000000000000000000010000
23095080	000000000100000000000011000000000000000000000000000000000000000000000
6469466
1e+59
870811285	000000000100000000000011000000000000000000000000000000000000000000000
149935043	000000000100000000000001000000000000000000000000000000000000000000000
103423197	000000000100000000000011010000000000000000000000000000000000000010000
309391794	000000000100000000000001000001100000000000000000000000000000000000000
149931992	000000000100000000000011010000000000000000000000000000000000000010000
742980634	000000000100000000000011010000000000000000000000000000000000000010000
695169953	000000000100000000000001000000000000000000000000000000000000000000000
395811059	000000000100000000000011000000000000000000000000000000000000000000000
870811485	000000000100000000000011000000000000000000000000000000000000000000000
723617645	000000000100000000000001000000000000000000000000000000000000000000000
371998322	000000000000000000000010000000000000000000000000000000000000000000000
145408999	000000000100000000000011010000000000000000000000000000000000000010000
671714515	000000000100000000000011010000000000000000000000000000000000000010000
371999328	000000000000000000000010000000000000000000000000000000000000000000000
573966936	000000000100000000000011010000000000000000000000000000000000000010000
327179204	000000000100000000000011010000000000000000000000000000000000000010000
390423665	000000000100000000000001000000000000000000000000000000000000000000000
296026861	000000000100000000000011010000000000000000000000000000000000000010000
338852240	000000000100000000000011010000000000000000000000000000000000000000000
378570740	000000000100000000000001000000000000000000000000000000000000000000000
361059734	000000000100000000000011000000000000000000000000000000000000000001000
870811293	000000000100000000000011000000000000000000000000000000000000000000000
319755950	000000000000000000000011000000000000000000000000000000000000000000000
225720500	000000000101000000000011000010010001111000000000000000000000000001000
780529647	000000000100000000000001000000000000000000000000000000000000000000000
2462706
1e+59
742677218	000000000100000000000011000000000000000000000000000000000000000000000
498537970	000000000100000000000011000000000000000000000000000000000000000000000
260651594	000000000000000000000011010000000000000000000000000000000000000010000
922660628	000000000100000000000011010000000000000000000000000000000000001010000
685803106	000000000100000000000011000000000000000000000000000000000000000000000
753776004	000000000100000000000011000000000000000000000000000000000000000000000
344313637	000000000100000000000001000000000000000000000010000000010000000000000
182628907	000000000101000000000011000010010001111000000000000000000000000001000
390419830	000000000100000000000001000000000000000000000000000000000000000000000
549146930	000000000100000000000011000000000000000000000000000000000000000001000
371998182	000000000000000000000010000000000000000000000000000000000000000000000
731471987	000000000100000000000011010000000000000000000000000000000000000010000
523434488	000000000100000000000011010000000000000000000000000000000000000010000
922688837	000000000100000000000011010000000000000000000000000000000000000010000
11044945	000000000100000000000011010000000000000000000000000000000000000010000
371998968	000000000000000000000010000000000000000000000000000000000000000000000
227460364	000000000100000000000011000000000000000000000000000000000000000000000
86283397	000000000100000000000011000000000000000000000000000000000000000000000
84367280	000000000100000000000001000000000000000000000000000000000000000000000
371999172	000000000000000000000010000000000000000000000000000000000000000000000
238873127	000000000100000000000011010000000000000000000000000000000000000010000
406777684	000000000100000000000011000000000000000000000000000000000000000000000
690615666	000000000100000000000011000000000000000000000000000000000000000000000
675103697	000000000100000000000011000000000000000000000000000000000000000000000
116093503	000000000100000000000011010000000000000000000000000000000000000010000
371998390	000000000000000000000010000000000000000000000000000000000000000000000
505816969	000000000100000000000011010000000000000000000000000000010000000010000
671713461	000000000100000000000011010000000000000000000000000000000000000010000
371998598	000000000000000000000010000000000000000000000000000000000000000000000
682117551	000000000100000000000011010000000000000000000000000000000000000010000
764028554	000000000100000000000001000000000000000000000000000000000000000000000
582038190	000000000100000000000011010000000000000000000000000000000000000010000
899723974	000000000100000000000011010000000000000000000000000000000000000010000
332175185	000000000100000000000011010000000000000000000000000000000000000010000
29339085	000000000100000000000011000000000000000000000000000000000000000000000
371999274	000000000000000000000010000000000000000000000000000000000000000000000
157321979	000000000100000000000011010000000000000000000000000000000000000010000
407065401	000000000100000000000011000000000000000000000000000000000000000000000
870811443	000000000100000000000011000000000000000000000000000000000000000000000
671712388	000000000100000000000011000000000000000000000000000000000000000001000
41583066	000000000100000000000011000000000000000000000000000000000000000000000
371997824	000000000000000000000010000000000000000000000000000000000000000000000
822873726	000000000100000000000011010000000000000000000000000000000000000010000
660510557	000000000100000000000011010000000000000000000000000000000000000010000
170937116	000000000100000000000001000000000000000000000000000000000000000000000
686535130	000000000100000000000011000000000000000000000000000000000000000001000
90820550	000000000100000000000011010000000000000000000000000000000000000010000
177843107	000000000100000000000000000000000000000000000000000000000000000000000
755307025	000000000100000000000011010000000000000000000000000000000000000010000
67625669	000000000100000000000001000000000000000000000000000000000000000000000
870811489	000000000100000000000011000000000000000000000000000000000000000000000
15074859	000000000000000000000001000000000000000000000000000000000000000000000
827523396	000000000100000000000011000000000000000000000000000000000000000000000
407243751	000000000100000000000011010000000000000000000000000000000000000010000
794204951	000000000100000000000011010000000000000000000000000000000000000010000
690623449	000000000100000000000011000000000000000000000000000000000000000000000
320012430	000000000100000000000001000000000000000000000010000000010000000000000
870811521	000000000100000000000011000000000000000000000000000000000000000000000
297156049	000000000100000000000011010000000000000000000000000000010000000010000
342855585	000000000100000000000011010000000000000000000000000000000000000010000
870811267	000000000100000000000011000000000000000000000000000000000000000000000
117578200	000000000100000000000011010000000000000000000000000000000000000010000
225724088	000000000101000000000011000010010001111000000000000000000000000001000
371998024	000000000000000000000010000000000000000000000000000000000000000000000
310766776	000000000100000000000010010000000000000000000000000000000000000010000
745373475	000000000100000000000011010000000000000000000000000000000000000010000
757811067	000000000100000000000000000000000000000000000000000000000000000000000
242391612	000000000100000000000011000000000000000000000000000000000000000001000
371999764	000000000000000000000010000000000000000000000000000000000000000000000
410821272	000000000000000000000011010000000000000000000000000000000000000010000
507414627	000000000100000000000001000000000000000000000000000000000000000000000
873497844	000000000100000000000011000000000000000000000000000000000000000000000
861212425	000000000100000000000011010000000000000000000000000000000000000010000
902554912	000000000100000000000011000000000000000000000000000000000000000000000
52214779	000000000100000000000011000000000000000000000000000000000000000001000
345501256	000000000100000000000011000000000000000000000000000000000000000000000
361061668	000000000100000000000011000000000000000000000000000000000000000000000
371999280	000000000000000000000010000000000000000000000000000000000000000000000
177842377	000000000000000000000011000000000000000000000000000000000000000000000
806919617	000000000100000000000011010000000000000000000000000000000000000010000
318605202	000000000100000000000011010000000000000000000000000000000000000010000
686563029	000000000100000000000011010000000000000000000000000000000000000010000
686547114	000000000100000000000011000000000000000000000000000000000000000000000
870811509	000000000100000000000011000000000000000000000000000000000000000000000
339902785	000000000100000000000011010000000000000000000000000000000000000010000
870811503	000000000100000000000011000000000000000000000000000000000000000000000
319417624	000000000100000000000001000000000000000000000000000000000000000000000
828975360	000000000100000000000011010000000000000000000000000000000000000010000
304377374	000000000100000000000011000000000000000000000000000000000000000000000
371998102	000000000000000000000010000000000000000000000000000000000000000000000
187425378	000000000100100000000011010000000000000000000000000000000000000010000
225699519	000000000100000000000011000000000000000000000000000000000000000000000
371997814	000000000000000000000010000000000000000000000000000000000000000000000
323463413	000000000100000000000011010000000000000000000000000000000000000000000
319930818	000000000100000000000011010000000000000000000000000000000000000010000
219993703	000000000100000000000011000000000000000000000000000000000000000000000
914348164	000000000100000000000011010000000000000000000000000000000000000010000
90656526	000000000100000000000011000000000000000000000000000000000000000000000
218369803	000000000100000000000011000000000000000000000000000000000000000000000
371998860	000000000000000000000010000000000000000000000000000000000000000000000
256692666	000000000000000000000011000000000000000000000000000000000000000000000
319926360	000000000100000000000011000000000000000000000000000000000000000001000
549810291	000000000100000000000011010000000000000000000000000000000000000010000
371997880	000000000000000000000010000000000000000000000000000000000000000000000
52214894	000000000100000000000011010000000000000000000000000000000000001010000
578013645	000000000100000000000001000000000000000000000000000000000000000000000
671712924	000000000100000000000011000000000000000000000000000000000000000000000
108779776	000000000100000000000011010000000000000000000000000000000000000010000
703668283	000000000100000000000011010000000000000000000000000000000000000010000
432510886	000000000100000000000001000000000000000000000000000000000000000000000
52215093	000000000100000000000001000000000000000000000000000000000000000000000
371999704	000000000000000000000010000000000000000000000000000000000000000000000
187426205	000000000100100000000011010000000000000000000000000000000000000000000
378570042	000000000100000000000011000000000000000000000000000000000000000000000
584451335	000000000100000000000001000000000000000000000000000000000000000000000
595584456	000000000100000000000011010000000000000000000000000000000000000010000
60494108	000000000100100000000011010000000000000000000000000000000000000010000
686530253	000000000100000000000011010000000000000000000000000000000000000010000
870811393	000000000100000000000011000000000000000000000000000000000000000000000
312442379	000000000100000000000011010000000000000000000000000000010000000010000
218425779	000000000100000000000011010000000000000000000000000000000000000010000
371998614	000000000000000000000010000000000000000000000000000000000000000000000
28808523	000000000100000000000001000000000000000000000000000000000000000000000
110673240	000000000100000000000011000000000001100000000000000000000000000001000
686520616	000000000100000000000011000000000000000000000000000000000000000000000
806914790	000000000100000000000011000000000000000000000000000000000000000000000
40806810	000000000100000000000011010000000000000000000000000000000000000010000
384091058	000000000100000000000011000000000000000000000000000000000000000000000
822668291	000000000100000000000011010000000000000000000000000000000000000010000
12517660	000000000100000000000011010000000000000000000000000000000000000010000
514422540	000000000000000000000011010000000000000000000000000000000000000000000
149385748	000000000100000000000000000000000000000000000000000000000000000000000
666900371	000000000100000000000011000000000000000000000000000000000000000000000
371998840	000000000000000000000010000000000000000000000000000000000000000000000
315062383	000000000100000000000011010000000000000000000000000000000000000010000
345502560	000000000100000000000011000000000000000000000000000000000000000000000
755915983	000000000100000000000001000000000000000000000000000000000000000000001
296841513	000000000100000000000011000000000000000000000000000000000000000001000
371999508	000000000000000000000010000000000000000000000000000000000000000000000
353454270	000000000000000000000011010000000000000000000000000000000000000010000
209535443	000000000100000000000000000000000000000000000000000000000000000000000
56474958	000000000100000000000011000000000000000000000000000000000000000000000
371998314	000000000000000000000010000000000000000000000000000000000000000000000
850016190	000000000100000000000011010000000000000000000000000000000000000010000
828949556	000000000100000000000011010000000000000000000000000000000000000010000
521354524	000000000100000000000001000000000000000000000000000000000000000000000
529162741	000000000100000000000011000000000000000000000000000000000000000001000
371999092	000000000000000000000010000000000000000000000000000000000000000000000
339733090	000000000100000000000011000100000000000000000000000000100000000001000
407055768	000000000100000000000011010000000000000000000000000000000000000010000
753728560	000000000100000000000011010000000000000000000000000000000000000010000
910004044	000000000100000000000011000000000000000000000000000000000000000000000
371999266	000000000000000000000010000000000000000000000000000000000000000000000
602749380	000000000100000000000011010000000000000000000000000000000000000010000
371997822	000000000000000000000010000000000000000000000000000000000000000000000
689259078	000000000100000000000011010000000000000000000000000000000000000010000
312203848	000000000100000000000011000000000000000000000000000000000000000000000
222033375	000000000100000000000011000000000000000000000000000000000000000000000
283816601	000000000100000000000011000000000000000000000000000000000000000000000
610422447	000000000100000000000001000000000000000000000000000000000000000000000
429317527	000000000101000000000011000010010001111000000000000000000000000001000
371998940	000000000000000000000010000000000000000000000000000000000000000000000
134055195	000000000100000000000001000000000000000000000000000000000000000000000
162354017	000000000100000000000011010000000000000000000000000000000000000010000
371999550	000000000000000000000010000000000000000000000000000000000000000000000
75923774	000000000100000000000011000000000000000000000000000000000000000000000
344036805	000000000100000000000011010000000000000000000000000000010000000010000
371999684	000000000000000000000010000000000000000000000000000000000000000000000
723633684	000000000100000000000011010000000000000000000000000000000000000010000
116229503	000000000100000000000011000000000000000000000000000000000000000000000
612152709	000000000100000000000011010000000000000000000000000000000000000010000
177840783	000000000100100000000001000000000000000000000000000000000000000000000
732675833	000000000100000000000011000000000000000000000000000000000000000000000
682114125	000000000100000000000011010000000000000000000000000000000000000010000
125489040	000000000100000000000011010000000000000000000000000000000000000010000
257766183	000000000100000000000011010000000000000000000000000000000000000010000
544202196	000000000100000000000011000000000000000000000000000000000000000000000
828926164	000000000100000000000011010000000000000000000000000000000000000010000
255920896	000000000100000000000001000000000000000000000010000000010000000000000
852466558	000000000100100000000011000000000000000000000000000000000000000001000
569552964	000000000100000000000011010000000000000000000000000000000000000010000
355421863	000000000100000000000011010000000000000000000000000000000000000010000
585133412	000000000100000000000011010000000000000000000000000000000000000000000
157065540	000000000100000000000011010000000000000000000000000000000000000010000
521335280	000000000100000000000011000000000000000000000000000000000000000001000
407054269	000000000100000000000011000000000000000000000000000000000000000000000
52215087	000000000100000000000011010000000000000000000000000000000000000010000
371998702	000000000000000000000010000000000000000000000000000000000000000000000
110684479	000000000100000000000011000000000000000000000000000000000000000000000
371998742	000000000000000000000010000000000000000000000000000000000000000000000
410475202	000000000100000000000011010000000000000000000000000000000000000010000
371998668	000000000000000000000010000000000000000000000000000000000000000000000
295056044	000000000100000000000011010000000000000000000000000000000000000010000
761897990	000000000100000000000011010000000000000000000000000000000000000010000
675828105	000000000000000000000001000000000000000000000000000000000000000000000
145821	000000000100000000000011010000000000000000000000000000000000000010000
298235429	000000000100000000000011000000000000000000000000000000000000000000000
18028948	000000000000000000000001000000000000000000000000000000000000000000000
315416259	000000000100000000000011010000000000000000000000000000000000000010000
556038389	000000000100000000000000000000000000000000000000000000000000000000000
371998444	000000000000000000000010000000000000000000000000000000000000000000000
308056351	000000000100000000000011010000000000000000000000000000000000000010000
371999530	000000000000000000000010000000000000000000000000000000000000000000000
371998534	000000000000000000000010000000000000000000000000000000000000000000000
378568607	000000000100000000000011000000000000000000000000000000000000000000000
261285031	000000000100000000000011000000000000000000000000000000000000000000000
12725024	000000000100000000000011010000000000000000000000000000000000000010000
371999712	000000000000000000000010000000000000000000000000000000000000000000000
3126986
1e+59
371998374	000000000000000000000010000000000000000000000000000000000000000000000
764064461	000000000100000000000011000000000000000000000000000010000000000001000
308747149	000000000100000000000011010000000000000000000000000000000000000010000
745821314	000000000100000000000001000000000000000000000000000000000000000000000
529196001	000000000100000000000001000000000000000000000000000000000000000000000
167780536	000000000100000000000011000000000000000000000000000000000000000000000
15139876	000000000100000000000011000000000000000000000000000000000000000000000
371999264	000000000000000000000010000000000000000000000000000000000000000000000
315180049	000000000100000000000011010000000000000000000000000000000000000010000
295105139	000000000100000000000011000000000000000000000000000000000000000000000
347001215	000000000100000000000001000000000000000000000000000000000000000000000
512156577	000000000100000000000011000000000000000000000000000000000000000000000
332375821	000000000100000000000011000000000000000000000000000000000000000000000
371997878	000000000000000000000010000000000000000000000000000000000000000000000
190698831	000000000100000000000011000000000000000000000000000000000000000000000
308052745	000000000100000000000011000000000000000000000000000000000000000000000
908240280	000000000100000000000011010000000000000000000000000000000000000010000
828978332	000000000100000000000011010000000000000000000000000000000000000010000
50841370	000000000100000000000011000000000000000000000000000000000000000000000
671713396	000000000100000000000011010000000000000000000000000000000000000010000
870811317	000000000100000000000011000000000000000000000000000000000000000000000
371998754	000000000000000000000010000000000000000000000000000000000000000000000
371998208	000000000000000000000010000000000000000000000000000000000000000000000
365748198	000000000100000000000011010000000000000000000000000000000000000010000
307555182	000000000100000000000011010000000000000000000000000000000000000010000
29340607	000000000100110000000011011000000000000000000000000000000000000010000
394346495	000000000100000000000011010000000000000000000000000000000000000010000
211582769	000000000100000000000001000000000000000000000000000000000000000000000
295086653	000000000000100000000000000000000000000000000000000000000000000000000
371999644	000000000000000000000010000000000000000000000000000000000000000000000
676327176	000000000100000000000011100000000000000000000000000000000000000000000
319415012	000000000100000000000011000000000000000000000000000000000000000001000
371998706	000000000000000000000010000000000000000000000000000000000000000000000
575462504	000000000100000000000001000000000000000000000000000000000000000000000
257754090	000000000100000000000011000000000000000000000000000000000000000000000
732679086	000000000100000000000011010000000000000000000000000000000000000010000
569536673	000000000100000000000011010000000000000000000000000000000000000010000
371999820	000000000000000000000010000000000000000000000000000000000000000000000
663073069	000000000000000000000001000000000000000000000000000000000000000000000
371998288	000000000000000000000010000000000000000000000000000000000000000000000
371998576	000000000000000000000010000000000000000000000000000000000000000000000
595641118	000000000100000000000011010000000000000000000000000000000000000010000
302573763	000000000100000000000011000000000000000000000000000000000000000000000
371999632	000000000000000000000010000000000000000000000000000000000000000000000
744823319	000000000000000000000011010000000000000000000000000000000000000000000
209744658	000000000100000000000011010000000000000000000000000000000000000010000
294981411	000000000100000000000011010000000000000000000000000000000000001010000
517324671	000000000100000000000011010000000000000000000000000000000000000010000
295084127	000000000100000000000011010000000000000000000000000000000000000000000
686515221	000000000100000000000011000000000000000000000000000000000000000001000
734570117	000000000100000000000011000000000000000000000000000000000000000000000
371998002	000000000000000000000010000000000000000000000000000000000000000000000
338854169	000000000100000000000011000000000000000000000000000000000000000000000
76563424	000000000100000000000011000000000000000000000000000000000000000000000
371997826	000000000000000000000010000000000000000000000000000000000000000000000
371998164	000000000000000000000010000000000000000000000000000000000000000000000
672716530	000000000100000000000011000000000000000000000000000000000000000000000
371999456	000000000000000000000010000000000000000000000000000000000000000000000
779728403	000000000100000000000011010000000000000000000000000000000000000010000
686564202	000000000100000000000011000000000000000000000000000000000000000000000
346997780	000000000100000000000011010000000000000000000000000000000000000010000
371998294	000000000000000000000010000000000000000000000000000000000000000000000
371999202	000000000000000000000010000000000000000000000000000000000000000000000
747145757	000000000000000000000011010000000000000000000000000000000000000000000
549147799	000000000100000000000011000000000000000000000000000000000000000001000
828919436	000000000100000000000011010000000000000000000000000000000000000010000
573473886	000000000100000000000011010000000000000000000000000000000000000010000
254949126	000000000100000000000011000000000000000000000000000000000000000000000
371998328	000000000000000000000010000000000000000000000000000000000000000000000
60491060	000000000100000000000011000000000000000000000000000000000000000000000
18144927	000000000100000000000011000000000001100000000000000000000000000001000
260449260	000000000100000000000011000000000000000000000000000000000000000000000
410440311	000000000100000000000011000000000000000000000000000000000000000000000
339479756	000000000100000000000011010000000000000000000000000000000000000010000
686540769	000000000100000000000011000000000000000000000000000000000000000001000
221572869	000000000100000000000011000000000000000000000000000000000000000000000
443422204	000000000100000000000011000000000000000000000000000000000000000000000
664697017	000000000100000000000011010000000000000000000000000000000000000010000
242376130	000000000100000000000011010000000000000000000000000000000000000010000
371998200	000000000000000000000010000000000000000000000000000000000000000000000
781880133	000000000000000000000011000000000000000000000000000000000000000000000
913018841	000000000100000000000011010000000000000000000000000000000000000010000
374103597	000000000000000000000011010000000000000000000000000000000000000010000
295101054	000000000100000000000011000000000000000000000000000000000000000000000
296183337	000000000100000000000011010000000000000000000000000000000000000010000
336308873	000000000100000000000001000000000000000000000000000000000000000000000
443420879	000000000100000000000011010000000000000000000000000000000000000010000
526275843	000000000100000000000011010000000000000000000000000000000000000010000
283814850	000000000100000000000011000000000000000000000000000010000000000000000
21626965	000000000100000000000011000000000000000000000000000000000000000000000
371998604	000000000000000000000010000000000000000000000000000000000000000000000
335339832	000000000100000000000011010000000000000000000000000000000000000010000
371998086	000000000000000000000010000000000000000000000000000000000000000000000
326945996	000000000100000000000011010000000000000000000000000000000000000010000
260447890	000000000100000000000011010000000000000000000000000000000000000010000
326550150	000000000100000000000011000000000000000000000000000000000000000001000
371998108	000000000000000000000010000000000000000000000000000000000000000000000
225215965	000000000100000000000011000000000000000000000000000000000000000000000
169750514	000000000100000000000011010000000000000000000000000000000000000010000
451791571	000000000100000000000001000000000000000000000000000000000000000000000
816223825	000000000100000000000011010000000000000000000000000000000000000010000
606216610	000000000100000000000011000000000000000000000000000000000000000000000
716058638	000000000100000000000011000000000000000000000000000000000000000000000
147735841	000000000100000000000001000000000000000000000000000000000000000000000
256362825	000000000100000000000001000000000000000000000000000000000000000000000
209533507	000000000100000000000001000000000000000000000000000000000000000000000
13194574	000000000100000000000011000000000000000000000000000000000000000000000
332343334	000000000100000000000011000000000000000000000000000000000000000000000
371999694	000000000000000000000010000000000000000000000000000000000000000000000
247545676	000000000100000000000011000000000000000000000000000000000000000000000
247542137	000000000100000000000011000000000000000000000000000000000000000000000
159890452	000000000100000000000001000000000000000000000000000000000000000000000
390616490	000000000100000000000001000000000000000000000000000000000000000000000
183233	000000000100000000000011000000000000000000000000000000000000000000000
569538412	000000000100000000000011010000000000000000000000000000000000000010000
333802994	000000000100000000000001000000000000000000000000000000000000000000000
619736921	000000000100000000000011010000000000000000000000000000000000000010000
827410572	000000000100000000000011000000000000000000000000000000000000000000000
319925273	000000000100111100000001000000000000000000000000000000000000110000100
780508918	000000000100000000000001000000000000000000000000000000000000000000000
656328015	000000000100100000000011010000000000000000000000000000000000000010000
370987917	000000000000000000000011000000000000000000000000000000000000000000000
383803209	000000000100000000000011000000000000000000000000000000000000000000000
371998008	000000000000000000000010000000000000000000000000000000000000000000000
58422878	000000000100000000000010000000000000000000000000000000000000000000000
145210770	000000000100000000000011010000000000000000000000000000000000000010000
764037321	000000000100000000000001000000000000000000000000000000000000000000000
371999796	000000000000000000000010000000000000000000000000000000000000000000000
371999040	000000000000000000000010000000000000000000000000000000000000000000000
806913751	000000000100000000000011000000000000000000000000000000000000000000000
780512246	000000000100000000000011000000000000000000000000000000000000000001000
326551026	000000000100000000000011000000000000000000000000000000000000000001000
257146972	000000000100000000000011000000000000000000000000000000000000000000000
827621969	000000000100000000000011000000000000000000000000000000000000000000000
870811373	000000000100000000000011000000000000000000000000000000000000000000000
295101621	000000000100000000000011010000000000000000000000000000000000000010000
150840786	000000000100000000000011010000000000000000000000000000000000000010000
188521752	000000000000000000000000000000000000000000000000000000000000000001000
690616339	000111000100000001000011000000000000000000000000000000000100000000000
390414610	000000000000000000000011000000000000000000000000000000000000000000000
371998472	000000000000000000000010000000000000000000000000000000000000000000000
319415517	000000000100000000000011000000000000000000000000000000000000000001000
371999492	000000000000000000000010000000000000000000000000000000000000000000000
83770441	000000000100000000000011010000000000000000000000000000000000000010000
521323995	000000000100000000000011000000000000000000000000000000000000000001000
333110120	000000000100000000000011010000000000000000000000000000000000000000000
345282186	000000000000000000000011010000000000000000000000000000000000000000000
815975486	000000000100000000000011010000000000000000000000000000000000000010000
507219453	000000000100000000000011010000000000000000000000000000000000000010000
769872183	000000000100000000000011010000000000000000000000000000000000000010000
433303796	000000000000000000000000000000000000000000000000000000000000000001000
283820311	000000000100000000000011000000000000000000000000000000000000000000000
378570647	000000000100000000000011010000000000000000000000000000000000000010000
268315386	000000000100000000000011000000000000000000000000000000000000000000000
211585641	000000000100000000000001000000000000000000000000000000000000000000000
915770623	000000000100000000000011000000000000000000000000000000000000000000000
371998800	000000000000000000000010000000000000000000000000000000000000000000000
828452674	000000000100000000000011010000000000000000000000000000000000000010000
371999296	000000000000000000000010000000000000000000000000000000000000000000000
817581981	000000000100000000000011010000000000000000000000000000000000000010000
532230692	100000010100000000000001000000000000000000000000000000000000000000000
327484840	000000000100000000000011010000000000000000000000000000000000000010000
257474852	000000000100000000000011000000000000000000000000000000000000000000000
745832183	000000000100000000000001000000000000000000000000000000000000000000000
302575598	000000000100000000000011010000000000000000000000000000000000000010000
149218	000000000100000000000011010000000000000000000000000000000000000010000
565673352	000000000100000000000011010000000000000000000000000000000000000010000
374098580	000000000100000000000001000000000000000000000000000000000000000000000
433293527	000000000100000000000011000000000000000000000000000000000000000000000
371998172	000000000000000000000010000000000000000000000000000000000000000000000
46915134	000000000100000000000011010000000000000000000000000000000000000010000
405939993	000000000100000000000011000000000000000000000000000000000000000000000
194710932	000000000100000000000011000000000000000000000000000000000000000000000
731159340	000000000100000000000011010000000000000000000000000000000000000010000
741041110	000000000100000000000011000000000000000000000000000000000000000000000
806917789	000000000100000000000011000000000000000000000000000010000000000000000
730567326	000000000000000000000011010000000000000000000000000000000000000000000
256362210	000000000100000000000011000000000000000000000000000000000000000001000
269791337	000000000100000000000001000000000000000000000000000000000000000000000
281376247	000000000100000000000011010000000000000000000000000000000000000010000
667681725	000000000100000000000011010000000000000000000000000000010000000010000
899730111	000000000100000000000011010000000000000000000000000000000000000010000
913019456	000000000100100000000011010000000000000000000000000000000000000010000
371997794	000000000000000000000010000000000000000000000000000000000000000000000
908728557	000000000100000000000011010000000000000000000000000000000000000010000
29338062	000000000100000000000011000000000000000000000000000000000000000001000
126097263	000000000100000000000011010000000000000000000000000000000000000010000
150030822	000000000100000000000011000000000000000000000000000000000000000000000
433302563	000000000100000000000011010000000000000000000000000000000000000010000
371998704	000000000000000000000010000000000000000000000000000000000000000000000
371998044	000000000000000000000010000000000000000000000000000000000000000000000
686513322	000000000100000000000001000000000000000000000000000000000000000000000
511529929	000000000100000000000011010000000000000000000000000000000000000010000
292673290	000000000100110000000011000000000001100111000000000000000000000001000
428265523	000000000100000000000011000000000000000000000000000000000000000000000
40187635	000000000100000000000011000000000000000000000000000000000000000000000
742682365	000000000100000000000011010000000000000000000000000000000000000010000
573472601	000000000100000000000011010000000000000000000000000000000000000010000
242391403	000000000100000000000011000000000000000000000000000000000000000000000
806980732	000000000100000000000011010000000000000000000000000000000000000010000
188593574	000000000100000000000001000000000000000000000000000000000000000000000
674644738	000000000100000000000001000000000000000000000000000000000000000000000
608031705	000000000100000000000011010000000000000000000000000000000000000000000
564119193	000000000100000000000011010000000000000000000000000000000000000010000
52217526	000000000100100000000011010000000000000000000000000000000000000010000
667481769	000000000100000000000001000000000000000000000000000000000000000000000
29605741	000000000000000000000011010000000000000000000000000000000000000010000
870811355	000000000100000000000011000000000000000000000000000000000000000000000
355425122	000000000100000000000011000000000000000000000000000000000000000000000
585135101	000000000100000000000011010000000000000000000000000000000000000010000
312219041	000000000100000000000001000000000000000000000000000000000000000000010
253972318	000000000100000000000011010000000000000000000000000000000000000010000
390521061	000000000100100000000011010000000000000000000000000000000000000010000
260221763	000000000100000000000011000000000000000000000000000000000000000000000
217337020	000000000100000000000011000000000000000000000000000000000000000000000
371998986	000000000000000000000010000000000000000000000000000000000000000000000
384091350	000000000000000000000010000000000000000000000000000000000000000000000
742996880	000000000100000000000011010000000000000000000000000000000000000010000
371998764	000000000000000000000010000000000000000000000000000000000000000000000
168995953	000000000101000000000011000010010001111000000000000000000000000001000
21905026	000000000100000000000011000000000000000000000000000000000000000001000
31620902	000000000100000000000011000000000000000000000000000000000000000000000
390522367	000000000100000000000001000000000000000000000000000000000000000000000
344033548	000000000100000000000011000000000000000000000000000000000000000000000
371998214	000000000000000000000010000000000000000000000000000000000000000000000
744787134	000000000000000000000011000000000000000000000000000000000000000000000
2209061
1e+59
13363431	000000000100000000000011010000000000000000000000000000000000000010000
780519185	000000000100000000000001000000000000000000000000000000000000000000000
371998298	000000000000000000000010000000000000000000000000000000000000000000000
764064475	000000000100000000000001000000000000000000000000000000000000000001000
247544623	000000000100000000000011000000000000000000000000000000000000000000000
374681980	000000000100000000000011010000000000000000000000000000000000000010000
610423330	000000000100100000000011010000000000000000000000000000000000000010000
371998788	000000000000000000000010000000000000000000000000000000000000000000000
302196745	000000000100000000000011010000000000000000000000000000000000000010000
371998782	000000000000000000000010000000000000000000000000000000000000000000000
828980248	000000000100000000000011010000000000000000000000000000000000000010000
29340428	000000000100000000000001000000000000000000000010000000000000000000000
371998652	000000000000000000000010000000000000000000000000000000000000000000000
857026813	000000000100000000000011010000000000000000000000000000000000000010000
380755366	000000000100000000000011010000000000000000000000000000000000000010000
920769871	000000000100000000000011000000000000000000000000000000000000000000000
371999378	000000000000000000000010000000000000000000000000000000000000000000000
371997910	000000000000000000000010000000000000000000000000000000000000000000000
60491575	000000000100100000000011000000000000000000000000000000000000000001000
340527956	000000000000000000000011010000000000000000000000000000000000000010000
344037813	000000000100000000000001000000000000000000000000000000000000000000000
765202549	000000000100000000000001000000000000000000000000000000000000000000000
870811279	000000000100000000000011000000000000000000000000000000000000000000000
628077085	000000000100000000000011000000000000000000000000000000000000000000000
613735000	000000000100000000000011010000000000000000000000000000000000000010000
558571183	000000000100000000000011010000000000000000000000000000000000000010000
371999204	000000000000000000000010000000000000000000000000000000000000000000000
371998140	000000000000000000000010000000000000000000000000000000000000000000000
363407635	000000000100000000000011000000000000000000000000000000000000000001000
363406058	000000000100000000000011010000000000000000000000000000000000000010000
371999762	000000000000000000000010000000000000000000000000000000000000000000000
309250964	000000000100110000000011000000000011100111000000000000000000000001000
338847630	000000000100000000000011000000000000000000000000000000000000000001000
226098343	000000000100000000000011010000000000000000000000000000000000000010000
755294349	000000000100000000000011010000000000000000000000000000000000000010000
371999500	000000000000000000000010000000000000000000000000000000000000000000000
254046868	000000000100000000000011000000000000000000000000000000000000000000000
834771159	000000000100000000000011000000000000000000000000000000000000000000000
595615429	000000000100000000000011000000000000000000000000000000000000000001000
699032623	000000000100000000000011010000000000000000000000000000000000000010000
371998092	000000000000000000000010000000000000000000000000000000000000000000000
256033987	000000000100000000000011000000000000000000000000000000000000000000000
256558170	000000000100000000000001000000000000000000000000000000000000000000000
573936662	000000000100000000000011010000000000000000000000000000000000000010000
667682609	000000000100000000000001000000000000000000000000000000010000000000000
311778052	000000000100000000000011000000000000000000000000000000000000000001000
780515132	000000000100000000000011000000000000000000000000000000000000000001000
811642302	000000000100000000000011000000000000000000000000000000000000000000000
472822470	000000000000000000000011010000000000000000000000000000000000000010000
870811399	000000000100000000000011000000000000000000000000000000000000000000000
371999580	000000000000000000000010000000000000000000000000000000000000000000000
299794831	000000000100000000000001000000000000000000000000000000000000000000000
60492741	000000000100000000000011000000000000000000000000000000000000000001000
384091186	000000000100000000000011000000000000000000000000000000000000000000000
817588694	000000000100000000000011010000000000000000000000000000000000000010000
349602687	000000000000000000000010000000000000000000000000000000000000000000000
353235497	000000000100000000000000000000000000000000000000000000000000000000000
575446217	000000000100000000000011010000000000000000000000000000000000000010000
308047521	000000000100000000000011000000000000000000000000000000000000000000000
371999744	000000000000000000000010000000000000000000000000000000000000000000000
336305418	000000000100000000000011010000000000000000000000000000000000000010000
756771033	000000000100000000000011010000000000000000000000000000000000000010000
371997966	000000000000000000000010000000000000000000000000000000000000000000000
575444207	000000000100000000000011010000000000000000000000000000000000000010000
254950642	000000000100000000000011010000000000000000000000000000000000000010000
408528384	000000000000000000000011010000000000000000000000000000000000000010000
742982824	000000000100000000000011010000000000000000000000000000000000000010000
157315036	000000000100000000000011000000000000000000000000000000000000000000000
481321133	000000000000000000000011010000000000000000000000000000000000000010000
615567961	000000000100000000000011010000000000000000000000000000000000000010000
730567206	000000000100000000000000000000000000000000000000000000000000000000000
257761035	000000000100000000000011010000000000000000000000000000000000000010000
94553560	000000000100000000000011010000000000000000000000000000000000000010000
748406570	000000000100000000000001000000000000000000000000000000000000000000000
253324470	000000000100000000000011000000000000000000000000000000000000000000000
340364434	000000000000000000000011010000000000000000000000000000000000000000000
870811369	000000000100000000000011000000000000000000000000000000000000000000000
828904234	000000000100000000000011010000000000000000000000000000000000000010000
328886944	000000000100000000000000000000000000000000000000000000000000000000000
319927189	000000000100000000000011000000000000000000000000000000000000000000000
371998010	000000000000000000000010000000000000000000000000000000000000000000000
4981609
1e+59
239528098	000000000100000000000011010000000000000000000000000000000000000010000
217037494	000000000100000000000011010000000000000000000000000000000000000010000
257147392	000000000100000000000011010000000000000000000000000000000000000010000
686540565	000000000100000000000011000000000000000000000000000000000000000000000
585133636	000000000100000000000011010000000000000000000000000000000000000000000
552059397	000000000100000000000011000010010001111000000000000000000000000001000
410527022	000000000100000000000011010000000000000000000000000000000000000010000
902625173	000000000100000000000011010000000000000000000000000000000000000010000
371998114	000000000000000000000010000000000000000000000000000000000000000000000
46912116	000000000100000000000000000000000000000000000000000000000000000000000
355426783	000000000100000000000011010000000000000000000000000000000000000010000
345104255	000000000100000000000001000000000000000000000000000000000000000000000
365910550	000000000100000000000011010000000000000000000000000000000000000010000
371999766	000000000000000000000010000000000000000000000000000000000000000000000
333739840	000000000100000000000001000000000000000000000000000000000000000000000
240248915	000000000100000000000011010000000000000000000000000000000000000010000
785749370	000000000100000000000011010000000000000000000000000000000000000010000
828986225	000000000100000000000011010000000000000000000000000000000000000010000
291514784	000000000100000000000001000000000000000000000000000000000000000000000
91070991	000000000100000000000011010000000000000000000000000000000000000010000
371999716	000000000000000000000010000000000000000000000000000000000000000000000
690285930	000000000100000000000011010000000000000000000000000000000000000010000
371998794	000000000000000000000010000000000000000000000000000000000000000000000
116100159	000000000100000000000011000000000000000000000000000000000000000000000
29340167	000000000100100000000001000000000000000000000000000000000000000000000
537628548	000000000110000000000011000000000001000000000000000000000000000001000
742675984	000000000100000000000011010000000000000000000000000000000000000010000
222455710	000000000100000000000011000000000000000000000000000000000000000001000
752580413	000000000100000000000001000000000000000000000000000000000000000000000
570741712	000000000100000000000001000000000000000000000000000000000000000000000
488447380	000000000100000000000011000000000000000000000000000000000000000000000
256036669	000000000100000000000011010000000000000000000000000000000000000000000
806919796	000000000100000000000011010000000000000000000000000000000000000010000
157080569	000000000100000000000011010000000000000000000000000000000000000010000
371999250	000000000000000000000010000000000000000000000000000000000000000000000
379653275	000000000100000000000011010000000000000000000000000000000000000010000
428248602	000000000100000000000011000000000000000000000000000000000000000000000
257809001	000000000100000000000011000000000000000000000000000000000000000000000
570289357	000000000100000000000011010000000000000000000000000000000000000010000
40743739	000000000100000000000011010000000000000000000000000000000000000010000
6977821
1e+59
167776853	000000000100000000000011000000000000000000000000000000000000000000000
806919033	000000000100000000000011000000000000000000000000000000000000000001000
385700767	000000000100000000000011010000000000000000000000000000000000000010000
686512894	000000000100100000000011010000000000000000000000000000000000000010000
345112025	000000000100000000000011000000000000000000000000000000000000000001000
656327960	000000000100000000000011000000000000000000000000000000000000000000000
371998490	000000000000000000000010000000000000000000000000000000000000000000000
870811513	000000000100000000000011000000000000000000000000000000000000000000000
116700028	000000100000000000000010000000000000000000000000000000000000000000000
371998684	000000000000000000000010000000000000000000000000000000000000000000000
756768276	000000000100000000000011010000000000000000000000000000000000000010000
686557612	000111000100000001000011000000000000000000000000000000000100000000000
695176054	000000000100000000000001000000000000000000000000000000000000000000000
386652891	000000000000000000000011010000000000000000000000000000000000000000000
197252206	000000000100000000000011010000000000000000000000000000000000000010000
29604527	000000000100111000000001000000000000000000000000000000000000000000000
371998364	000000000000000000000010000000000000000000000000000000000000000000000
371998446	000000000000000000000010000000000000000000000000000000000000000000000
901896444	000000000100000000000000000000000000000000000000000000000000000000000
371999080	000000000000000000000010000000000000000000000000000000000000000000000
254594427	000000000100000000000011010000000000000000000000000000000000000010000
294983352	000000000100000000000011000000000000000000000000000010000000000000000
850014925	000000000100000000000011000000000000000000000000000000000000000000000
222034806	000000000100000000000011010000000000000000000000000000000000000010000
633266953	000000000100000000000011000000000000000000000000000000000000000000000
619743014	000000000100000000000011000000000001000000000000000000000000000001000
294492736	000000000100000000000011010000000000000000000000000000000000000010000
523829241	000000000100000000000001000000000000000000000000000000000000000000000
817365796	000000000100000000000011010000000000000000000000000000000000000010000
336298608	000000000100000000000011000000000000000000000000000000000000000000000
167352629	000000000100000000000011010000000000000000000000000000000000000010000
371998048	000000000000000000000010000000000000000000000000000000000000000000000
902829168	000000000100000000000011000000000000000000000000000000000000000001000
295086726	000000000100000000000001000000000000000000000000000000000000000001000
697634543	000000000100000000000011010000000000000000000000000000000000000010000
339511712	000000000100000000000011010000000000000000000000000000000000000010000
686562529	000000000100000000000011000000000000000000000000000000000000000000000
409693558	000000000100000000000011000000000000000000000000000000000000000001000
552061476	000000000100000000000011000010010001111000000000000000000000000001000
301162716	000000000100000000000011000000000000000000000000000000000000000001000
349737974	000000000100000000000011000000000000000000000000000000000000000000000
166853984	000000000100000000000011000000000000000000000000000000000000000001000
371999338	000000000000000000000010000000000000000000000000000000000000000000000
686544256	000000000100000000000011010000000000000000000000000000000000000010000
296018881	000000000100000000000011000000000000000000000000000000000000000000000
324311432	000000000100000000000001000000000000000000000000000000000000000000000
295086141	000000000100000000000011010000000000000000000000000000000000000010000
4103983
1e+43
807239144	000000000100000000000011010000000000000000000000000000000000000000000
315418593	000000000100000000000011010000000000000000000000000000000000000010000
828984635	000000000100000000000011010000000000000000000000000000000000000010000
748238145	000000000100000000000011010000000000000000000000000000000000000010000
294337899	000000000100000000000011000000000000000000000000000000000000000000000
371999088	000000000000000000000010000000000000000000000000000000000000000000000
319422676	000000000100000000000011000000000000000000000000000000000000000001000
794204955	000000000100000000000001000000000000000000000000000000000000000000000
764064447	000000000100000000000011000000000000000000000000000000000000000001000
365184108	000000000100000000000011000000000000000000000000000000000000000000000
873987104	000000000100000000000011010000000000000000000000000000000000000010000
507223540	000000000100000000000011010000000000000000000000000000000000000010000
371999420	000000000000000000000010000000000000000000000000000000000000000000000
283813673	000000000100000000000000000000000000000000000000000000000000000000000
340526466	000000000100000000000011000000000000000000000000000000000000000001000
492009169	000000000100000000000000000000000000000000000000000000000000000000000
913012895	000000000100000000000011010000000000000000000000000000000000000010000
295085565	000000000100000000000011000000000000000000000000000000000000000000000
671713682	000000000100000000000011010000000000000000000000000000000000000000000
253974923	000000000100000000000011010000000000000000000000000000000000000010000
113578995	000000000100000000000001000000000000000000000000000000000000000000000
256358073	000000000100000000000011000000000000000000000000000000000000000000000
30042677	000000000100000000000011010000000000000000000000000000000000000010000
723225530	000000000100000000000011010000000000000000000000000000000000000010000
301801511	000000000101000000000011000000010001111000000000000000000000000001000
870811461	000000000100000000000011000000000000000000000000000000000000000000000
291517874	000000000100000000000011000000000000000000000000000000000000000000000
647792819	000000000100000000000000000000000000000000000000000000000000000000000
751400829	000000000100000000000011000000000000000000000000000000000000000000000
58422882	000000000100000000000010010000000000000000000000000000000000000010000
295102704	000000000100000000000011000000000000000000000000000000000000000000000
85675876	000000000100000000000011010000000000000000000000000000000000000010000
873256556	000000000100000000000011010000000000000000000000000000000000000000000
54399998	000000000000000000000001000000000000000000000000000000000000000000000
268613219	000000000100000000000011010000000000000000000000000000000000000010000
887501927	000000000100000000000011000000000000000000000000000000000000000000000
371999554	000000000000000000000010000000000000000000000000000000000000000000000
808182552	000000000100000000000011000000000000000000000000000000000000000001000
537742219	000000000100000000000001000000000000000000000000000000000000000000000
469484600	000000000100000000000010000000000000000000000000000000000000000000000
805414413	000000000100000000000011010000000000000000000000000000000000000010000
870811417	000000000100000000000011000000000000000000000000000000000000000000000
371999872	000000000000000000000010000000000000000000000000000000000000000000000
731154962	000000000100000000000011000000000000000000000000000000000000000000000
133915779	000000000100000000000011010000000000000000000000000000010000000000000
371998542	000000000000000000000010000000000000000000000000000000000000000000000
833362073	000000000100000000000001000000000000000000000000000000000000000000000
371999524	000000000000000000000010000000000000000000000000000000000000000000000
828454062	000000000100000000000001000000000000000000000000000000000000000000000
57899943	000000000100000000000011010000000000000000000000000000000000000010000
336299645	000000000100110000000011010000000000000000000000000000000000000000000
256582217	000000000100000000000011010000000000000000000000000000000000000010000
381341616	000000000000000000000001000000000000000000000000000000000000000000000
828917518	000000000100000000000011010000000000000000000000000000000000000010000
794206903	000000000100100000000011010000000000000000000000000000000000000010000
297164143	000000000000000000000011000000000000000000000000000000000000000000000
269791201	000000000100000000000011000000000000000000000000000000000000000000000
95025881	000000000100000000000001000000000000000000000000000000000000000000000
386794397	000000000100000000000011010000000000000000000000000000000000000010000
588288779	000000000100000000000011010000000000000000000000000000000000000010000
299795118	000000000100000000000011010000000000000000000000000000000000000000000
430732725	000000000100000000000001000000000000000000000000000000000000000000000
371998350	000000000000000000000010000000000000000000000000000000000000000000000
657149846	000000000100000000000011010000000000000000000000000000000000000010000
571052292	000000000100000000000011000000000000000000000000100000000000000000000
312443917	000000000100000000000011000000000000000000000000000000000000000001000
410821619	000000000100000000000011010000000000000000000000000000000000000010000
922660529	000000000100100000000011000000000000000000000000000000000000000001000
371999462	000000000000000000000010000000000000000000000000000000000000000000000
371998882	000000000000000000000010000000000000000000000000000000000000000000000
227337513	000000000100000000000011000000000000000000000000000000000000000000000
157314382	000000000100000000000011010000000000000000000000000000000000000010000
195974525	000000000100000000000011000000000000000000000000000000000000000000000
874075695	000000000100000000000011010000000000000000000000000000000000000010000
338754801	000000000100000000000011010000000000000000000000000000000000000010000
478755037	000000000100000000000011000000000000000000000000000000000000000000000
371999288	000000000000000000000010000000000000000000000000000000000000000000000
573970428	000000000100000000000011010000000000000000000000000000000000000010000
299797458	000000000100000000000001000100000000000000000000000000000000000000000
9664865
1.01e+59
269096932	000000000000000000000011010000000000000000000000000000000000000010000
852466280	000000000100000000000001000001000000000000000000000000000000000000000
260450464	000000000100000000000011010000000000000000000000000000000000000010000
222422057	000000000100000000000011010000000000000000000000000000000000000000000
703560811	000000000100000000000011010000000000000000000000000000000000000010000
371999312	000000000000000000000010000000000000000000000000000000000000000000000
145689623	000000000100000000000011000000000000000000000000000000000000000000000
371998826	000000000000000000000010000000000000000000000000000000000000000000000
764083057	000000000100000000000011010000000000000000000000000000000000000010000
12513175	000000000100000000000011010000000000000000000000000000000000000010000
764064958	000000000000000000000001000000000000000000000000000000000000000000000
780535730	000000000100000000000011000000000000000000000000000000000000000001000
333735876	000000000100000000000001000000000000000000000000000000000000000000000
345502706	000000000100000000000011000000000000000000000000000000000000000001000
610423385	000000000100000000000011000000000000000000000000000000000000000000000
189428027	000000000100000000000011010000000000000000000000000000000000000010000
329667671	000000000100000000000011000000000000000000000000000000000000000000000
451912053	000000000100000000000011000000000000000000000000000000000000000000000
549128597	000000000100000000000011000000000000000000000000000000000000000000000
261283083	000000000100000000000011000000000000000000000000000000000000000000000
247541907	000000000100000000000001000000000000000000000000000000000000000000000
870811425	000000000100000000000011000000000000000000000000000000000000000000000
870811319	000000000100000000000011000000000000000000000000000000000000000000000
335277450	000000000100000000000001000000000000000000000000000000000000000000000
37200364	000000000100000000000011010000000000000000000000000000000000000010000
283807865	000000000000000000000011010000000000000000000000000000000000000010000
429534874	000000000100000000000011000000000000000000000000000000000000000000000
909816420	000000000100000000000011000000000000000000000000000000000000000000000
283103133	000000000100000000000011010000000000000000000000000000000000000010000
537742148	000000000100000000000011010000000000000000000000000000000000000010000
[truncated: 2,102 more rows]
