# Supplementary material for: Analysis of Domain Architecture and Phylogenetics of Family 2 Glycoside Hydrolases (GH2)
Source: PLoS One. 2016 Dec 8;11(12):e0168035. doi: 10.1371/journal.pone.0168035 (PMC5145203; doi:10.1371/journal.pone.0168035)
Supplement: S2 Annex — Sequences are classified according to DA type. Each sequence is identified by the GI number and Accession number from Genbank, EMBL or DDBJ databases. The specific domain architecture, organism of origin (source) and Genbank definition is shown. Biochemical characterization, as recorded in the CAZy database, is also indicated. Within DA types 1 and 2, and also in DA type 3, the subcluster assigned to each GH2C domain according to phylogenetic analysis is indicated. In the case of unidentified C-terminal domains found in DA types 4 and 5, the corresponding signature is shown. Sequences selected to build the final GH2C phylogenetic tree (Fig 3) are highlighted in green. (XLSX) [file pone.0168035.s008.xlsx]

## Sheet: Hoja1
Databases
GenBank	gb		sequences analyzed in phylogenetic tree
EMBL Data Library	emb
DDBJ, DNA Database of Japan	dbj
DA types 1 and 2	(716 sequences)						LS:Described in Genebank			DA type 3	(1439 sequences)								DA type 4		(256 sequences)							DA type 5		(373 sequences)
				subcluster			as beta-galactosidase	biochemical						subcluster			biochemical									biochemical									biochemical
GI number	Database	Accesion Number	Domain architecture	(GH2C)	source	genbank definition	large subunit (DA type 2)	characterization		GI number	Database	Accesion Number	Domain architecture	(GH2C)	source	genbank definition	characterization		GI number	Database	Accesion Number	Domain architecture	Cter signature	source	genbank definition	characterization		GI number	Database	Accesion Number	Domain architecture	Cter signature	source	genbank definition	characterization
204330	gb	AAA41228.1	GH_2_N+GH_2d+GH_2_C	1	Rattus norvegicus	beta-glucuronidase precursor		beta-glucuronidase		110342213	gb	ABG68450.1	GH_2_N+GH_2d+GH_2_C+DUF4981+Bgal_small_N	1	Escherichia coli 536	beta-galactosidase	-		283811376	gb	ADB33215.1	GH_2_N+GH_2d+GH_2_C	Ct1-1	Kribbella flavida DSM 17836	glycoside hydrolase family 2 sugar binding protein	-		18144927	dbj	BAB80972.1	GH_2_N+GH_2d+GH_2_C+DUF4982+Big_4+Big_4		Clostridium perfringens str. 13	beta-galactosidase	-
183233	gb	AAA52561.1	GH_2_N+GH_2d+GH_2_C	1	Homo sapiens	beta-glucuronidase precursor (EC 3.2.1.31)		beta-glucuronidase		145210770	gb	ABP40177.1	GH_2_N+GH_2d+GH_2_C+DUF4981+Bgal_small_N	1	Yersinia pestis Pestoides F	beta-galactosidase. Glycosyl Hydrolase family 2	-		686518163	gb	AIQ28864.1	GH_2_N+GH_2d+GH_2_C	Ct1-1	Paenibacillus sp. FSL P4-0081	glycoside hydrolase family 2	-		33457003	emb	CAC14566.2	GH_2_N+GH_2d+GH_2_C+DUF4982+Big_4+Big_4+F5\F8type_C+F5\F8type_C		Bifidobacterium bifidum DSM 20215	beta-galactosidase	beta-galactosidase
2425091	gb	AAC48809.1	GH_2_N+GH_2d+GH_2_C	1	Canis lupus familiaris	beta-glucuronidase		beta-glucuronidase		188029735	emb	CAO97614.1	GH_2_N+GH_2d+GH_2_C+DUF4981+Bgal_small_N	1	Erwinia tasmaniensis Et1/99	Beta-galactosidase (Lactase)	-		909834752	gb	AKU17543.1	GH_2_N+GH_2d+GH_2_C	Ct1-1	Luteipulveratus mongoliensis	beta-galactosidase	-		60491575	emb	CAH06327.1	GH_2_N+GH_2d+GH_2_C+DUF4982+F5\F8type_C		Bacteroides fragilis NCTC 9343	putative beta-galactosidase	-
3549609	gb	AAC34593.1	GH_2_N+GH_2d+GH_2_C	1	Chlorocebus aethiops	beta-glucuronidase, partial		-		262362268	gb	ACY58989.1	GH_2_N+GH_2d+GH_2_C+DUF4981+Bgal_small_N	1	Yersinia pestis D106004	beta-galactosidase	-		686546980	gb	AIQ57676.1	GH_2_N+GH_2d+GH_2_C	Ct1-1	Paenibacillus borealis	glycoside hydrolase family 2	-		110673240	gb	ABG82227.1	GH_2_N+GH_2d+GH_2_C+DUF4982+Big_4+Big_4		Clostridium perfringens ATCC 13124	beta-galactosidase	-
4102551	gb	AAD01498.1	GH_2_N+GH_2d+GH_2_C	1	Felis catus	beta-glucuronidase		beta-glucuronidase		449099386	gb	AGE87420.1	GH_2_N+GH_2d+GH_2_C+DUF4981+Bgal_small_N	1	Cronobacter sakazakii SP291	beta-D-galactosidase	-		336297699	gb	AEI40802.1	GH_2_N+GH_2d+GH_2_C	Ct1-1	Paenibacillus mucilaginosus KNP414	glycoside hydrolase family 2 sugar binding protein	-		134105600	gb	ABE27152.1	GH_2_N+GH_2d+GH_2_C+DUF4982+Big_4+Big_4+F5\F8type_C+F5\F8type_C+Big_3+FIVAR+FIVAR+FIVAR		Bifidobacterium bifidum NCIMB 41171	beta-galactosidase BbgIII	beta-galactosidase
309256	gb	AAA37696.1	GH_2_N+GH_2d+GH_2_C	1	Mus musculus	beta-glucuronidase precursor		beta-glucuronidase		521344049	gb	AGP95813.1	GH_2_N+GH_2d+GH_2_C+DUF4981+Bgal_small_N	1	Alteromonas mediterranea UM7	beta-D-galactosidase	-		384090142	gb	AFH61578.1	GH_2_N+GH_2d+GH_2_C	Ct1-1	Paenibacillus mucilaginosus K02	glycoside hydrolase family 2	-		149932763	gb	ABR39461.1	GH_2_N+GH_2d+GH_2_C+DUF4982+Malectin		Bacteroides vulgatus ATCC 8482	glycoside hydrolase family 2, candidate beta-glycosidase	-
7302094	gb	AAF57195.1	GH_2_N+GH_2d+GH_2_C	1	Drosophila melanogaster	beta glucuronidase		-		569549810	gb	AHE51431.1	GH_2_N+GH_2d+GH_2_C+DUF4981+Bgal_small_N	1	Aeromonas hydrophila 4AK4	Beta-galactosidase	-		686529943	gb	AIQ40642.1	GH_2_N+GH_2d+GH_2_C	Ct1-1	Paenibacillus sp. FSL R5-0912	glycoside hydrolase family 2	-		219998994	gb	ACL75595.1	GH_2_N+GH_2d+GH_2_C+DUF4982+CBM_6		Clostridium cellulolyticum H10	Carbohydrate binding family 6	-
13194574	gb	AAK15468.1	GH_2_N+GH_2d+GH_2_C	1	Escherichia coli	beta-glucuronidase		-		602749349	gb	AHN98087.1	GH_2_N+GH_2d+GH_2_C+DUF4981+Bgal_small_N	1	uncultured bacterium lacEc104	beta-D-galactosidase	-		586956252	gb	AHJ97986.1	GH_2_N+GH_2d+GH_2_C	Ct1-1	Hymenobacter swuensis DY53	glycoside hydrolase family protein	-		257472419	gb	ACV50538.1	GH_2_N+GH_2d+GH_2_C+DUF4982+Big_4+Big_4+F5\F8type_C+F5\F8type_C+Big_3		Atopobium parvulum DSM 20469	glycoside hydrolase family 2 sugar binding	-
13816434	gb	AAK43138.1	GH_2_N+GH_2d+GH_2_C	1	Sulfolobus solfataricus P2	Beta-glucuronidase (gusB)		-		682109562	gb	AIN21712.1	GH_2_N+GH_2d+GH_2_C+DUF4981+Bgal_small_N	1	Enterobacter cloacae ECNIH3	beta-D-galactosidase	-		686535323	gb	AIQ46021.1	GH_2_N+GH_2d+GH_2_C	Ct1-1	Paenibacillus sp. FSL R7-0273	glycoside hydrolase family 2	-		292673290	dbj	BAI94821.1	GH_2_N+GH_2d+GH_2_C+DUF4982+Big_4+Big_4+F5\F8type_C+F5\F8type_C+FIVAR+FIVAR+FIVAR		Bifidobacterium bifidum JCM 1254	beta-galactosidase	beta-galactosidase
18143804	dbj	BAB79853.1	GH_2_N+GH_2d+GH_2_C	1	Clostridium perfringens str. 13	beta-glucuronidase		-		690279598	gb	AIR62280.1	GH_2_N+GH_2d+GH_2_C+DUF4981+Bgal_small_N	1	Cedecea neteri	beta-D-galactosidase	-		378569089	gb	AFC29399.1	GH_2_N+GH_2d+GH_2_C	Ct1-1	Paenibacillus mucilaginosus 3016	glycoside hydrolase family 2 sugar binding protein	-		295084694	emb	CBK66217.1	GH_2_N+GH_2d+GH_2_C+DUF4982+Malectin		Bacteroides xylanisolvens XB1A	Beta-galactosidase/beta-glucuronidase	-
21626965	gb	AAM68434.1	GH_2_N+GH_2d+GH_2_C	1	Drosophila melanogaster	uncharacterized protein Dmel_CG15117, isoform B		-		723223282	gb	AIX55934.1	GH_2_N+GH_2d+GH_2_C+DUF4981+Bgal_small_N	1	Enterobacter cloacae	beta-D-galactosidase	-		261285033	gb	ACX67004.1	GH_2_N+GH_2d+GH_2_C	Ct1-1	Paenibacillus sp. Y412MC10	glycoside hydrolase family 2 sugar binding protein	-		295088155	emb	CBK69678.1	GH_2_N+GH_2d+GH_2_C+DUF4982+Malectin		Bacteroides xylanisolvens XB1A	Beta-galactosidase/beta-glucuronidase	-
26108267	gb	AAN80469.1	GH_2_N+GH_2d+GH_2_C	1	Escherichia coli CFT073	Beta-glucuronidase		-		755454030	gb	AJK17204.1	GH_2_N+GH_2d+GH_2_C+DUF4981+Bgal_small_N	1	Yersinia pseudotuberculosis str. PA3606	glycosyl hydrolases 2 family protein	-		663074414	gb	AIE86569.1	GH_2_N+GH_2d+GH_2_C	Ct1-1	Fimbriimonas ginsengisoli Gsoil 348	glycoside hydrolase family 2 sugar binding protein	-		296932189	gb	ADH92997.1	GH_2_N+GH_2d+GH_2_C+DUF4982+Big_4+Big_4+F5\F8type_C+F5\F8type_C		Arcanobacterium haemolyticum DSM 20595	LPXTG-motif cell wall anchor domain protein	-
40187635	gb	AAR75624.1	GH_2_N+GH_2d+GH_2_C	1		Sequence 18 from patent US 6641996		-		755458634	gb	AJK23346.1	GH_2_N+GH_2d+GH_2_C+DUF4981+Bgal_small_N	1	Yersinia pestis Pestoides G	glycosyl hydrolases 2 family protein	-		160427535	gb	ABX41098.1	GH_2_N+GH_2d+GH_2_C	Ct1-1	Lachnoclostridium phytofermentans ISDg	glycoside hydrolase family 2 sugar binding	-		309250964	gb	ADO52712.1	GH_2_N+GH_2d+GH_2_C+DUF4982+Big_4+Big_4+F5\F8type_C+F5\F8type_C+Big_3+FIVAR+FIVAR+FIVAR		Bifidobacterium bifidum S17	beta-galactosidase BbgIII	-
40187641	gb	AAR75630.1	GH_2_N+GH_2d+GH_2_C	1		Sequence 28 from patent US 6641996		-		803439173	gb	AKB04150.1	GH_2_N+GH_2d+GH_2_C+DUF4981+Bgal_small_N	1	Vibrio cholerae	glycosyl hydrolases 2 family protein	-		690617337	gb	AIQ18550.1	GH_2_N+GH_2d+GH_2_C	Ct1-1	Paenibacillus sp. FSL H7-0357	glycoside hydrolase family 2	-		310866220	gb	ADP35589.1	GH_2_N+GH_2d+GH_2_C+DUF4982+Big_4+Big_4+F5\F8type_C+F5\F8type_C+FIVAR+FIVAR+FIVAR		Bifidobacterium bifidum PRL2010	LacZ Beta-galactosidase	-
40743331	gb	EAA62521.1	GH_2_N+GH_2d+GH_2_C	1	Aspergillus nidulans FGSC A4	hypothetical protein AN5361.2		-		803442312	gb	AKB07288.1	GH_2_N+GH_2d+GH_2_C+DUF4981+Bgal_small_N	1	Vibrio cholerae	glycosyl hydrolases 2 family protein	-		328455231	gb	AEB06425.1	GH_2_N+GH_2d+GH_2_C	Ct1-1	Coriobacterium glomerans PW2	glycoside hydrolase family 2 sugar binding protein	-		317413835	dbj	BAJ61032.1	GH_2_N+GH_2d+GH_2_C+DUF4982+Big_4+Big_4+Big_4+Big_4		Bacillus circulans	beta galactosidase	beta-galactosidase
53136420	emb	CAG32539.1	GH_2_N+GH_2d+GH_2_C	1	Gallus gallus	hypothetical protein RCJMB04_28l23		-		828919995	gb	AKK97673.1	GH_2_N+GH_2d+GH_2_C+DUF4981+Bgal_small_N	1	Enterobacter cloacae	beta-D-galactosidase	-		134075261	emb	CAK44902.1	GH_2_N+GH_2d+GH_2_C	Ct1-1	Aspergillus niger	unnamed protein product	-		319415515	gb	ADV42626.1	GH_2_N+GH_2d+GH_2_C+DUF4982+Malectin		Bacteroides helcogenes P 36-108	Beta-galactosidase	-
55730575	emb	CAH92009.1	GH_2_N+GH_2d+GH_2_C	1	Pongo abelii	hypothetical protein		-		828926164	gb	AKL03321.1	GH_2_N+GH_2d+GH_2_C+DUF4981+Bgal_small_N	1	Enterobacter asburiae	beta-D-galactosidase	-		690615665	gb	AIQ16878.1	GH_2_N+GH_2d+GH_2_C	Ct1-1	Paenibacillus sp. FSL H7-0357	glycoside hydrolase family 2	-		334295964	dbj	BAK31835.1	GH_2_N+GH_2d+GH_2_C+DUF4982+Big_4+Big_4+F5\F8type_C+Big_4+Big_4		Erysipelothrix rhusiopathiae str. Fujisawa	beta-galactosidase	-
55732459	emb	CAH92930.1	GH_2_N+GH_2d+GH_2_C	1	Pongo abelii	hypothetical protein		-		46915134	emb	CAG21907.1	GH_2_N+GH_2d+GH_2_C+DUF4981+Bgal_small_N	1	Photobacterium profundum SS9	putative beta-galactosidase	-		806911483	emb	CQR54025.1	GH_2_N+GH_2d+GH_2_C	Ct1-1	Paenibacillus riograndensis SBR5	glycoside hydrolase family protein	-		339733090	emb	CAZ96465.1	GH_2_N+GH_2d+GH_2_C+DUF4982+CHB_HEX_C_1+CBM_6		Zobellia galactanivorans	Beta-galactosidase, family GH2	-
56474955	gb	AAV91785.1	GH_2_N+GH_2d+GH_2_C	1	Penicillium canescens	beta-glucuronidase precursor		beta-glucuronidase		347945030	gb	AEP28380.1	GH_2_N+GH_2d+GH_2_C+DUF4981+Bgal_small_N	1	Glaciecola nitratireducens FR1064	beta-galactosidase	-		247543264	gb	ACT00283.1	GH_2_N+GH_2d+GH_2_C	Ct1-1	Paenibacillus sp. JDR-2	glycoside hydrolase family 2 sugar binding	-		389889987	gb	AFL04054.1	GH_2_N+GH_2d+GH_2_C+DUF4982+Big_4+Big_4+F5\F8type_C+F5\F8type_C+FIVAR+FIVAR+FIVAR		Bifidobacterium bifidum BGN4	beta-galactosidase	-
56474958	gb	AAV91787.1	GH_2_N+GH_2d+GH_2_C	1	Penicillium canescens	beta-glucuronidase precursor		beta-glucuronidase		480475810	gb	AGJ85828.1	GH_2_N+GH_2d+GH_2_C+DUF4981+Bgal_small_N	1	Raoultella ornithinolytica B6	beta-D-galactosidase	-		315472711	gb	ADU29314.1	GH_2_N+GH_2d+GH_2_C	Ct1-1	Bacillus cellulosilyticus DSM 2522	glycoside hydrolase family 2 sugar binding protein	-		509079240	gb	AGN23982.1	GH_2_N+GH_2d+GH_2_C+DUF4982+Big_4+Big_4+F5\F8type_C+Big_4+Big_4		Erysipelothrix rhusiopathiae SY1027	beta-galactosidase	-
56474963	gb	AAV91790.1	GH_2_N+GH_2d+GH_2_C	1	Arthrobacter sp. RP10	beta-glucuronidase precursor		beta-glucuronidase		521012155	gb	AGP45157.1	GH_2_N+GH_2d+GH_2_C+DUF4981+Bgal_small_N	1	Serratia plymuthica S13	beta-D-galactosidase	-		384075363	emb	CCG46858.1	GH_2_N+GH_2d+GH_2_C	Ct1-1	Halobacillus halophilus DSM 2266	glycoside hydrolase, family 2, sugar binding	-		604189773	gb	AHU90119.1	GH_2_N+GH_2d+GH_2_C+DUF4982+Big_4-2		Trueperella pyogenes	beta-galactosidase	-
56474960	gb	AAV91788.1	GH_2_N+GH_2d+GH_2_C	1	Scopulariopsis sp. RP38.3	beta-glucuronidase precursor		beta-glucuronidase		573011305	dbj	BAO34657.1	GH_2_N+GH_2d+GH_2_C+DUF4981+Bgal_small_N	1	Serratia marcescens SM39	beta-D-galactosidase	-		816954332	gb	AKF03838.1	GH_2_N+GH_2d+GH_2_C	Ct1-1	Sandaracinus amylolyticus	Beta-galactosidase	-		671716541	gb	AII68813.1	GH_2_N+GH_2d+GH_2_C+DUF4982+Malectin		Bacteroides dorei	beta-galactosidase	-
56474966	gb	AAV91792.1	GH_2_N+GH_2d+GH_2_C	1	Arthrobacter sp. RP40.7	beta-glucuronidase precursor		beta-glucuronidase		595622890	gb	AHM79647.1	GH_2_N+GH_2d+GH_2_C+DUF4981+Bgal_small_N	1	Klebsiella pneumoniae 30684/NJST258_2	Beta-galactosidase	-		769869345	gb	AJW61587.1	GH_2_N+GH_2d+GH_2_C	Ct1-2	Elizabethkingia miricola	Beta-galactosidase	-		728872245	gb	AIY82906.1	GH_2_N+GH_2d+GH_2_C+DUF4982+Big_4+Big_4+F5\F8type_C+Big_4+Big_4+FIVAR+FIVAR+FIVAR		Clostridium baratii str. Sullivan	LPXTG cell wall anchor domain protein	-
69146955	gb	AAZ03639.1	GH_2_N+GH_2d+GH_2_C	1	Sus scrofa	beta-glucuronidase		-		743572092	gb	AJC04821.1	GH_2_N+GH_2d+GH_2_C+DUF4981+Bgal_small_N	1	Klebsiella pneumoniae subsp. pneumoniae 1158	Beta-galactosidase	-		822872700	gb	AKH94924.1	GH_2_N+GH_2d+GH_2_C	Ct1-2	Elizabethkingia anophelis FMS-007	beta-galactosidase	-		744783663	gb	AJC70096.1	GH_2_N+GH_2d+GH_2_C+DUF4982+Big_4-2		Trueperella pyogenes TP8	beta-galactosidase	-
83773744	dbj	BAE63869.1	GH_2_N+GH_2d+GH_2_C	1	Aspergillus oryzae RIB40	unnamed protein product		-		820950535	gb	AKG99045.1	GH_2_N+GH_2d+GH_2_C+DUF4981+Bgal_small_N	1	Klebsiella pneumoniae	beta-D-galactosidase	-		675105101	gb	AIL46394.1	GH_2_N+GH_2d+GH_2_C	Ct1-2	Elizabethkingia anophelis NUHP1	Beta-galactosidase 3	-		781872105	dbj	BAQ97096.1	GH_2_N+GH_2d+GH_2_C+DUF4982+SLH+SLH		Bifidobacterium angulatum DSM 20098 = JCM 7096	beta-galactosidase	-
110343331	gb	ABG69568.1	GH_2_N+GH_2d+GH_2_C	1	Escherichia coli 536	beta-glucuronidase		-		828975360	gb	AKL48104.1	GH_2_N+GH_2d+GH_2_C+DUF4981+Bgal_small_N	1	Klebsiella pneumoniae	beta-D-galactosidase	-		149934752	gb	ABR41450.1	GH_2_N+GH_2d+GH_2_C	Ct1-3	Bacteroides vulgatus ATCC 8482	glycoside hydrolase family 2, candidate beta-glycosidase	-		781872933	dbj	BAQ97681.1	GH_2_N+GH_2d+GH_2_C+DUF4982+Big_4+Big_4+F5\F8type_C+F5\F8type_C+Big_3+FIVAR+FIVAR+FIVAR		Bifidobacterium bifidum ATCC 29521 = JCM 1255 = DSM 20456	beta-galactosidase	-
115512927	gb	ABJ01002.1	GH_2_N+GH_2d+GH_2_C	1	Escherichia coli APEC O1	beta-glucuronidase		-		386794397	gb	AFJ27431.1	GH_2_N+GH_2d+GH_2_C+DUF4981+Bgal_small_N	2	Escherichia coli Xuzhou21	beta-D-galactosidase	-		671711603	gb	AII63876.1	GH_2_N+GH_2d+GH_2_C	Ct1-3	Bacteroides dorei	beta-galactosidase	-		922660529	emb	CUA17213.1	GH_2_N+GH_2d+GH_2_C+DUF4982+F5\F8type_C		Bacteroides fragilis	Beta-galactosidase	-
125058682	gb	ABN17154.1	GH_2_N+GH_2d+GH_2_C	1		Sequence 8 from patent US 7148407		-		664682776	gb	AIF35727.1	GH_2_N+GH_2d+GH_2_C+DUF4981+Bgal_small_N	2	Escherichia coli KLY	beta-D-galactosidase	-		671714056	gb	AII66328.1	GH_2_N+GH_2d+GH_2_C	Ct1-3	Bacteroides dorei	glycoside hydrolase family 2	-		9664865	gb	AAF97242.1	YSIRK_signal+GH_2_N+GH_2d+GH_2_C+DUF4982+Big_4+Big_4+Big_4+Big_4+G5+Gram_pos_anchor		Streptococcus pneumoniae	beta-galactosidase precursor	beta-galactosidase
126717425	gb	AAI33416.1	GH_2_N+GH_2d+GH_2_C	1	Bos taurus	GUSB protein		-		407063833	gb	AFS84880.1	GH_2_N+GH_2d+GH_2_C+DUF4981+Bgal_small_N	2	Escherichia coli O104:H4 str. 2009EL-2071	beta-D-galactosidase	-		671717517	gb	AII69789.1	GH_2_N+GH_2d+GH_2_C	Ct1-3	Bacteroides dorei	beta-galactosidase	-		14972122	gb	AAK74795.1	YSIRK_signal+GH_2_N+GH_2d+GH_2_C+DUF4982+Big_4+Big_4+Big_4+Big_4+G5+Gram_pos_anchor		Streptococcus pneumoniae TIGR4	beta-galactosidase	beta-galactosidase
134054656	emb	CAK36851.1	GH_2_N+GH_2d+GH_2_C	1	Aspergillus niger	unnamed protein product		-		874075695	gb	AKP83057.1	GH_2_N+GH_2d+GH_2_C+DUF4981+Bgal_small_N	2	Escherichia coli ACN001	beta-D-galactosidase	-		734572220	gb	AJA09436.1	GH_2_N+GH_2d+GH_2_C	Ct1-4	Sphingopyxis fribergensis	beta-galactosidase	-		20502378	dbj	BAB91370.1	YSIRK_signal+GH_2_N+GH_2d+GH_2_C+DUF4982+Big_4+Big_4+Big_4+Big_4+G5+Gram_pos_anchor		Streptococcus pneumoniae	beta-galactosidase	-
156510758	gb	ABU68712.1	GH_2_N+GH_2d+GH_2_C	1	Aspergillus oryzae	glucuronidase		beta-glucuronidase		157077007	gb	ABV16715.1	GH_2_N+GH_2d+GH_2_C+DUF4981+Bgal_small_N	2	Escherichia coli O139:H28 str. E24377A	beta-galactosidase	-		98976583	gb	ABF52734.1	GH_2_N+GH_2d+GH_2_C	Ct1-4	Sphingopyxis alaskensis RB2256	Beta-galactosidase	-		29611146	dbj	BAC75190.1	GH_2_N+GH_2d+GH_2_C+DUF4982+F5\F8type_C		Streptomyces avermitilis MA-4680 = NBRC 14893	putative beta-galactosidase, secreted	-
157066758	gb	ABV06013.1	GH_2_N+GH_2d+GH_2_C	1	Escherichia coli HS	beta-glucuronidase UidA		-		254590923	gb	ACT70284.1	GH_2_N+GH_2d+GH_2_C+DUF4981+Bgal_small_N	2	Escherichia coli O157:H7 str. TW14359	beta-D-galactosidase	-		260651595	emb	CBG74719.1	GH_2_N+GH_2d+GH_2_C	Ct1-4	Streptomyces scabiei 87.22	putative glycosyl hydrolase	-		112082406	gb	ABI05227.1	GH_2_N+GH_2d+GH_2_C+DUF4982+Big_4+Big_4+Big_4+Big_4+G5+Gram_pos_anchor			Sequence 5266 from patent US 7074914	-
157080524	gb	ABV20232.1	GH_2_N+GH_2d+GH_2_C	1	Escherichia coli O139:H28 str. E24377A	beta-glucuronidase UidA		-		899725748	gb	AKR23674.1	GH_2_N+GH_2d+GH_2_C+DUF4981+Bgal_small_N	2	Escherichia coli	beta-D-galactosidase	-		256358073	gb	ACU71570.1	GH_2_N+GH_2d+GH_2_C	Ct1-4	Catenulispora acidiphila DSM 44928	Beta-galactosidase	-		116076048	gb	ABJ53768.1	YSIRK_signal+GH_2_N+GH_2d+GH_2_C+DUF4982+Big_4+Big_4+Big_4+Big_4+G5+Gram_pos_anchor		Streptococcus pneumoniae D39	beta-galactosidase precursor, putative	beta-galactosidase
157920785	gb	ABW02212.1	GH_2_N+GH_2d+GH_2_C	1	Caldivirga maquilingensis IC-167	Beta-glucuronidase		-		742949870	gb	AJB50539.1	GH_2_N+GH_2d+GH_2_C+DUF4981+Bgal_small_N	2	Escherichia coli	beta-D-galactosidase	-		257474852	gb	ACV55172.1	GH_2_N+GH_2d+GH_2_C	Ct1	Eggerthella lenta DSM 2243	glycoside hydrolase family 2 sugar binding	-		145322585	gb	ABP64528.1	GH_2_N+GH_2d+GH_2_C+DUF4982+Malectin		Novosphingobium aromaticivorans DSM 12444	glycoside hydrolase family 2, sugar binding (plasmid)	-
169754959	gb	ACA77658.1	GH_2_N+GH_2d+GH_2_C	1	Escherichia coli ATCC 8739	Beta-glucuronidase		-		817586122	gb	AKF66702.1	GH_2_N+GH_2d+GH_2_C+DUF4981+Bgal_small_N	2	Escherichia coli	beta-D-galactosidase	-		283950907	gb	ADB53651.1	GH_2_N+GH_2d+GH_2_C	Ct1	Conexibacter woesei DSM 14684	Beta-galactosidase	-		157075363	gb	ABV10046.1	YSIRK_signal+GH_2_N+GH_2d+GH_2_C+DUF4982+Big_4+Big_4+Big_4+Big_4+G5+G5		Streptococcus gordonii str. Challis substr. CH1	beta-galactosidase	-
206739527	gb	ACI18585.1	GH_2_N+GH_2d+GH_2_C	1	Dictyoglomus thermophilum H-6-12	beta-glucuronidase		-		339413295	gb	AEJ54967.1	GH_2_N+GH_2d+GH_2_C+DUF4981+Bgal_small_N	2	Escherichia coli UMNF18	beta-galactosidase	-		315417006	gb	ADU13647.1	GH_2_N+GH_2d+GH_2_C	Ct1	Asticcacaulis excentricus CB 48	Beta-glucuronidase	-		168995953	gb	ACA36565.1	YSIRK_signal+GH_2_N+GH_2d+GH_2_C+DUF4982+Big_4+Big_4+Big_4+Big_4+G5+Gram_pos_anchor		Streptococcus pneumoniae Hungary19A-6	beta-galactosidase	-
211585647	emb	CAP93360.1	GH_2_N+GH_2d+GH_2_C	1	Penicillium rubens Wisconsin 54-1255	Pc16g06900		-		628026884	gb	AHY63351.1	GH_2_N+GH_2d+GH_2_C+DUF4981+Bgal_small_N	2	Escherichia coli O145:H28 str. RM12761	Beta-galactosidase	-		347981676	gb	AEP39213.1	GH_2_N+GH_2d+GH_2_C	Ct1	Aspergillus terreus	beta-glucuronidase	beta-glucuronidase		182628907	gb	ACB89855.1	YSIRK_signal+GH_2_N+GH_2d+GH_2_C+DUF4982+Big_4+Big_4+Big_4+Big_4+G5+Gram_pos_anchor		Streptococcus pneumoniae CGSP14	beta-galactosidase	-
215264864	emb	CAS09250.1	GH_2_N+GH_2d+GH_2_C	1	Escherichia coli O127:H6 str. E2348/69	beta-D-glucuronidase		-		899730111	gb	AKR28036.1	GH_2_N+GH_2d+GH_2_C+DUF4981+Bgal_small_N	2	Escherichia coli	beta-D-galactosidase	-		404437660	gb	AFR70854.1	GH_2_N+GH_2d+GH_2_C	Ct1	Brachyspira pilosicoli B2904	beta-D-galactosidase	-		194357296	gb	ACF55744.1	YSIRK_signal+GH_2_N+GH_2d+GH_2_C+DUF4982+Big_4+Big_4+Big_4+Big_4+G5+Gram_pos_anchor		Streptococcus pneumoniae G54	beta-galactosidase precursor, putative	-
217337020	gb	ACK42813.1	GH_2_N+GH_2d+GH_2_C	1	Dictyoglomus turgidum DSM 6724	Beta-glucuronidase		-		209744654	gb	ACI70634.1	GH_2_N+GH_2d+GH_2_C+DUF4981+Bgal_small_N	2	Escherichia coli	beta-D-galactosidase	-		430788303	gb	AGA78432.1	GH_2_N+GH_2d+GH_2_C	Ct1	Echinicola vietnamensis DSM 17526	beta-galactosidase/beta-glucuronidase	-		220673926	emb	CAR68433.1	YSIRK_signal+GH_2_N+GH_2d+GH_2_C+DUF4982+Big_4+Big_4+Big_4+Big_4+G5+Gram_pos_anchor		Streptococcus pneumoniae ATCC 700669	putative surface anchored beta-galactosidase	-
218351911	emb	CAU97636.1	GH_2_N+GH_2d+GH_2_C	1	Escherichia coli 55989	beta-D-glucuronidase		-		443420879	gb	AGC85783.1	GH_2_N+GH_2d+GH_2_C+DUF4981+Bgal_small_N	2	Escherichia coli APEC O78	beta-D-galactosidase	-		807240807	gb	AKC83507.1	GH_2_N+GH_2d+GH_2_C	Ct1	Verrucomicrobia bacterium IMCC26134	hypothetical protein IMCC26134_13310	-		225720500	gb	ACO16354.1	YSIRK_signal+GH_2_N+GH_2d+GH_2_C+DUF4982+Big_4+Big_4+Big_4+Big_4+G5+Gram_pos_anchor		Streptococcus pneumoniae 70585	beta-galactosidase	-
218360952	emb	CAQ98525.1	GH_2_N+GH_2d+GH_2_C	1	Escherichia coli IAI1	beta-D-glucuronidase		-		628075502	gb	AHY69028.1	GH_2_N+GH_2d+GH_2_C+DUF4981+Bgal_small_N	2	Escherichia coli O145:H28 str. RM12581	Beta-galactosidase	-		256792570	gb	ACV23240.1	GH_2_N+GH_2d+GH_2_C	Ct1	Slackia heliotrinireducens DSM 20476	beta-galactosidase/beta-glucuronidase	-		225724768	gb	ACO20620.1	YSIRK_signal+GH_2_N+GH_2d+GH_2_C+DUF4982+Big_4+Big_4+Big_4+Big_4+G5+Gram_pos_anchor		Streptococcus pneumoniae P1031	beta-galactosidase	-
218369803	emb	CAR17574.1	GH_2_N+GH_2d+GH_2_C	1	Escherichia coli IAI39	beta-D-glucuronidase		-		307552262	gb	ADN45037.1	GH_2_N+GH_2d+GH_2_C+DUF4981+Bgal_small_N	2	Escherichia coli ABU 83972	beta-D-galactosidase	-		336305939	gb	AEI49041.1	GH_2_N+GH_2d+GH_2_C	Ct1	Runella slithyformis DSM 19594	Beta-glucuronidase	-		225724088	gb	ACO19941.1	YSIRK_signal+GH_2_N+GH_2d+GH_2_C+DUF4982+Big_4+Big_4+Big_4+Big_4+G5+Gram_pos_anchor		Streptococcus pneumoniae JJA	beta-galactosidase	-
218427127	emb	CAR08009.2	GH_2_N+GH_2d+GH_2_C	1	Escherichia coli ED1a	beta-D-glucuronidase		-		806959800	gb	AKC13105.1	GH_2_N+GH_2d+GH_2_C+DUF4981+Bgal_small_N	2	Escherichia coli	beta-D-galactosidase	-		379654165	gb	AFD07221.1	GH_2_N+GH_2d+GH_2_C	Ct1	Solitalea canadensis DSM 3403	beta-galactosidase/beta-glucuronidase	-		225728193	gb	ACO24044.1	YSIRK_signal+GH_2_N+GH_2d+GH_2_C+DUF4982+Big_4+Big_4+Big_4+Big_4+G5+Gram_pos_anchor		Streptococcus pneumoniae Taiwan19F-14	beta-galactosidase	-
219999420	gb	ACL76021.1	GH_2_N+GH_2d+GH_2_C	1	Clostridium cellulolyticum H10	glycoside hydrolase family 2 TIM barrel		-		260450464	gb	ACX40886.1	GH_2_N+GH_2d+GH_2_C+DUF4981+Bgal_small_N	2	Escherichia coli DH1	glycoside hydrolase family 2 TIM barrel	beta-galactosidase		537742190	emb	CDF79833.1	GH_2_N+GH_2d+GH_2_C	Ct1	Formosa agariphila KMM 3901	glycoside hydrolase (GH2)	-		255344181	gb	ACU03507.1	GH_2_N+GH_2d+GH_2_C+DUF4982+Malectin		Pedobacter heparinus DSM 2366	Beta-galactosidase	-
222033375	emb	CAP76116.1	GH_2_N+GH_2d+GH_2_C	1	Escherichia coli LF82	Beta-glucuronidase		-		554510963	gb	AGY83323.1	GH_2_N+GH_2d+GH_2_C+DUF4981+Bgal_small_N	2	Escherichia coli JJ1886	beta-D-galactosidase	-		570743853	gb	AHF14365.1	GH_2_N+GH_2d+GH_2_C	Ct1	Niabella soli DSM 19437	beta-galactosidase	-		288907934	emb	CBJ22774.1	YSIRK_signal+GH_2_N+GH_2d+GH_2_C+DUF4982+Big_4+Big_4+Big_4+Big_4+G5		Streptococcus mitis B6	beta-galactosidase	-
225215965	gb	ACN84699.1	GH_2_N+GH_2d+GH_2_C	1	Brachyspira hyodysenteriae WA1	beta-D-glucuronidase		-		257752222	dbj	BAI23724.1	GH_2_N+GH_2d+GH_2_C+DUF4981+Bgal_small_N	2	Escherichia coli O26:H11 str. 11368	beta-D-galactosidase LacZ	-		656327960	emb	CDN31448.1	GH_2_N+GH_2d+GH_2_C	Ct1	Mucinivorans hirudinis	Beta-galactosidase	-		298238035	gb	ADI69166.1	GH_2_N+GH_2d+GH_2_C+DUF4982+Big_4+Big_4+Big_4+Big_4+G5+Gram_pos_anchor		Streptococcus pneumoniae TCH8431/19A	LPXTG-motif cell wall anchor domain protein	-
227457765	gb	ACP36452.1	GH_2_N+GH_2d+GH_2_C	1	Sulfolobus islandicus L.S.2.15	Beta-glucuronidase		-		666002130	gb	AIF91987.1	GH_2_N+GH_2d+GH_2_C+DUF4981+Bgal_small_N	2	Escherichia coli O157:H7 str. SS17	Beta-galactosidase	-		766904207	gb	AJS60939.1	GH_2_N+GH_2d+GH_2_C	Ct1	Paenibacillus sp. IHBB 10380	glycosyl transferase family 2	-		301799686	emb	CBW32251.1	YSIRK_signal+GH_2_N+GH_2d+GH_2_C+DUF4982+Big_4+Big_4+Big_4+Big_4+G5+Gram_pos_anchor		Streptococcus pneumoniae OXC141	putative surface anchored beta-galactosidase	-
227460364	gb	ACP39050.1	GH_2_N+GH_2d+GH_2_C	1	Sulfolobus islandicus M.14.25	Beta-glucuronidase		-		85674486	dbj	BAE76126.1	GH_2_N+GH_2d+GH_2_C+DUF4981+Bgal_small_N	2	Escherichia coli str. K-12 substr. W3110	beta-D-galactosidase	beta-galactosidase		344318731	gb	AEN13419.1	GH_2_N+GH_2d+GH_2_C	Ct2-1	Streptomyces sp. SirexAA-E	glycoside hydrolase family 2 sugar binding protein	-		301801511	emb	CBW34203.1	GH_2_N+GH_2d+GH_2_C+DUF4982+Big_4+Big_4+Big_4+Big_4+G5+Gram_pos_anchor		Streptococcus pneumoniae INV200	putative surface anchored beta-galactosidase	-
228010939	gb	ACP46701.1	GH_2_N+GH_2d+GH_2_C	1	Sulfolobus islandicus Y.G.57.14	Beta-glucuronidase		-		215263519	emb	CAS07847.1	GH_2_N+GH_2d+GH_2_C+DUF4981+Bgal_small_N	2	Escherichia coli O127:H6 str. E2348/69	beta-D-galactosidase	-		229567272	gb	ACQ81123.1	GH_2_N+GH_2d+GH_2_C	Ct2-1	Beutenbergia cavernae DSM 12333	glycoside hydrolase family 2 sugar binding	-		301793831	emb	CBW36223.1	YSIRK_signal+GH_2_N+GH_2d+GH_2_C+DUF4982+Big_4+Big_4+Big_4+Big_4+G5+Gram_pos_anchor		Streptococcus pneumoniae INV104	putative surface anchored beta-galactosidase	-
228011850	gb	ACP47611.1	GH_2_N+GH_2d+GH_2_C	1	Sulfolobus islandicus Y.N.15.51	Beta-glucuronidase		-		660510557	gb	AID77448.1	GH_2_N+GH_2d+GH_2_C+DUF4981+Bgal_small_N	2	Escherichia coli Nissle 1917	beta-D-galactosidase	-		320012338	gb	ADW07188.1	GH_2_N+GH_2d+GH_2_C	Ct2-1	Streptomyces pratensis ATCC 33331	glycoside hydrolase family 2 sugar binding protein	-		306408801	gb	ADM84228.1	YSIRK_signal+GH_2_N+GH_2d+GH_2_C+DUF4982+Big_4+Big_4+Big_4+Big_4+G5+Gram_pos_anchor		Streptococcus pneumoniae AP200	Beta-galactosidase/beta-glucuronidase	-
228020848	gb	ACP56255.1	GH_2_N+GH_2d+GH_2_C	1	Sulfolobus islandicus M.16.27	Beta-glucuronidase		-		218425779	emb	CAR06583.1	GH_2_N+GH_2d+GH_2_C+DUF4981+Bgal_small_N	2	Escherichia coli ED1a	beta-D-galactosidase	-		147829310	emb	CAN00223.1	GH_2_N+GH_2d+GH_2_C	Ct2-1	Clavibacter michiganensis subsp. michiganensis NCPPB 382	putative glycosyl hydrolase, family 2	-		306483906	gb	ADM90775.1	YSIRK_signal+GH_2_N+GH_2d+GH_2_C+DUF4982+Big_4+Big_4+Big_4+Big_4+G5+Gram_pos_anchor		Streptococcus pneumoniae 670-6B	beta-galactosidase	-
238381832	gb	ACR42920.1	GH_2_N+GH_2d+GH_2_C	1	Sulfolobus islandicus M.16.4	Beta-glucuronidase		-		257757698	dbj	BAI29195.1	GH_2_N+GH_2d+GH_2_C+DUF4981+Bgal_small_N	2	Escherichia coli O103:H2 str. 12009	beta-D-galactosidase LacZ	-		256558787	gb	ACU84634.1	GH_2_N+GH_2d+GH_2_C	Ct2-1	Brachybacterium faecium DSM 4810	beta-galactosidase/beta-glucuronidase	-		326682744	emb	CBZ00361.1	YSIRK_signal+GH_2_N+GH_2d+GH_2_C+DUF4982+Big_4+Big_4+Big_4+Big_4+G5+G5		Streptococcus oralis Uo5	beta-galactosidase	-
238860058	gb	ACR62056.1	GH_2_N+GH_2d+GH_2_C	1	Escherichia coli BW2952	beta-D-glucuronidase		-		209744656	gb	ACI70635.1	GH_2_N+GH_2d+GH_2_C+DUF4981+Bgal_small_N	2	Escherichia coli	beta-D-galactosidase	-		478744716	gb	AGJ53296.1	GH_2_N+GH_2d+GH_2_C	Ct2-1	Streptomyces sp. PAMC 26508	beta-galactosidase	-		333937039	emb	CCA90398.1	GH_2_N+GH_2d+GH_2_C+DUF4982+Malectin		Novosphingobium sp. PP1Y	glycoside hydrolase family protein (plasmid)	-
238870857	gb	ACR70568.1	GH_2_N+GH_2d+GH_2_C	1	Edwardsiella ictaluri 93-146	beta-glucuronidase, putative		-		802133942	emb	CQR79948.1	GH_2_N+GH_2d+GH_2_C+DUF4981+Bgal_small_N	2	Escherichia coli K-12	beta-D-galactosidase	-		301161108	emb	CBW20645.1	GH_2_N+GH_2d+GH_2_C	Ct2-2	Bacteroides fragilis 638R	putative beta-galactosidase	-		341933222	gb	AEL10119.1	YSIRK_signal+GH_2_N+GH_2d+GH_2_C+DUF4982+Big_4+Big_4+Big_4+Big_4+G5+Gram_pos_anchor		Streptococcus pseudopneumoniae IS7493	beta-galactosidase	-
242377348	emb	CAQ32093.1	GH_2_N+GH_2d+GH_2_C	1	Escherichia coli BL21(DE3)	beta-D-glucuronidase		-		170519118	gb	ACB17296.1	GH_2_N+GH_2d+GH_2_C+DUF4981+Bgal_small_N	2	Escherichia coli SMS-3-5	beta-galactosidase	-		52214186	dbj	BAD46779.1	GH_2_N+GH_2d+GH_2_C	Ct2-2	Bacteroides fragilis YCH46	beta-galactosidase	-		379137562	gb	AFC94353.1	YSIRK_signal+GH_2_N+GH_2d+GH_2_C+DUF4982+Big_4+Big_4+Big_4+Big_4+G5+Gram_pos_anchor		Streptococcus pneumoniae ST556	beta-galactosidase	-
253324470	gb	ACT29072.1	GH_2_N+GH_2d+GH_2_C	1	Escherichia coli 'BL21-Gold(DE3)pLysS AG'	Beta-glucuronidase		-		222032155	emb	CAP74894.1	GH_2_N+GH_2d+GH_2_C+DUF4981+Bgal_small_N	2	Escherichia coli LF82	Beta-galactosidase	-		60491060	emb	CAH05808.1	GH_2_N+GH_2d+GH_2_C	Ct2-2	Bacteroides fragilis NCTC 9343	putative beta-galactosidase	-		379653772	gb	AFD06828.1	GH_2_N+GH_2d+GH_2_C+DUF4982+Malectin		Solitalea canadensis DSM 3403	beta-galactosidase/beta-glucuronidase	-
253973579	gb	ACT39250.1	GH_2_N+GH_2d+GH_2_C	1	Escherichia coli B str. REL606	beta-D-glucuronidase		-		309700609	emb	CBI99905.1	GH_2_N+GH_2d+GH_2_C+DUF4981+Bgal_small_N	2	Escherichia coli ETEC H10407	beta-galactosidase	-		922660013	emb	CUA16697.1	GH_2_N+GH_2d+GH_2_C	Ct2-2	Bacteroides fragilis	Beta-galactosidase	-		386793891	gb	AFJ26926.1	YSIRK_signal+GH_2_N+GH_2d+GH_2_C+DUF4982+Big_4+Big_4+Big_4+Big_4+G5		Streptococcus parasanguinis FW213	beta-galactosidase	-
257754090	dbj	BAI25592.1	GH_2_N+GH_2d+GH_2_C	1	Escherichia coli O26:H11 str. 11368	beta-D-glucuronidase		-		752304732	gb	AJG07351.1	GH_2_N+GH_2d+GH_2_C+DUF4981+Bgal_small_N	2	Escherichia coli ECC-1470	beta-D-galactosidase	-		29340282	gb	AAO78075.1	GH_2_N+GH_2d+GH_2_C	Ct2-2	Bacteroides thetaiotaomicron VPI-5482	beta-galactosidase	-		390411230	gb	AFL86734.1	GH_2_N+GH_2d+GH_2_C+DUF4982+Malectin		Terriglobus roseus DSM 18391	beta-galactosidase/beta-glucuronidase	-
257759069	dbj	BAI30566.1	GH_2_N+GH_2d+GH_2_C	1	Escherichia coli O103:H2 str. 12009	beta-D-glucuronidase		-		18073591	emb	CAC87491.1	GH_2_N+GH_2d+GH_2_C+DUF4981+Bgal_small_N	2	Escherichia coli	LacZ protein (plasmid)	beta-galactosidase		794208002	gb	AKA53993.1	GH_2_N+GH_2d+GH_2_C	Ct2-2	Bacteroides fragilis	beta-galactosidase	-		404277730	emb	CCM08275.1	YSIRK_signal+GH_2_N+GH_2d+GH_2_C+DUF4982+Big_4+Big_4+Big_4+Big_4+G5		Streptococcus pneumoniae SPNA45	putative surface anchored beta-galactosidase	-
257764464	dbj	BAI35959.1	GH_2_N+GH_2d+GH_2_C	1	Escherichia coli O111:H- str. 11128	beta-D-glucuronidase		-		12513175	gb	AAG54693.1	GH_2_N+GH_2d+GH_2_C+DUF4981+Bgal_small_N	2	Escherichia coli O157:H7 str. EDL933	beta-D-galactosidase	-		291514393	emb	CBK63603.1	GH_2_N+GH_2d+GH_2_C	Ct2-3	Alistipes shahii WAL 8301	Beta-galactosidase/beta-glucuronidase	-		406369053	gb	AFS42743.1	GH_2_N+GH_2d+GH_2_C+DUF4982+Big_4+Big_4+Big_4+Big_4+G5+Gram_pos_anchor		Streptococcus pneumoniae gamPNI0373	beta-galactosidase	-
260449260	gb	ACX39682.1	GH_2_N+GH_2d+GH_2_C	1	Escherichia coli DH1	Beta-glucuronidase		-		801066837	gb	AKA89334.1	GH_2_N+GH_2d+GH_2_C+DUF4981+Bgal_small_N	2	Escherichia coli VR50	beta-galactosidase	-		390423103	gb	AFL77609.1	GH_2_N+GH_2d+GH_2_C	Ct2-3	Alistipes finegoldii DSM 17242	beta-galactosidase/beta-glucuronidase	-		429317527	emb	CCP37311.1	YSIRK_signal+GH_2_N+GH_2d+GH_2_C+DUF4982+Big_4+Big_4+Big_4+Big_4+G5+Gram_pos_anchor		Streptococcus pneumoniae SPN034156	putative surface anchored beta-galactosidase	-
267986027	gb	ACY85856.1	GH_2_N+GH_2d+GH_2_C	1	Edwardsiella tarda EIB202	beta-D-glucuronidase		-		734587120	gb	AJA24321.1	GH_2_N+GH_2d+GH_2_C+DUF4981+Bgal_small_N	2	Escherichia coli O157:H7 str. SS52	Beta-galactosidase	-		332334478	gb	AEE51579.1	GH_2_N+GH_2d+GH_2_C	Ct2-4	Haliscomenobacter hydrossis DSM 1100	Beta-glucuronidase	-		429319069	emb	CCP32304.1	YSIRK_signal+GH_2_N+GH_2d+GH_2_C+DUF4982+Big_4+Big_4+Big_4+Big_4+G5+Gram_pos_anchor		Streptococcus pneumoniae SPN034183	putative surface anchored beta-galactosidase	-
283103567	gb	ADB10673.1	GH_2_N+GH_2d+GH_2_C	1	Bifidobacterium dentium Bd1	LacZ1 Beta-galactosidase		-		857139398	gb	AKO55865.1	GH_2_N+GH_2d+GH_2_C+DUF4981+Bgal_small_N	2	Escherichia coli	beta-D-galactosidase	-		808697985	gb	AKD58824.1	GH_2_N+GH_2d+GH_2_C	Ct2-4	Spirosoma radiotolerans	beta-galactosidase	-		429320884	emb	CCP34278.1	YSIRK_signal+GH_2_N+GH_2d+GH_2_C+DUF4982+Big_4+Big_4+Big_4+Big_4+G5+Gram_pos_anchor		Streptococcus pneumoniae SPN994039	putative surface anchored beta-galactosidase	-
284446726	gb	ADB88228.1	GH_2_N+GH_2d+GH_2_C	1	Sulfolobus islandicus L.D.8.5	Beta-glucuronidase		-		821332253	gb	AKH25356.1	GH_2_N+GH_2d+GH_2_C+DUF4981+Bgal_small_N	2	Escherichia coli	beta-D-galactosidase	-		158306197	gb	ABW27814.1	GH_2_N+GH_2d+GH_2_C	Ct2	Acaryochloris marina MBIC11017	glycoside hydrolase family 2, sugar binding	-		429322704	emb	CCP30319.1	YSIRK_signal+GH_2_N+GH_2d+GH_2_C+DUF4982+Big_4+Big_4+Big_4+Big_4+G5+Gram_pos_anchor		Streptococcus pneumoniae SPN994038	putative surface anchored beta-galactosidase	-
284921540	emb	CBG34612.1	GH_2_N+GH_2d+GH_2_C	1	Escherichia coli 042	beta-glucuronidase		-		544201119	gb	AGW07811.1	GH_2_N+GH_2d+GH_2_C+DUF4981+Bgal_small_N	2	Escherichia coli LY180	beta-D-galactosidase	-		211582611	emb	CAP80802.1	GH_2_N+GH_2d+GH_2_C	Ct2	Penicillium rubens Wisconsin 54-1255	Pc12g11750	-		485079700	gb	AGK71710.1	YSIRK_signal+GH_2_N+GH_2d+GH_2_C+DUF4982+Big_4+Big_4+Big_4+Big_4+G5		Streptococcus cristatus AS 1.3089	beta-galactosidase	-
290762621	gb	ADD56582.1	GH_2_N+GH_2d+GH_2_C	1	Escherichia coli O55:H7 str. CB9615	Beta-glucuronidase		-		732674559	gb	AIZ81368.1	GH_2_N+GH_2d+GH_2_C+DUF4981+Bgal_small_N	2	Escherichia coli	beta-D-galactosidase	-		226319352	gb	ACO47348.1	GH_2_N+GH_2d+GH_2_C	Ct2	Deinococcus deserti VCD115	putative Glycoside hydrolase family 2 (glycosyl hydrolase family 2)	-		507919001	gb	AGM99459.1	GH_2_N+GH_2d+GH_2_C+DUF4982+Big_4-1		Streptococcus iniae SF1	hypothetical protein K710_1708	-
290770074	gb	ADD61837.1	GH_2_N+GH_2d+GH_2_C	1	uncultured organism	putative carbohydrate-active enzyme		-		544341279	emb	CDH63865.1	GH_2_N+GH_2d+GH_2_C+DUF4981+Bgal_small_N	2	Escherichia coli PMV-1	Beta-galactosidase	-		254949126	gb	ACT93826.1	GH_2_N+GH_2d+GH_2_C	Ct2	Dyadobacter fermentans DSM 18053	Beta-galactosidase	-		552059397	gb	AGY39009.1	YSIRK_signal+GH_2_N+GH_2d+GH_2_C+DUF4982+Big_4+Big_4+Big_4+Big_4+G5		Streptococcus sp. I-P16	beta-galactosidase	-
294490339	gb	ADE89095.1	GH_2_N+GH_2d+GH_2_C	1	Escherichia coli IHE3034	beta-glucuronidase		-		595584456	gb	AHM28798.1	GH_2_N+GH_2d+GH_2_C+DUF4981+Bgal_small_N	2	Escherichia coli	beta-D-galactosidase	-		302394529	gb	ADL33434.1	GH_2_N+GH_2d+GH_2_C	Ct2	Butyrivibrio proteoclasticus B316	glycoside hydrolase family 2 Gh2A	-		552061476	gb	AGY40468.1	YSIRK_signal+GH_2_N+GH_2d+GH_2_C+DUF4982+Big_4+Big_4+Big_4+Big_4+G5		Streptococcus sp. I-G2	beta-galactosidase	-
296018881	gb	ADG72118.1	GH_2_N+GH_2d+GH_2_C	1	Brachyspira murdochii DSM 12563	Beta-glucuronidase		-		569536673	gb	AHE58980.1	GH_2_N+GH_2d+GH_2_C+DUF4981+Bgal_small_N	2	Escherichia albertii KF1	beta-D-galactosidase	-		428016057	gb	AFY92151.1	GH_2_N+GH_2d+GH_2_C	Ct2	Chamaesiphon minutus PCC 6605	beta-galactosidase/beta-glucuronidase	-		556028051	gb	AGZ47398.1	YSIRK_signal+GH_2_N+GH_2d+GH_2_C+DUF4982+Big_4+Big_4+Big_4+Big_4+G5+Gram_pos_anchor		Streptococcus pneumoniae A026	beta-galactosidase	-
302575345	gb	ADL43136.1	GH_2_N+GH_2d+GH_2_C	1	Caldicellulosiruptor obsidiansis OB47	Beta-glucuronidase		-		253972318	gb	ACT37989.1	GH_2_N+GH_2d+GH_2_C+DUF4981+Bgal_small_N	2	Escherichia coli B str. REL606	beta-D-galactosidase	-		612506411	gb	AHX16249.1	GH_2_N+GH_2d+GH_2_C	Ct2	Dyella jiangningensis	hypothetical protein CH75_08625	-		575461923	gb	AHG92975.1	GH_2_N+GH_2d+GH_2_C+DUF4982+Malectin		Gemmatirosa kalamazoonesis	glycoside hydrolase family 2 TIM barrel (plasmid)	-
304377374	gb	ADM27213.1	GH_2_N+GH_2d+GH_2_C	1	Ignisphaera aggregans DSM 17230	Beta-glucuronidase		-		817590263	gb	AKF70842.1	GH_2_N+GH_2d+GH_2_C+DUF4981+Bgal_small_N	2	Escherichia coli	beta-D-galactosidase	-		655551059	gb	AIC92923.1	GH_2_N+GH_2d+GH_2_C	Ct2	Bacillus lehensis G1	glycoside hydrolase family 2	-		619741150	gb	AHY16387.1	GH_2_N+GH_2d+GH_2_C+DUF4982+Big_4-1		Streptococcus iniae	beta-galactosidase	-
304560191	gb	ADM42855.1	GH_2_N+GH_2d+GH_2_C	1	Edwardsiella tarda FL6-60	Beta-glucuronidase		-		355423759	gb	AER87955.1	GH_2_N+GH_2d+GH_2_C+DUF4981+Bgal_small_N	2	Escherichia coli str. 'clone D i14'	beta-D-galactosidase	-		253984403	gb	ACT49260.1	GH_2_N+GH_2d+GH_2_C	Ct2	Methylovorus glucosetrophus SIP3-4	glycoside hydrolase family 2 sugar binding	-		619743014	gb	AHY18250.1	GH_2_N+GH_2d+GH_2_C+DUF4982+Big_4-1		Streptococcus iniae	beta-galactosidase	-
307553639	gb	ADN46414.1	GH_2_N+GH_2d+GH_2_C	1	Escherichia coli ABU 83972	beta-D-glucuronidase		-		751379290	gb	AJF55117.1	GH_2_N+GH_2d+GH_2_C+DUF4981+Bgal_small_N	2	Escherichia coli 1303	beta-D-galactosidase	-		283816601	gb	ADB38439.1	GH_2_N+GH_2d+GH_2_C	Ct2	Spirosoma linguale DSM 74	Beta-galactosidase	-		633275169	gb	AHZ47439.1	YSIRK_signal+GH_2_N+GH_2d+GH_2_C+DUF4982+Big_4+Big_4+Big_4+Big_4+G5+G5+G5+Gram_pos_anchor		Streptococcus sp. VT 162	beta-galactosidase	-
309701842	emb	CBJ01154.1	GH_2_N+GH_2d+GH_2_C	1	Escherichia coli ETEC H10407	beta-glucuronidase		-		817573700	gb	AKF54284.1	GH_2_N+GH_2d+GH_2_C+DUF4981+Bgal_small_N	2	Escherichia coli	beta-D-galactosidase	-		295101054	emb	CBK98599.1	GH_2_N+GH_2d+GH_2_C	Ct2	Faecalibacterium prausnitzii L2-6	Beta-galactosidase/beta-glucuronidase	-		752323928	gb	AJG26534.1	GH_2_N+GH_2d+GH_2_C+DUF4982+Big_4-1		Streptococcus iniae	beta-galactosidase	-
311776375	gb	ADQ05861.1	GH_2_N+GH_2d+GH_2_C	1	Caldicellulosiruptor hydrothermalis 108	Beta-glucuronidase		-		169756204	gb	ACA78903.1	GH_2_N+GH_2d+GH_2_C+DUF4981+Bgal_small_N	2	Escherichia coli ATCC 8739	glycoside hydrolase family 2 TIM barrel	-		383803209	gb	AFH50289.1	GH_2_N+GH_2d+GH_2_C	Ct2	Ignavibacterium album JCM 16511	Beta-galactosidase/beta-glucuronidase	-		761898364	gb	AJP72733.1	GH_2_N+GH_2d+GH_2_C+DUF4982+Malectin		Sphingomonas hengshuiensis	hypothetical protein TS85_14555	-
312201709	gb	ADQ45036.1	GH_2_N+GH_2d+GH_2_C	1	Caldicellulosiruptor kronotskyensis 2002	Beta-glucuronidase		-		383101736	gb	AFG39245.1	GH_2_N+GH_2d+GH_2_C+DUF4981+Bgal_small_N	2	Escherichia coli P12b	Beta-galactosidase	-		520960104	dbj	BAN61251.1	GH_2_N+GH_2d+GH_2_C	Ct2	Streptococcus anginosus subsp. whileyi MAS624	hypothetical protein ANG_0781	-		764064461	gb	AJR04477.1	GH_2_N+GH_2d+GH_2_C+DUF4982+Malectin		Siansivirga zeaxanthinifaciens CC-SAMT-1	beta-galactosidase	-
312946217	gb	ADR27044.1	GH_2_N+GH_2d+GH_2_C	1	Escherichia coli O83:H1 str. NRG 857C	beta-D-glucuronidase		-		817581981	gb	AKF62562.1	GH_2_N+GH_2d+GH_2_C+DUF4981+Bgal_small_N	2	Escherichia coli	beta-D-galactosidase	-		764068292	gb	AJR08306.1	GH_2_N+GH_2d+GH_2_C	Ct2	Photobacterium gaetbulicola Gung47	putative glycoside hydrolase family protein	-		777230750	emb	COT23432.1	YSIRK_signal+GH_2_N+GH_2d+GH_2_C+DUF4982+Big_4+Big_4+Big_4+Big_4+G5+Gram_pos_anchor		Streptococcus pneumoniae	beta-galactosidase	-
315472363	gb	ADU28966.1	GH_2_N+GH_2d+GH_2_C	1	Bacillus cellulosilyticus DSM 2522	Beta-glucuronidase		-		218430728	emb	CAR11602.1	GH_2_N+GH_2d+GH_2_C+DUF4981+Bgal_small_N	2	Escherichia coli UMN026	beta-D-galactosidase	-		755400155	gb	AJJ17317.1	GH_2_N+GH_2d+GH_2_C	Ct3-1	Yersinia intermedia	glycosyl hydrolases 2 family protein	-		822604083	emb	CRI61296.1	YSIRK_signal+GH_2_N+GH_2d+GH_2_C+DUF4982+Big_4+Big_4+Big_4+Big_4+G5+Gram_pos_anchor		Streptococcus pneumoniae	Beta-galactosidase	-
323475654	gb	ADX86260.1	GH_2_N+GH_2d+GH_2_C	1	Sulfolobus islandicus REY15A	Beta-glucuronidase		-		355418839	gb	AER83036.1	GH_2_N+GH_2d+GH_2_C+DUF4981+Bgal_small_N	2	Escherichia coli str. 'clone D i2'	beta-D-galactosidase	-		755380907	gb	AJJ62480.1	GH_2_N+GH_2d+GH_2_C	Ct3-1	Yersinia aldovae 670-83	glycosyl hydrolases 2 family protein	-		852466558	gb	AKN74353.1	GH_2_N+GH_2d+GH_2_C+DUF4982+F5\F8type_C		Streptomyces sp. PBH53	beta-galactosidase	-
323378506	gb	ADX50774.1	GH_2_N+GH_2d+GH_2_C	1	Escherichia coli KO11FL	Beta-glucuronidase		-		573966936	gb	AHG07201.1	GH_2_N+GH_2d+GH_2_C+DUF4981+Bgal_small_N	2	Escherichia coli O145:H28 str. RM13514	Beta-galactosidase	-		731154962	emb	CEK26835.1	GH_2_N+GH_2d+GH_2_C	Ct3-1	Yersinia ruckeri	Beta-mannosidase	-		21110687	gb	AAM39085.1	GH_2_N+GH_2d+GH_2_C+DUF4982	Cter1-1	Xanthomonas axonopodis pv. citri str. 306	beta-galactosidase	-
323478362	gb	ADX83600.1	GH_2_N+GH_2d+GH_2_C	1	Sulfolobus islandicus HVE10/4	Beta-glucuronidase		-		332341707	gb	AEE55041.1	GH_2_N+GH_2d+GH_2_C+DUF4981+Bgal_small_N	2	Escherichia coli UMNK88	beta galactosidase small chain LacZ	-		91708349	gb	ABE48277.1	GH_2_N+GH_2d+GH_2_C	Ct3-1	Methylobacillus flagellatus KT	glycoside hydrolase family 2, sugar binding protein	-		21115395	gb	AAM43337.1	GH_2_N+GH_2d+GH_2_C+DUF4982	Cter1-1	Xanthomonas campestris pv. campestris str. ATCC 33913	beta-galactosidase	beta-galactosidase
324508656	gb	ADY43651.1	GH_2_N+GH_2d+GH_2_C	1	Ascaris suum	Beta-glucuronidase		-		218364037	emb	CAR01702.1	GH_2_N+GH_2d+GH_2_C+DUF4981+Bgal_small_N	2	Escherichia coli S88	beta-D-galactosidase	-		755307104	gb	AJI94586.1	GH_2_N+GH_2d+GH_2_C	Ct3-1	Yersinia ruckeri	glycosyl hydrolases 2 family protein	-		29337764	gb	AAO75568.1	GH_2_N+GH_2d+GH_2_C+DUF4982	Cter1-1	Bacteroides thetaiotaomicron VPI-5482	beta-galactosidase	-
326650400	gb	AEA00583.1	GH_2_N+GH_2d+GH_2_C	1	Aerococcus urinae ACS-120-V-Col10a	glycosyl hydrolase family 2, TIM barrel domain protein		-		695937329	gb	AIT33560.1	GH_2_N+GH_2d+GH_2_C+DUF4981+Bgal_small_N	2	Escherichia coli FAP1	beta-D-galactosidase	-		788045986	gb	AKA40047.1	GH_2_N+GH_2d+GH_2_C	Ct3-1	Yersinia ruckeri	glycoside hydrolase	-		29341987	gb	AAO79772.1	GH_2_N+GH_2d+GH_2_C+DUF4982	Cter1-1	Bacteroides thetaiotaomicron VPI-5482	beta-galactosidase	-
328674704	gb	AEB30750.1	GH_2_N+GH_2d+GH_2_C	1	Carnobacterium sp. 17-4	beta-glucuronidase		-		218368733	emb	CAR16474.1	GH_2_N+GH_2d+GH_2_C+DUF4981+Bgal_small_N	2	Escherichia coli IAI39	beta-D-galactosidase	-		686546334	gb	AIQ57030.1	GH_2_N+GH_2d+GH_2_C	Ct3-2	Paenibacillus borealis	hypothetical protein PBOR_08885	-		32709098	gb	AAP86765.1	GH_2_N+GH_2d+GH_2_C+DUF4982	Cter1-1	Xanthomonas campestris pv. campestris	beta-galactosidase Gal02II	beta-galactosidase
332375821	gb	AEE63051.1	GH_2_N+GH_2d+GH_2_C	1	Dendroctonus ponderosae	unknown		-		294492736	gb	ADE91492.1	GH_2_N+GH_2d+GH_2_C+DUF4981+Bgal_small_N	2	Escherichia coli IHE3034	beta-galactosidase	-		686517547	gb	AIQ28248.1	GH_2_N+GH_2d+GH_2_C	Ct3-2	Paenibacillus sp. FSL P4-0081	hypothetical protein P40081_08730	-		52215892	dbj	BAD48485.1	GH_2_N+GH_2d+GH_2_C+DUF4982	Cter1-1	Bacteroides fragilis YCH46	beta-galactosidase	-
333969687	gb	AEG36492.1	GH_2_N+GH_2d+GH_2_C	1	Escherichia coli NA114	Beta-glucuronidase		-		91070991	gb	ABE05872.1	GH_2_N+GH_2d+GH_2_C+DUF4981+Bgal_small_N	2	Escherichia coli UTI89	beta-galactosidase	-		686529261	gb	AIQ39960.1	GH_2_N+GH_2d+GH_2_C	Ct3-2	Paenibacillus sp. FSL R5-0912	hypothetical protein R50912_07910	-		60492741	emb	CAH07514.1	GH_2_N+GH_2d+GH_2_C+DUF4982	Cter1-1	Bacteroides fragilis NCTC 9343	beta-galactosidase	-
340764266	gb	AEK69352.1	GH_2_N+GH_2d+GH_2_C	1	Aspergillus ustus	beta-glucuronidase		beta-glucuronidase		732679086	gb	AIZ85893.1	GH_2_N+GH_2d+GH_2_C+DUF4981+Bgal_small_N	2	Escherichia coli	beta-D-galactosidase	-		686540565	gb	AIQ51262.1	GH_2_N+GH_2d+GH_2_C	Ct3-2	Paenibacillus sp. FSL R7-0331	hypothetical protein R70331_06885	-		66575836	gb	AAY51246.1	GH_2_N+GH_2d+GH_2_C+DUF4982	Cter1-1	Xanthomonas campestris pv. campestris str. 8004	beta-galactosidase	-
343387552	gb	AEM23042.1	GH_2_N+GH_2d+GH_2_C	1	Brachyspira intermedia PWS/A	beta-D-glucuronidase		-		742675984	gb	AJB38171.1	GH_2_N+GH_2d+GH_2_C+DUF4981+Bgal_small_N	2	Escherichia coli APEC IMT5155	beta-D-galactosidase	-		686535009	gb	AIQ45707.1	GH_2_N+GH_2d+GH_2_C	Ct3-2	Paenibacillus sp. FSL R7-0273	hypothetical protein R70723_07250	-		78038342	emb	CAJ26087.1	GH_2_N+GH_2d+GH_2_C+DUF4982	Cter1-1	Xanthomonas campestris pv. vesicatoria str. 85-10	beta-galactosidase	-
349737974	gb	AEQ12680.1	GH_2_N+GH_2d+GH_2_C	1	Escherichia coli O7:K1 str. CE10	beta-D-glucuronidase		-		723229429	gb	AIX62072.1	GH_2_N+GH_2d+GH_2_C+DUF4981+Bgal_small_N	2	Escherichia coli	beta-D-galactosidase	-		571050828	gb	AHF24555.1	GH_2_N+GH_2d+GH_2_C	Ct3-3	uncultured bacterium Contig248	beta-galactosidase/beta-glucuronidase	-		116227151	gb	ABJ85860.1	GH_2_N+GH_2d+GH_2_C+DUF4982	Cter1-1	Candidatus Solibacter usitatus Ellin6076	glycoside hydrolase family 2, sugar binding	-
356934755	gb	AET42956.1	GH_2_N+GH_2d+GH_2_C	1	Sulfolobus solfataricus 98/2	beta-glucuronidase-like protein		-		284920155	emb	CBG33214.1	GH_2_N+GH_2d+GH_2_C+DUF4981+Bgal_small_N	2	Escherichia coli 042	beta-galactosidase	-		302395519	gb	ADL34424.1	GH_2_N+GH_2d+GH_2_C	Ct3-3	Butyrivibrio proteoclasticus B316	glycoside hydrolase family 2 Gh2E	-		149933134	gb	ABR39832.1	GH_2_N+GH_2d+GH_2_C+DUF4982	Cter1-1	Bacteroides vulgatus ATCC 8482	glycoside hydrolase family 2, candidate beta-glycosidase	-
374358855	gb	AEZ40562.1	GH_2_N+GH_2d+GH_2_C	1	Escherichia coli O55:H7 str. RM12579	beta-D-glucuronidase		-		756768276	gb	AJM72547.1	GH_2_N+GH_2d+GH_2_C+DUF4981+Bgal_small_N	2	Escherichia coli RS218	beta-D-galactosidase	-		571050258	gb	AHF24001.1	GH_2_N+GH_2d+GH_2_C	Ct3-3	uncultured bacterium Contig16	beta-glucuronidase, partial	-		149935038	gb	ABR41736.1	GH_2_N+GH_2d+GH_2_C+DUF4982	Cter1-1	Bacteroides vulgatus ATCC 8482	glycoside hydrolase family 2, candidate beta-galactosidase	-
380812174	gb	AFE77962.1	GH_2_N+GH_2d+GH_2_C	1	Macaca mulatta	beta-glucuronidase precursor		-		758861307	gb	AJO82265.1	GH_2_N+GH_2d+GH_2_C+DUF4981+Bgal_small_N	2	Escherichia coli	beta-D-galactosidase	-		295105139	emb	CBL02683.1	GH_2_N+GH_2d+GH_2_C	Ct3-3	Faecalibacterium prausnitzii SL3/3	Beta-galactosidase/beta-glucuronidase	-		167735483	emb	CAP53698.1	GH_2_N+GH_2d+GH_2_C+DUF4982	Cter1-1	Xanthomonas campestris pv. campestris	beta-galactosidase	-
383102820	gb	AFG40329.1	GH_2_N+GH_2d+GH_2_C	1	Escherichia coli P12b	Beta-glucuronidase		-		834763473	gb	AKM33945.1	GH_2_N+GH_2d+GH_2_C+DUF4981+Bgal_small_N	2	Escherichia coli PCN061	beta-galactosidase	-		345502560	gb	AEN97243.1	GH_2_N+GH_2d+GH_2_C	Ct3-3	Roseburia hominis A2-183	Beta-glucuronidase	-		170944051	emb	CAP70161.1	GH_2_N+GH_2d+GH_2_C+DUF4982	Cter1-1	Podospora anserina S mat+	unnamed protein product	-
383411211	gb	AFH28819.1	GH_2_N+GH_2d+GH_2_C	1	Macaca mulatta	beta-glucuronidase precursor		-		209161879	gb	ACI39312.1	GH_2_N+GH_2d+GH_2_C+DUF4981+Bgal_small_N	2	Escherichia coli O157:H7 str. EC4115	beta-galactosidase	-		339734362	emb	CAZ97739.1	GH_2_N+GH_2d+GH_2_C	Ct3	Zobellia galactanivorans	Glycoside hydrolase, family GH2	-		256035762	gb	ACU59306.1	GH_2_N+GH_2d+GH_2_C+DUF4982	Cter1-1	Chitinophaga pinensis DSM 2588	glycoside hydrolase family 2 sugar binding	-
392514592	gb	AFM77719.1	GH_2_N+GH_2d+GH_2_C	1	Aspergillus ustus	beta-glucuronidase		-		808733756	gb	AKD90591.1	GH_2_N+GH_2d+GH_2_C+DUF4981+Bgal_small_N	2	Escherichia coli K-12	beta-D-galactosidase	-		430788829	gb	AGA78958.1	GH_2_N+GH_2d+GH_2_C	Ct3	Echinicola vietnamensis DSM 17526	beta-galactosidase/beta-glucuronidase	-		256040035	gb	ACU63579.1	GH_2_N+GH_2d+GH_2_C+DUF4982	Cter1-1	Chitinophaga pinensis DSM 2588	glycoside hydrolase family 2 sugar binding	-
398672640	gb	AFO97796.1	GH_2_N+GH_2d+GH_2_C	1	Callorhinchus milii	beta-glucuronidase precursor		-		573933205	gb	AHG13010.1	GH_2_N+GH_2d+GH_2_C+DUF4981+Bgal_small_N	2	Escherichia coli O145:H28 str. RM13516	Beta-galactosidase	-		144839	gb	AAA23249.1	GH_2_N+GH_2d+GH_2_C	Ct3	Thermoanaerobacterium thermosulfurigenes	beta-galactosidase	beta-galactosidase		256581013	gb	ACU92148.1	GH_2_N+GH_2d+GH_2_C+DUF4982	Cter1-1	Capnocytophaga ochracea DSM 7271	glycoside hydrolase family 2 sugar binding	-
398676316	gb	AFO99634.1	GH_2_N+GH_2d+GH_2_C	1	Callorhinchus milii	beta-glucuronidase precursor, partial		-		816211925	gb	AKE85731.1	GH_2_N+GH_2d+GH_2_C+DUF4981+Bgal_small_N	2	Escherichia coli O104:H4 str. C227-11	beta-D-galactosidase	-		291547346	emb	CBL20454.1	GH_2_N+GH_2d+GH_2_C	Ct3	Ruminococcus sp. SR1/5	Beta-galactosidase/beta-glucuronidase	-		290769732	gb	ADD61508.1	GH_2_N+GH_2d+GH_2_C+DUF4982	Cter1-1	uncultured organism	putative carbohydrate-active enzyme	-
399938298	gb	AFP59583.1	GH_2_N+GH_2d+GH_2_C	1	Musca domestica	Glycosyl hydrolases family 2		-		333968344	gb	AEG35149.1	GH_2_N+GH_2d+GH_2_C+DUF4981+Bgal_small_N	2	Escherichia coli NA114	Beta-D-galactosidase	-		219993703	gb	ACL70306.1	GH_2_N+GH_2d+GH_2_C	Ct3	Halothermothrix orenii H 168	glycoside hydrolase family 2 sugar binding	-		294982350	gb	ADF52815.1	GH_2_N+GH_2d+GH_2_C+DUF4982	Cter1-1	Zunongwangia profunda SM-A87	glycoside hydrolase family protein	-
404431197	emb	CCG57243.1	GH_2_N+GH_2d+GH_2_C	1	Brachyspira pilosicoli WesB	beta-D-glucuronidase		-		359331127	dbj	BAL37574.1	GH_2_N+GH_2d+GH_2_C+DUF4981+Bgal_small_N	2	Escherichia coli str. K-12 substr. MDS42	beta-D-galactosidase	-		336297177	gb	AEI40280.1	GH_2_N+GH_2d+GH_2_C	Ct4-1	Paenibacillus mucilaginosus KNP414	Beta-galactosidase	-		295087211	emb	CBK68734.1	GH_2_N+GH_2d+GH_2_C+DUF4982	Cter1-1	Bacteroides xylanisolvens XB1A	Beta-galactosidase/beta-glucuronidase	-
404437056	gb	AFR70250.1	GH_2_N+GH_2d+GH_2_C	1	Brachyspira pilosicoli B2904	beta-D-glucuronidase		-		850013700	gb	AKN46469.1	GH_2_N+GH_2d+GH_2_C+DUF4981+Bgal_small_N	2	Escherichia coli	beta-D-galactosidase	-		378568607	gb	AFC28917.1	GH_2_N+GH_2d+GH_2_C	Ct4-1	Paenibacillus mucilaginosus 3016	beta-galactosidase	-		301162716	emb	CBW22263.1	GH_2_N+GH_2d+GH_2_C+DUF4982	Cter1-1	Bacteroides fragilis 638R	beta-galactosidase	-
406777684	gb	AFS57108.1	GH_2_N+GH_2d+GH_2_C	1	Escherichia coli O104:H4 str. 2009EL-2050	beta-D-glucuronidase		-		26106753	gb	AAN78938.1	GH_2_N+GH_2d+GH_2_C+DUF4981+Bgal_small_N	2	Escherichia coli CFT073	Beta-galactosidase	-		390127471	gb	AFL50852.1	GH_2_N+GH_2d+GH_2_C	Ct4-2	Sinorhizobium fredii USDA 257	beta-galactosidase LacZ	-		315418589	gb	ADU15228.1	GH_2_N+GH_2d+GH_2_C+DUF4982	Cter1-1	Asticcacaulis excentricus CB 48	glycoside hydrolase family 2 TIM barrel (plasmid)	-
407054269	gb	AFS74320.1	GH_2_N+GH_2d+GH_2_C	1	Escherichia coli O104:H4 str. 2011C-3493	beta-D-glucuronidase		-		751399613	gb	AJF75698.1	GH_2_N+GH_2d+GH_2_C+DUF4981+Bgal_small_N	2	Escherichia coli	beta-D-galactosidase	-		334097852	gb	AEG55862.1	GH_2_N+GH_2d+GH_2_C	Ct4-2	Sinorhizobium meliloti AK83	Beta-galactosidase	-		319417627	gb	ADV44738.1	GH_2_N+GH_2d+GH_2_C+DUF4982	Cter1-1	Bacteroides helcogenes P 36-108	glycoside hydrolase family 2 sugar binding protein	-
407065401	gb	AFS86448.1	GH_2_N+GH_2d+GH_2_C	1	Escherichia coli O104:H4 str. 2009EL-2071	beta-D-glucuronidase		-		808712242	gb	AKD73040.1	GH_2_N+GH_2d+GH_2_C+DUF4981+Bgal_small_N	2	Escherichia coli K-12	beta-D-galactosidase	-		647794224	gb	AIC29095.1	GH_2_N+GH_2d+GH_2_C	Ct4-2	Rhizobium etli bv. mimosae str. IE4771	beta-D-galactosidase	-		324317583	gb	ADY35474.1	GH_2_N+GH_2d+GH_2_C+DUF4982	Cter1-1	Bacteroides salanitronis DSM 18170	Beta-galactosidase	-
443422204	gb	AGC87108.1	GH_2_N+GH_2d+GH_2_C	1	Escherichia coli APEC O78	beta-D-glucuronidase		-		817146786	gb	AKF19374.1	GH_2_N+GH_2d+GH_2_C+DUF4981+Bgal_small_N	2	Escherichia coli	beta-D-galactosidase	-		675830908	gb	AIM02595.1	GH_2_N+GH_2d+GH_2_C	Ct4-2	Sinorhizobium meliloti	beta-D-galactosidase (plasmid)	-		324318649	gb	ADY36540.1	GH_2_N+GH_2d+GH_2_C+DUF4982	Cter1-1	Bacteroides salanitronis DSM 18170	Beta-galactosidase	-
469764615	gb	AGH75033.1	GH_2_N+GH_2d+GH_2_C	1	Edwardsiella piscicida C07-087	beta-D-glucuronidase		-		242376130	emb	CAQ30819.1	GH_2_N+GH_2d+GH_2_C+DUF4981+Bgal_small_N	2	Escherichia coli BL21(DE3)	beta-galactosidase monomer, subunit of beta-galactosidase	-		429555253	gb	AGA10173.1	GH_2_N+GH_2d+GH_2_C	Ct4-2	Sinorhizobium meliloti GR4	Beta-galactosidase/beta-glucuronidase (plasmid)	-		339901196	gb	AEK22275.1	GH_2_N+GH_2d+GH_2_C+DUF4982	Cter1-1	Capnocytophaga canimorsus Cc5	Lactase	-
478755037	gb	AGJ63609.1	GH_2_N+GH_2d+GH_2_C	1	Sulfolobus islandicus LAL14/1	Beta-galactosidase/beta-glucuronidase		-		687671277	emb	CDY55269.1	GH_2_N+GH_2d+GH_2_C+DUF4981+Bgal_small_N	2	Escherichia coli	beta-galactosidase	-		150030822	gb	ABR62938.1	GH_2_N+GH_2d+GH_2_C	Ct4-2	Sinorhizobium medicae WSM419	glycoside hydrolase family 2 TIM barrel (plasmid)	-		341939155	gb	AEL09294.1	GH_2_N+GH_2d+GH_2_C+DUF4982	Cter1-1	Xanthomonas campestris pv. raphani 756C	beta-galactosidase	-
544202196	gb	AGW08888.1	GH_2_N+GH_2d+GH_2_C	1	Escherichia coli LY180	beta-D-glucuronidase		-		817577842	gb	AKF58424.1	GH_2_N+GH_2d+GH_2_C+DUF4981+Bgal_small_N	2	Escherichia coli	beta-D-galactosidase	-		528180185	gb	AGS23510.1	GH_2_N+GH_2d+GH_2_C	Ct4-2	Rhizobium etli bv. mimosae str. Mim1	beta-D-galactosidase	-		346651735	gb	AEO44359.1	GH_2_N+GH_2d+GH_2_C+DUF4982	Cter1-1	Xanthomonas axonopodis pv. citrumelo F1	beta-galactosidase	-
544342570	emb	CDH65156.1	GH_2_N+GH_2d+GH_2_C	1	Escherichia coli PMV-1	Beta-glucuronidase		-		899721392	gb	AKR19319.1	GH_2_N+GH_2d+GH_2_C+DUF4981+Bgal_small_N	2	Escherichia coli	beta-D-galactosidase	-		190698831	gb	ACE92916.1	GH_2_N+GH_2d+GH_2_C	Ct4-2	Rhizobium etli CIAT 652	beta-D-galactosidase protein	-		410820113	gb	AFV86730.1	GH_2_N+GH_2d+GH_2_C+DUF4982	Cter1-1	Alteromonas mediterranea DE1	glycoside hydrolase family protein	-
549438519	gb	AGX25148.1	GH_2_N+GH_2d+GH_2_C	1	Leptinotarsa decemlineata	beta-glucuronidase-like protein		-		315059631	gb	ADT73958.1	GH_2_N+GH_2d+GH_2_C+DUF4981+Bgal_small_N	2	Escherichia coli W	beta-D-galactosidase	-		407322813	emb	CCM71414.1	GH_2_N+GH_2d+GH_2_C	Ct4-2	Sinorhizobium meliloti Rm41	Beta-galactosidase (plasmid)	-		430787805	gb	AGA77934.1	GH_2_N+GH_2d+GH_2_C+DUF4982	Cter1-1	Echinicola vietnamensis DSM 17526	beta-galactosidase/beta-glucuronidase	-
554512069	gb	AGY84429.1	GH_2_N+GH_2d+GH_2_C	1	Escherichia coli JJ1886	beta-D-glucuronidase		-		595598852	gb	AHM42502.1	GH_2_N+GH_2d+GH_2_C+DUF4981+Bgal_small_N	2	Escherichia coli	beta-D-galactosidase	-		227337513	gb	ACP21732.1	GH_2_N+GH_2d+GH_2_C	Ct4-2	Sinorhizobium fredii NGR234	beta-galactosidase (plasmid)	-		430789415	gb	AGA79544.1	GH_2_N+GH_2d+GH_2_C+DUF4982	Cter1-1	Echinicola vietnamensis DSM 17526	beta-galactosidase/beta-glucuronidase	-
573968525	gb	AHG08790.1	GH_2_N+GH_2d+GH_2_C	1	Escherichia coli O145:H28 str. RM13514	Beta-glucuronidase		-		323379806	gb	ADX52074.1	GH_2_N+GH_2d+GH_2_C+DUF4981+Bgal_small_N	2	Escherichia coli KO11FL	glycoside hydrolase family 2 TIM barrel	-		86283397	gb	ABC92460.1	GH_2_N+GH_2d+GH_2_C	Ct4-2	Rhizobium etli CFN 42	beta-D-galactosidase protein	-		469769256	gb	AGH79673.1	GH_2_N+GH_2d+GH_2_C+DUF4982	Cter1-1	Xanthomonas axonopodis Xac29-1	beta-galactosidase	-
573934873	gb	AHG14678.1	GH_2_N+GH_2d+GH_2_C	1	Escherichia coli O145:H28 str. RM13516	Beta-glucuronidase		-		209744658	gb	ACI70636.1	GH_2_N+GH_2d+GH_2_C+DUF4981+Bgal_small_N	2	Escherichia coli	beta-D-galactosidase	-		365184108	emb	CCF00957.1	GH_2_N+GH_2d+GH_2_C	Ct4-2	Sinorhizobium fredii HH103	beta-galactosidase (plasmid)	-		471209126	gb	AGI05876.1	GH_2_N+GH_2d+GH_2_C+DUF4982	Cter1-1	Xanthomonas citri subsp. citri Aw12879	Beta-galactosidase	-
576888563	gb	AHH39810.1	GH_2_N+GH_2d+GH_2_C	1	Ictalurus punctatus	Beta-glucuronidase		-		745370127	emb	CCQ27254.2	GH_2_N+GH_2d+GH_2_C+DUF4981+Bgal_small_N	2	Escherichia coli	beta-D-galactosidase	-		333816273	gb	AEG08940.1	GH_2_N+GH_2d+GH_2_C	Ct4-2	Sinorhizobium meliloti BL225C	Beta-galactosidase (plasmid)	-		521323995	gb	AGP79058.1	GH_2_N+GH_2d+GH_2_C+DUF4982	Cter1-1	Alteromonas mediterranea 615	glycoside hydrolase	-
604188664	gb	AHU89010.1	GH_2_N+GH_2d+GH_2_C	1	Trueperella pyogenes	beta-glucuronidase		-		753774825	gb	AJH09254.1	GH_2_N+GH_2d+GH_2_C+DUF4981+Bgal_small_N	2	Escherichia coli	beta-D-galactosidase	-		440043248	gb	AGB75226.1	GH_2_N+GH_2d+GH_2_C	Ct4-2	Rhizobium tropici CIAT 899	putative beta-galactosidase (plasmid)	-		521333555	gb	AGP86859.1	GH_2_N+GH_2d+GH_2_C+DUF4982	Cter1-1	Alteromonas mediterranea U4	glycoside hydrolase	-
628028547	gb	AHY65014.1	GH_2_N+GH_2d+GH_2_C	1	Escherichia coli O145:H28 str. RM12761	Beta-glucuronidase		-		218357512	emb	CAQ90151.1	GH_2_N+GH_2d+GH_2_C+DUF4981+Bgal_small_N	2	Escherichia fergusonii ATCC 35469	Beta-galactosidase (Lactase)	-		221727476	gb	ACM30565.1	GH_2_N+GH_2d+GH_2_C	Ct4-2	Agrobacterium radiobacter K84	beta-D-galactosidase protein	-		521338157	gb	AGP90981.1	GH_2_N+GH_2d+GH_2_C+DUF4982	Cter1-1	Alteromonas mediterranea U7	glycoside hydrolase	-
628077085	gb	AHY70611.1	GH_2_N+GH_2d+GH_2_C	1	Escherichia coli O145:H28 str. RM12581	Beta-glucuronidase		-		664695212	gb	AIF61865.1	GH_2_N+GH_2d+GH_2_C+DUF4981+Bgal_small_N	2	Escherichia coli B7A	beta galactosidase small chain	-		574591838	gb	AHG46997.1	GH_2_N+GH_2d+GH_2_C	Ct4-2	Rhizobium leguminosarum bv. trifolii CB782	beta-D-galactosidase	-		521342231	gb	AGP94818.1	GH_2_N+GH_2d+GH_2_C+DUF4982	Cter1-1	Alteromonas mediterranea U8	glycoside hydrolase	-
641684299	emb	CDN82119.1	GH_2_N+GH_2d+GH_2_C	1	Escherichia coli O25b:H4-ST131	beta-glucuronidase		-		808729344	gb	AKD86180.1	GH_2_N+GH_2d+GH_2_C+DUF4981+Bgal_small_N	2	Escherichia coli K-12	beta-D-galactosidase	-		584454469	emb	CDM59373.1	GH_2_N+GH_2d+GH_2_C	Ct4-2	Rhizobium favelukesii	glycoside hydrolase family 2 TIM barrel	-		521346979	gb	AGP98743.1	GH_2_N+GH_2d+GH_2_C+DUF4982	Cter1-1	Alteromonas mediterranea UM7	glycoside hydrolase	-
660511769	gb	AID78660.1	GH_2_N+GH_2d+GH_2_C	1	Escherichia coli Nissle 1917	beta-D-glucuronidase		-		307628174	gb	ADN72478.1	GH_2_N+GH_2d+GH_2_C+DUF4981+Bgal_small_N	2	Escherichia coli UM146	beta-D-galactosidase	-		336036949	gb	AEH82879.1	GH_2_N+GH_2d+GH_2_C	Ct4-2	Sinorhizobium meliloti SM11	Beta-galactosidase (plasmid)	-		521351760	gb	AGQ02944.1	GH_2_N+GH_2d+GH_2_C+DUF4982	Cter1-1	Alteromonas mediterranea UM4b	glycoside hydrolase	-
664683952	gb	AIF36903.1	GH_2_N+GH_2d+GH_2_C	1	Escherichia coli KLY	beta-D-glucuronidase		-		281177525	dbj	BAI53855.1	GH_2_N+GH_2d+GH_2_C+DUF4981+Bgal_small_N	2	Escherichia coli SE15	beta-D-galactosidase	-		459643957	gb	AGG71002.1	GH_2_N+GH_2d+GH_2_C	Ct4-2	Sinorhizobium meliloti 2011	Beta-galactosidase (plasmid)	-		549147799	emb	CDF63518.1	GH_2_N+GH_2d+GH_2_C+DUF4982	Cter1-1	Xanthomonas fuscans subsp. fuscans	putative beta-galactosidase	-
664694077	gb	AIF60730.1	GH_2_N+GH_2d+GH_2_C	1	Escherichia coli B7A	beta-glucuronidase-interferon gamma fusion protein		-		641682927	emb	CDN80739.1	GH_2_N+GH_2d+GH_2_C+DUF4981+Bgal_small_N	2	Escherichia coli O25b:H4-ST131	beta-galactosidase	-		573468904	gb	AHF85786.1	GH_2_N+GH_2d+GH_2_C	Ct4-2	Rhizobium leguminosarum bv. trifolii WSM1689	beta-D-galactosidase	-		570741590	gb	AHF12350.1	GH_2_N+GH_2d+GH_2_C+DUF4982	Cter1-1	Barnesiella viscericola DSM 18177	beta-galactosidase	-
666003918	gb	AIF93775.1	GH_2_N+GH_2d+GH_2_C	1	Escherichia coli O157:H7 str. SS17	Beta-glucuronidase		-		209910819	dbj	BAG75893.1	GH_2_N+GH_2d+GH_2_C+DUF4981+Bgal_small_N	2	Escherichia coli SE11	beta-D-galactosidase LacZ	-		744803288	gb	AJC81241.1	GH_2_N+GH_2d+GH_2_C	Ct4-2	Rhizobium etli bv. phaseoli str. IE4803	beta-D-galactosidase	-		610422282	gb	AHW59486.1	GH_2_N+GH_2d+GH_2_C+DUF4982	Cter1-1	Draconibacterium orientale	beta-galactosidase	-
672362517	gb	AIJ07714.1	GH_2_N+GH_2d+GH_2_C	1	Edwardsiella anguillarum ET080813	Beta-glucuronidase		-		257762870	dbj	BAI34365.1	GH_2_N+GH_2d+GH_2_C+DUF4981+Bgal_small_N	2	Escherichia coli O111:H- str. 11128	beta-D-galactosidase LacZ	-		209536819	gb	ACI56754.1	GH_2_N+GH_2d+GH_2_C	Ct4-2	Rhizobium leguminosarum bv. trifolii WSM2304	glycoside hydrolase family 2 TIM barrel	-		671712216	gb	AII64489.1	GH_2_N+GH_2d+GH_2_C+DUF4982	Cter1-1	Bacteroides dorei	beta-galactosidase	-
674301363	gb	AIL16255.1	GH_2_N+GH_2d+GH_2_C	1	Escherichia coli ATCC 25922	beta-glucuronidase		-		253325711	gb	ACT30313.1	GH_2_N+GH_2d+GH_2_C+DUF4981+Bgal_small_N	2	Escherichia coli 'BL21-Gold(DE3)pLysS AG'	Beta-galactosidase	-		15139876	emb	CAC48404.1	GH_2_N+GH_2d+GH_2_C	Ct4-2	Sinorhizobium meliloti 1021	Beta-galactosidase (plasmid)	-		671712388	gb	AII64661.1	GH_2_N+GH_2d+GH_2_C+DUF4982	Cter1-1	Bacteroides dorei	beta-galactosidase	-
682119129	gb	AIN32055.1	GH_2_N+GH_2d+GH_2_C	1	Escherichia coli BW25113	beta-D-glucuronidase		-		777223592	emb	CKH79944.1	GH_2_N+GH_2d+GH_2_C+DUF4981+Bgal_small_N	2	Escherichia coli	beta-D-galactosidase (plasmid)	-		240860358	gb	ACS58025.1	GH_2_N+GH_2d+GH_2_C	Ct4-2	Rhizobium leguminosarum bv. trifolii WSM1325	glycoside hydrolase family 2 TIM barrel	-		671717898	gb	AII70170.1	GH_2_N+GH_2d+GH_2_C+DUF4982	Cter1-1	Bacteroides dorei	beta-galactosidase	-
685831234	emb	CEF66155.1	GH_2_N+GH_2d+GH_2_C	1	Strongyloides ratti	Glycoside hydrolase, family 2		-		407055768	gb	AFS75819.1	GH_2_N+GH_2d+GH_2_C+DUF4981+Bgal_small_N	2	Escherichia coli O104:H4 str. 2011C-3493	beta-D-galactosidase	-		115258633	emb	CAK09737.1	GH_2_N+GH_2d+GH_2_C	Ct4-2	Rhizobium leguminosarum bv. viciae 3841	putative beta-galactosidase	-		745822469	gb	AJD70827.1	GH_2_N+GH_2d+GH_2_C+DUF4982	Cter1-1	Xanthomonas citri subsp. citri A306	beta-galactosidase/beta-glucuronidase	-
687672479	emb	CDY58294.1	GH_2_N+GH_2d+GH_2_C	1	Escherichia coli	beta-D-glucuronidase		-		748268205	gb	AJE54639.1	GH_2_N+GH_2d+GH_2_C+DUF4981+Bgal_small_N	2	Escherichia coli	beta-D-galactosidase	-		745835236	gb	AJD42922.1	GH_2_N+GH_2d+GH_2_C	Ct4-2	Rhizobium gallicum bv. gallicum R602	beta-D-galactosidase	-		761524627	gb	AJP44948.1	GH_2_N+GH_2d+GH_2_C+DUF4982	Cter1-1	Alteromonas australica	beta-galactosidase	-
687676772	emb	CDZ20451.1	GH_2_N+GH_2d+GH_2_C	1	Escherichia coli	beta-D-glucuronidase		-		13359854	dbj	BAB33820.1	GH_2_N+GH_2d+GH_2_C+DUF4981+Bgal_small_N	2	Escherichia coli O157:H7 str. Sakai	beta-D-galactosidase	-		260221763	emb	CBA30653.1	GH_2_N+GH_2d+GH_2_C	Ct4-3	Curvibacter putative symbiont of Hydra magnipapillata	Beta-galactosidase	-		780460889	gb	AJZ64323.1	GH_2_N+GH_2d+GH_2_C+DUF4982	Cter1-1	Xanthomonas citri subsp. citri	Beta-galactosidase/beta-glucuronidase	-
695938550	gb	AIT34781.1	GH_2_N+GH_2d+GH_2_C	1	Escherichia coli FAP1	beta-D-glucuronidase		-		209744662	gb	ACI70638.1	GH_2_N+GH_2d+GH_2_C+DUF4981+Bgal_small_N	2	Escherichia coli	beta-D-galactosidase	-		482679783	gb	AGK30046.1	GH_2_N+GH_2d+GH_2_C	Ct4-3	uncultured bacterium	beta-galactosidase Bgal1-3	-		780465835	gb	AJZ51528.1	GH_2_N+GH_2d+GH_2_C+DUF4982	Cter1-1	Xanthomonas citri subsp. citri	Beta-galactosidase/beta-glucuronidase	-
699032512	emb	CEF84800.1	GH_2_N+GH_2d+GH_2_C	1	Fusarium graminearum	unnamed protein product		-		209744660	gb	ACI70637.1	GH_2_N+GH_2d+GH_2_C+DUF4981+Bgal_small_N	2	Escherichia coli	beta-D-galactosidase	-		300687558	gb	ADK30229.1	GH_2_N+GH_2d+GH_2_C	Ct4-4	Brachyspira pilosicoli 95/1000	beta-D-galactosidase	-		780470854	gb	AJZ46909.1	GH_2_N+GH_2d+GH_2_C+DUF4982	Cter1-1	Xanthomonas citri subsp. citri	Beta-galactosidase/beta-glucuronidase	-
730582801	gb	AIZ28087.1	GH_2_N+GH_2d+GH_2_C	1	Escherichia coli ER2796	beta-D-glucuronidase		-		290761123	gb	ADD55084.1	GH_2_N+GH_2d+GH_2_C+DUF4981+Bgal_small_N	2	Escherichia coli O55:H7 str. CB9615	Beta-D-galactosidase	-		296017810	gb	ADG71047.1	GH_2_N+GH_2d+GH_2_C	Ct4-4	Brachyspira murdochii DSM 12563	glycoside hydrolase family 2 TIM barrel	-		780475738	gb	AJZ42293.1	GH_2_N+GH_2d+GH_2_C+DUF4982	Cter1-1	Xanthomonas citri subsp. citri	Beta-galactosidase/beta-glucuronidase	-
731470530	gb	AIZ51412.1	GH_2_N+GH_2d+GH_2_C	1	Escherichia coli K-12	beta-D-glucuronidase		-		406779187	gb	AFS58611.1	GH_2_N+GH_2d+GH_2_C+DUF4981+Bgal_small_N	2	Escherichia coli O104:H4 str. 2009EL-2050	beta-D-galactosidase	-		343387380	gb	AEM22870.1	GH_2_N+GH_2d+GH_2_C	Ct4-4	Brachyspira intermedia PWS/A	beta-D-galactosidase	-		780485388	gb	AJZ42046.1	GH_2_N+GH_2d+GH_2_C+DUF4982	Cter1-1	Xanthomonas citri subsp. citri	Beta-galactosidase/beta-glucuronidase	-
732680323	gb	AIZ87130.1	GH_2_N+GH_2d+GH_2_C	1	Escherichia coli	beta-D-glucuronidase		-		808716654	gb	AKD77451.1	GH_2_N+GH_2d+GH_2_C+DUF4981+Bgal_small_N	2	Escherichia coli K-12	beta-D-galactosidase	-		333113108	gb	AEF18045.1	GH_2_N+GH_2d+GH_2_C	Ct4-4	Thermoanaerobacterium xylanolyticum LX-11	Beta-galactosidase	-		780490060	gb	AJZ37580.1	GH_2_N+GH_2d+GH_2_C+DUF4982	Cter1-1	Xanthomonas citri subsp. citri	Beta-galactosidase/beta-glucuronidase	-
734588948	gb	AJA26149.1	GH_2_N+GH_2d+GH_2_C	1	Escherichia coli O157:H7 str. SS52	Beta-glucuronidase		-		218359678	emb	CAQ97219.1	GH_2_N+GH_2d+GH_2_C+DUF4981+Bgal_small_N	2	Escherichia coli IAI1	beta-D-galactosidase	-		404430552	emb	CCG56598.1	GH_2_N+GH_2d+GH_2_C	Ct4-4	Brachyspira pilosicoli WesB	beta-D-galactosidase	-		780495009	gb	AJZ33115.1	GH_2_N+GH_2d+GH_2_C+DUF4982	Cter1-1	Xanthomonas citri subsp. citri	Beta-galactosidase/beta-glucuronidase	-
742677218	gb	AJB39405.1	GH_2_N+GH_2d+GH_2_C	1	Escherichia coli APEC IMT5155	beta-D-glucuronidase		-		674302234	gb	AIL17126.1	GH_2_N+GH_2d+GH_2_C+DUF4981+Bgal_small_N	2	Escherichia coli ATCC 25922	beta-galactosidase	-		430780440	gb	AGA65724.1	GH_2_N+GH_2d+GH_2_C	Ct4-4	Brachyspira pilosicoli P43/6/78	beta-D-galactosidase	-		780499802	gb	AJZ28650.1	GH_2_N+GH_2d+GH_2_C+DUF4982	Cter1-1	Xanthomonas citri subsp. citri	Beta-galactosidase/beta-glucuronidase	-
742951069	gb	AJB51738.1	GH_2_N+GH_2d+GH_2_C	1	Escherichia coli	beta-D-glucuronidase		-		218350540	emb	CAU96228.1	GH_2_N+GH_2d+GH_2_C+DUF4981+Bgal_small_N	2	Escherichia coli 55989	beta-D-galactosidase	-		225216132	gb	ACN84866.1	GH_2_N+GH_2d+GH_2_C	Ct4-4	Brachyspira hyodysenteriae WA1	beta-D-galactosidase	-		780505111	gb	AJZ24226.1	GH_2_N+GH_2d+GH_2_C+DUF4982	Cter1-1	Xanthomonas citri subsp. citri	Beta-galactosidase/beta-glucuronidase	-
744783419	gb	AJC69852.1	GH_2_N+GH_2d+GH_2_C	1	Trueperella pyogenes TP8	beta-glucuronidase		-		828387147	gb	AKK46977.1	GH_2_N+GH_2d+GH_2_C+DUF4981+Bgal_small_N	2	Escherichia coli PCN033	beta-D-galactosidase	-		219994191	gb	ACL70794.1	GH_2_N+GH_2d+GH_2_C	Ct4-5	Halothermothrix orenii H 168	Beta-galactosidase	-		780510046	gb	AJZ19800.1	GH_2_N+GH_2d+GH_2_C+DUF4982	Cter1-1	Xanthomonas citri subsp. citri	Beta-galactosidase/beta-glucuronidase	-
745371705	emb	CCQ28831.2	GH_2_N+GH_2d+GH_2_C	1	Escherichia coli	beta-D-glucuronidase		-		349736450	gb	AEQ11156.1	GH_2_N+GH_2d+GH_2_C+DUF4981+Bgal_small_N	2	Escherichia coli O7:K1 str. CE10	beta-D-galactosidase	-		344033548	gb	AEM79274.1	GH_2_N+GH_2d+GH_2_C	Ct4-5	Thermoanaerobacter wiegelii Rt8.B1	glycoside hydrolase family 2 TIM barrel	-		780515132	gb	AJZ15376.1	GH_2_N+GH_2d+GH_2_C+DUF4982	Cter1-1	Xanthomonas citri subsp. citri	Beta-galactosidase/beta-glucuronidase	-
748269612	gb	AJE56046.1	GH_2_N+GH_2d+GH_2_C	1	Escherichia coli	beta-D-glucuronidase		-		146577	gb	AAA24053.1	GH_2_N+GH_2d+GH_2_C+DUF4981+Bgal_small_N	2	Escherichia coli	beta-d-galactosidase	beta-galactosidase		296842893	gb	ADH61409.1	GH_2_N+GH_2d+GH_2_C	Ct4-5	Thermoanaerobacter mathranii subsp. mathranii str. A3	Beta-galactosidase	-		780520339	gb	AJZ10947.1	GH_2_N+GH_2d+GH_2_C+DUF4982	Cter1-1	Xanthomonas citri subsp. citri	Beta-galactosidase/beta-glucuronidase	-
751380641	gb	AJF56468.1	GH_2_N+GH_2d+GH_2_C	1	Escherichia coli 1303	beta-D-glucuronidase		-		157065540	gb	ABV04795.1	GH_2_N+GH_2d+GH_2_C+DUF4981+Bgal_small_N	2	Escherichia coli HS	beta-galactosidase	-		319927133	gb	ADV84208.1	GH_2_N+GH_2d+GH_2_C	Ct4-5	Terriglobus saanensis SP1PR4	glycoside hydrolase family 2 TIM barrel	-		780525441	gb	AJZ06484.1	GH_2_N+GH_2d+GH_2_C+DUF4982	Cter1-1	Xanthomonas citri subsp. citri	Beta-galactosidase/beta-glucuronidase	-
751400829	gb	AJF76914.1	GH_2_N+GH_2d+GH_2_C	1	Escherichia coli	beta-D-glucuronidase		-		808721023	gb	AKD81819.1	GH_2_N+GH_2d+GH_2_C+DUF4981+Bgal_small_N	2	Escherichia coli K-12	beta-D-galactosidase	-		133911138	emb	CAM01251.1	GH_2_N+GH_2d+GH_2_C	Ct4-5	Saccharopolyspora erythraea NRRL 2338	beta-D-galactosidase protein	-		780530777	gb	AJZ02056.1	GH_2_N+GH_2d+GH_2_C+DUF4982	Cter1-1	Xanthomonas citri subsp. citri	Beta-galactosidase/beta-glucuronidase	-
752305981	gb	AJG08600.1	GH_2_N+GH_2d+GH_2_C	1	Escherichia coli ECC-1470	beta-D-glucuronidase		-		115511746	gb	ABI99820.1	GH_2_N+GH_2d+GH_2_C+DUF4981+Bgal_small_N	2	Escherichia coli APEC O1	beta-galactosidase	-		289528609	gb	ADD02961.1	GH_2_N+GH_2d+GH_2_C	Ct4-5	Thermoanaerobacter italicus Ab9	Beta-galactosidase	-		807238745	gb	AKC81446.1	GH_2_N+GH_2d+GH_2_C+DUF4982	Cter1-1	Xanthomonas campestris	beta-galactosidase	-
753748790	gb	AJG98227.1	GH_2_N+GH_2d+GH_2_C	1	Clostridium beijerinckii	beta-glucuronidase		-		374357350	gb	AEZ39057.1	GH_2_N+GH_2d+GH_2_C+DUF4981+Bgal_small_N	2	Escherichia coli O55:H7 str. RM12579	beta-D-galactosidase	-		15144246	emb	CAC50570.1	GH_2_N+GH_2d+GH_2_C	Ct4-5	Thermoanaerobacter mathranii	beta-galactosidase	beta-galactosidase		807241355	gb	AKC84055.1	GH_2_N+GH_2d+GH_2_C+DUF4982	Cter1-1	Verrucomicrobia bacterium IMCC26134	beta-galactosidase	-
753776004	gb	AJH10433.1	GH_2_N+GH_2d+GH_2_C	1	Escherichia coli	beta-D-glucuronidase		-		312944936	gb	ADR25763.1	GH_2_N+GH_2d+GH_2_C+DUF4981+Bgal_small_N	2	Escherichia coli O83:H1 str. NRG 857C	beta-D-galactosidase	-		451784544	gb	AGF55512.1	GH_2_N+GH_2d+GH_2_C	Ct4-6	Clostridium saccharoperbutylacetonicum N1-4(HMT)	beta-galactosidase LacZ	-		833363088	gb	AKM27062.1	GH_2_N+GH_2d+GH_2_C+DUF4982	Cter1-1	Xanthomonas citri pv. citri	beta-galactosidase	-
757807193	dbj	BAQ27980.1	GH_2_N+GH_2d+GH_2_C	1	Bifidobacterium dentium JCM 1195 = DSM 20436	glycosyl hydrolase		-		1262324	dbj	BAA07673.1	GH_2_N+GH_2d+GH_2_C+DUF4981+Bgal_small_N	2	Enterobacter cloacae	beta-galactosidase	beta-galactosidase		753747976	gb	AJG97413.1	GH_2_N+GH_2d+GH_2_C	Ct4-6	Clostridium beijerinckii	beta-galactosidase	-		902825159	gb	AKS18469.1	GH_2_N+GH_2d+GH_2_C+DUF4982	Cter1-1	Xanthomonas campestris pv. campestris	beta-galactosidase	-
757810195	dbj	BAQ30980.1	GH_2_N+GH_2d+GH_2_C	1	Bifidobacterium scardovii JCM 12489 = DSM 13734	beta-galactosidase		-		13194568	gb	AAK15465.1	GH_2_N+GH_2d+GH_2_C+DUF4981+Bgal_small_N	2	Vibrio vulnificus	beta-galactosidase	beta-galactosidase		299798749	gb	ADJ49124.1	GH_2_N+GH_2d+GH_2_C	Ct4-7	Amycolatopsis mediterranei U32	glycoside hydrolase family protein	-		902829168	gb	AKS22477.1	GH_2_N+GH_2d+GH_2_C+DUF4982	Cter1-1	Xanthomonas campestris pv. campestris	beta-galactosidase	-
758862598	gb	AJO83556.1	GH_2_N+GH_2d+GH_2_C	1	Escherichia coli	beta-D-glucuronidase		-		21958628	gb	AAM85385.1	GH_2_N+GH_2d+GH_2_C+DUF4981+Bgal_small_N	2	Yersinia pestis KIM10+	beta-D-galactosidase	-		398321885	gb	AFO80832.1	GH_2_N+GH_2d+GH_2_C	Ct4-7	Amycolatopsis mediterranei S699	glycoside hydrolase	-		922661572	emb	CUA18256.1	GH_2_N+GH_2d+GH_2_C+DUF4982	Cter1-1	Bacteroides fragilis	Beta-galactosidase	-
777224840	emb	CKI17073.1	GH_2_N+GH_2d+GH_2_C	1	Escherichia coli	beta-D-glucuronidase (plasmid)		-		37200364	dbj	BAC96191.1	GH_2_N+GH_2d+GH_2_C+DUF4981+Bgal_small_N	2	Vibrio vulnificus YJ016	beta-galactosidase	-		532232981	gb	AGT87960.1	GH_2_N+GH_2d+GH_2_C	Ct4-7	Amycolatopsis mediterranei RB	glycoside hydrolase	-		146152959	gb	ABQ03813.1	GH_2_N+GH_2d+GH_2_C+DUF4982	Cter1-1	Flavobacterium johnsoniae UW101	Candidate beta-galactosidase; Glycoside hydrolase family 2	-
800900998	gb	AKA73181.1	GH_2_N+GH_2d+GH_2_C	1	Sulfolobus solfataricus	beta-glucuronidase		-		45436457	gb	AAS62012.1	GH_2_N+GH_2d+GH_2_C+DUF4981+Bgal_small_N	2	Yersinia pestis biovar Microtus str. 91001	beta-galactosidase	-		779727534	gb	AJY44626.1	GH_2_N+GH_2d+GH_2_C	Ct4	Martelella endophytica	beta-D-galactosidase	-		149937014	gb	ABR43711.1	GH_2_N+GH_2d+GH_2_C+DUF4982	Cter1-1	Parabacteroides distasonis ATCC 8503	glycoside hydrolase family 2, candidate beta-galactosidase	-
800903697	gb	AKA75879.1	GH_2_N+GH_2d+GH_2_C	1	Sulfolobus solfataricus	beta-glucuronidase		-		51590019	emb	CAH21653.1	GH_2_N+GH_2d+GH_2_C+DUF4981+Bgal_small_N	2	Yersinia pseudotuberculosis IP 32953	beta-galactosidase	-		920791934	gb	ALA44453.1	GH_2_N+GH_2d+GH_2_C	Ct4	Paenibacillus peoriae	beta-D-galactosidase	-		149938112	gb	ABR44809.1	GH_2_N+GH_2d+GH_2_C+DUF4982	Cter1-1	Parabacteroides distasonis ATCC 8503	glycoside hydrolase family 2, candidate beta-glycosidase	-
800906390	gb	AKA78571.1	GH_2_N+GH_2d+GH_2_C	1	Sulfolobus solfataricus	beta-glucuronidase		-		82408397	gb	ABB73039.1	GH_2_N+GH_2d+GH_2_C+DUF4981+Bgal_small_N	2	Enterobacter cloacae	beta-galactosidase	beta-galactosidase		357200039	gb	AET57936.1	GH_2_N+GH_2d+GH_2_C	Ct4	Paenibacillus terrae HPL-003	beta-galactosidase	-		177842403	gb	ACB76655.1	GH_2_N+GH_2d+GH_2_C+DUF4982	Cter1-1	Opitutus terrae PB90-1	glycoside hydrolase family 2 sugar binding	-
802135092	emb	CQR81146.1	GH_2_N+GH_2d+GH_2_C	1	Escherichia coli K-12	beta-D-glucuronidase		-		108775785	gb	ABG18304.1	GH_2_N+GH_2d+GH_2_C+DUF4981+Bgal_small_N	2	Yersinia pestis Nepal516	beta-galactosidase. Glycosyl Hydrolase family 2	-		294337899	emb	CBJ55485.1	GH_2_N+GH_2d+GH_2_C	Ct4	uncultured bacterium	C7D2-BG protein	beta-glucuronidase		255345632	gb	ACU04958.1	GH_2_N+GH_2d+GH_2_C+DUF4982	Cter1-1	Pedobacter heparinus DSM 2366	glycoside hydrolase family 2 sugar binding	-
806958483	gb	AKC11788.1	GH_2_N+GH_2d+GH_2_C	1	Escherichia coli	beta-D-glucuronidase		-		108779776	gb	ABG13834.1	GH_2_N+GH_2d+GH_2_C+DUF4981+Bgal_small_N	2	Yersinia pestis Antiqua	beta-galactosidase. Glycosyl Hydrolase family 2	-		247545691	gb	ACT02710.1	GH_2_N+GH_2d+GH_2_C	Ct4	Paenibacillus sp. JDR-2	Beta-galactosidase	-		261868869	gb	ACY02046.1	GH_2_N+GH_2d+GH_2_C+DUF4982	Cter1-1	Flammeovirga yaeyamensis	glycoside hydrolase family 2	-
808704735	gb	AKD65535.1	GH_2_N+GH_2d+GH_2_C	1	Escherichia coli K-12	beta-D-glucuronidase		-		111969302	gb	ABH78253.1	GH_2_N+GH_2d+GH_2_C+DUF4981+Bgal_small_N	2		Sequence 8096 from patent US 7041814	-		389569868	gb	AFK86273.1	GH_2_N+GH_2d+GH_2_C	Ct4	Thermoanaerobacterium saccharolyticum JW/SL-YS485	glycoside hydrolase family 2 sugar binding protein	-		262335027	gb	ACY48824.1	GH_2_N+GH_2d+GH_2_C+DUF4982	Cter1-1	Rhodothermus marinus DSM 4252	glycoside hydrolase family 2 sugar binding protein	-
808700360	gb	AKD61161.1	GH_2_N+GH_2d+GH_2_C	1	Escherichia coli K-12	beta-D-glucuronidase		-		117559940	gb	ABK36888.1	GH_2_N+GH_2d+GH_2_C+DUF4981+Bgal_small_N	2	Aeromonas hydrophila subsp. hydrophila ATCC 7966	beta-galactosidase	-		769870556	gb	AJW62798.1	GH_2_N+GH_2d+GH_2_C	Ct5-1	Elizabethkingia miricola	Exo-beta-D-glucosaminidase precursor	-		283815927	gb	ADB37765.1	GH_2_N+GH_2d+GH_2_C+DUF4982	Cter1-1	Spirosoma linguale DSM 74	glycoside hydrolase family 2 sugar binding protein	-
808709100	gb	AKD69899.1	GH_2_N+GH_2d+GH_2_C	1	Escherichia coli K-12	beta-D-glucuronidase		-		122089777	emb	CAL12630.1	GH_2_N+GH_2d+GH_2_C+DUF4981+Bgal_small_N	2	Yersinia enterocolitica subsp. enterocolitica 8081	beta-galactosidase	-		675103697	gb	AIL44990.1	GH_2_N+GH_2d+GH_2_C	Ct5-1	Elizabethkingia anophelis NUHP1	Beta-mannosidase	-		288332649	gb	EFC71129.1	GH_2_N+GH_2d+GH_2_C+DUF4982	Cter1-1	Prevotella sp. oral taxon 299 str. F0039	hypothetical protein HMPREF0669_00834 (plasmid)	-
808713458	gb	AKD74256.1	GH_2_N+GH_2d+GH_2_C	1	Escherichia coli K-12	beta-D-glucuronidase		-		145317465	gb	ABP59612.1	GH_2_N+GH_2d+GH_2_C+DUF4981+Bgal_small_N	2	Enterobacter sp. 638	glycoside hydrolase family 2, TIM barrel	-		822871585	gb	AKH93809.1	GH_2_N+GH_2d+GH_2_C	Ct5-1	Elizabethkingia anophelis FMS-007	beta-mannosidase	-		288908415	emb	CBJ23257.1	GH_2_N+GH_2d+GH_2_C+DUF4982	Cter1-1	Streptococcus mitis B6	beta-galactosidase/beta-glucuronidase, truncated	-
808717869	gb	AKD78666.1	GH_2_N+GH_2d+GH_2_C	1	Escherichia coli K-12	beta-D-glucuronidase		-		146315757	gb	ABQ20296.1	GH_2_N+GH_2d+GH_2_C+DUF4981+Bgal_small_N	2	Vibrio cholerae O395	beta-galactosidase	-		332369570	dbj	BAK20526.1	GH_2_N+GH_2d+GH_2_C	Ct5-2	Melissococcus plutonius ATCC 35311	beta-galactosidase	-		294472049	gb	ADE81438.1	GH_2_N+GH_2d+GH_2_C+DUF4982	Cter1-1	Prevotella ruminicola 23	glycosyl hydrolase, family 2	-
808722239	gb	AKD83035.1	GH_2_N+GH_2d+GH_2_C	1	Escherichia coli K-12	beta-D-glucuronidase		-		152960511	gb	ABS47972.1	GH_2_N+GH_2d+GH_2_C+DUF4981+Bgal_small_N	2	Yersinia pseudotuberculosis IP 31758	beta-galactosidase	-		676313473	gb	AIM25426.1	GH_2_N+GH_2d+GH_2_C	Ct5-2	Melissococcus plutonius S1	beta-galactosidase LacZ	-		312443917	gb	ADQ80273.1	GH_2_N+GH_2d+GH_2_C+DUF4982	Cter1-1	Paludibacter propionicigenes WB4	Beta-galactosidase	-
808730559	gb	AKD87395.1	GH_2_N+GH_2d+GH_2_C	1	Escherichia coli K-12	beta-D-glucuronidase		-		156533380	gb	ABU78206.1	GH_2_N+GH_2d+GH_2_C+DUF4981+Bgal_small_N	2	Cronobacter sakazakii ATCC BAA-894	hypothetical protein ESA_02977	-		376317544	dbj	BAL61331.1	GH_2_N+GH_2d+GH_2_C	Ct5-2	Melissococcus plutonius DAT561	beta-galactosidase	-		324974716	gb	ADY53700.1	GH_2_N+GH_2d+GH_2_C+DUF4982	Cter1-1	Pseudopedobacter saltans DSM 12145	glycoside hydrolase family 2 sugar binding protein	-
808734970	gb	AKD91805.1	GH_2_N+GH_2d+GH_2_C	1	Escherichia coli K-12	beta-D-glucuronidase		-		157084253	gb	ABV13931.1	GH_2_N+GH_2d+GH_2_C+DUF4981+Bgal_small_N	2	Citrobacter koseri ATCC BAA-895	hypothetical protein CKO_02825	-		686535089	gb	AIQ45787.1	GH_2_N+GH_2d+GH_2_C	Ct5-3	Paenibacillus sp. FSL R7-0273	glycosyl hydrolase family 2	-		326552699	gb	ADZ81084.1	GH_2_N+GH_2d+GH_2_C+DUF4982	Cter1-1	Sphingobacterium sp. 21	Beta-galactosidase	-
816210466	gb	AKE84272.1	GH_2_N+GH_2d+GH_2_C	1	Escherichia coli O104:H4 str. C227-11	beta-D-glucuronidase		-		162354017	gb	ABX87965.1	GH_2_N+GH_2d+GH_2_C+DUF4981+Bgal_small_N	2	Yersinia pestis Angola	beta-galactosidase	-		295102280	emb	CBK99825.1	GH_2_N+GH_2d+GH_2_C	Ct5-3	Faecalibacterium prausnitzii L2-6	Beta-galactosidase/beta-glucuronidase	-		345112025	gb	AEN72857.1	GH_2_N+GH_2d+GH_2_C+DUF4982	Cter1-1	Rhodothermus marinus SG0.5JP17-172	Beta-galactosidase	-
821333351	gb	AKH26454.1	GH_2_N+GH_2d+GH_2_C	1	Escherichia coli	beta-D-glucuronidase		-		169750514	gb	ACA68032.1	GH_2_N+GH_2d+GH_2_C+DUF4981+Bgal_small_N	2	Yersinia pseudotuberculosis YPIII	glycoside hydrolase family 2 TIM barrel	-		295104204	emb	CBL01748.1	GH_2_N+GH_2d+GH_2_C	Ct5-3	Faecalibacterium prausnitzii SL3/3	Beta-galactosidase/beta-glucuronidase	-		361059737	gb	AEV98728.1	GH_2_N+GH_2d+GH_2_C+DUF4982	Cter1-1	Niastella koreensis GR20-10	Beta-galactosidase	-
827616718	gb	AKK12701.1	GH_2_N+GH_2d+GH_2_C	1	Escherichia coli K-12	beta-D-glucuronidase protein		-		186698826	gb	ACC89455.1	GH_2_N+GH_2d+GH_2_C+DUF4981+Bgal_small_N	2	Yersinia pseudotuberculosis PB1/+	glycoside hydrolase family 2 TIM barrel	-		345501718	gb	AEN96401.1	GH_2_N+GH_2d+GH_2_C	Ct5-3	Roseburia hominis A2-183	beta-galactosidase	-		361060921	gb	AEV99912.1	GH_2_N+GH_2d+GH_2_C+DUF4982	Cter1-1	Niastella koreensis GR20-10	Beta-galactosidase	-
827621969	gb	AKK17703.1	GH_2_N+GH_2d+GH_2_C	1	Escherichia coli K-12	beta-D-glucuronidase protein		-		227010350	gb	ACP06562.1	GH_2_N+GH_2d+GH_2_C+DUF4981+Bgal_small_N	2	Vibrio cholerae M66-2	beta-galactosidase	-		395398493	gb	AFN57653.1	GH_2_N+GH_2d+GH_2_C	Ct5-3	uncultured bacterium r_01	beta-galactosidase GHF2	-		361061407	gb	AEW00399.1	GH_2_N+GH_2d+GH_2_C+DUF4982	Cter1-1	Niastella koreensis GR20-10	Beta-galactosidase	-
828388478	gb	AKK48308.1	GH_2_N+GH_2d+GH_2_C	1	Escherichia coli PCN033	beta-glucuronidase		-		229369756	gb	ACQ60179.1	GH_2_N+GH_2d+GH_2_C+DUF4981+Bgal_small_N	2	Vibrio cholerae MJ-1236	beta-galactosidase	-		686559606	gb	AIQ70300.1	GH_2_N+GH_2d+GH_2_C	Ct5-3	Paenibacillus graminis	glycosyl hydrolase family 2	-		363407635	gb	AEW21321.1	GH_2_N+GH_2d+GH_2_C+DUF4982	Cter1-1	Tannerella forsythia 92A2	glycosyl hydrolase family 2, sugar binding domain protein	-
834764688	gb	AKM35160.1	GH_2_N+GH_2d+GH_2_C	1	Escherichia coli PCN061	beta-glucuronidase UidA		-		242130761	gb	ACS85063.1	GH_2_N+GH_2d+GH_2_C+DUF4981+Bgal_small_N	2	Dickeya paradisiaca Ech703	glycoside hydrolase family 2 TIM barrel	-		291538607	emb	CBL11718.1	GH_2_N+GH_2d+GH_2_C	Ct5-3	Roseburia intestinalis XB6B4	Beta-galactosidase/beta-glucuronidase	-		379653628	gb	AFD06684.1	GH_2_N+GH_2d+GH_2_C+DUF4982	Cter1-1	Solitalea canadensis DSM 3403	beta-galactosidase/beta-glucuronidase	-
834904793	gb	AKM46824.1	GH_2_N+GH_2d+GH_2_C	1	Edwardsiella sp. EA181011	beta-D-glucuronidase		-		247538937	gb	ACT07558.1	GH_2_N+GH_2d+GH_2_C+DUF4981+Bgal_small_N	2	Dickeya chrysanthemi Ech1591	glycoside hydrolase family 2 TIM barrel	-		291519127	emb	CBK74348.1	GH_2_N+GH_2d+GH_2_C	Ct5-3	Butyrivibrio fibrisolvens 16/4	Beta-galactosidase/beta-glucuronidase	-		390520999	gb	AFL96730.1	GH_2_N+GH_2d+GH_2_C+DUF4982	Cter1-1	Ornithobacterium rhinotracheale DSM 15997	beta-galactosidase/beta-glucuronidase	-
850014925	gb	AKN47694.1	GH_2_N+GH_2d+GH_2_C	1	Escherichia coli	beta-D-glucuronidase		-		262366201	gb	ACY62758.1	GH_2_N+GH_2d+GH_2_C+DUF4981+Bgal_small_N	2	Yersinia pestis D182038	beta-galactosidase	-		686540731	gb	AIQ51428.1	GH_2_N+GH_2d+GH_2_C	Ct5-3	Paenibacillus sp. FSL R7-0331	glycosyl hydrolase family 2	-		395812130	gb	AFN74879.1	GH_2_N+GH_2d+GH_2_C+DUF4982	Cter1-1	Melioribacter roseus P3M-2	glycoside hydrolase family 2 sugar binding protein	-
857140699	gb	AKO57166.1	GH_2_N+GH_2d+GH_2_C	1	Escherichia coli	beta-D-glucuronidase		-		270344713	gb	ACZ77478.1	GH_2_N+GH_2d+GH_2_C+DUF4981+Bgal_small_N	2	Dickeya zeae Ech586	glycoside hydrolase family 2 TIM barrel	-		295105011	emb	CBL02555.1	GH_2_N+GH_2d+GH_2_C	Ct5-3	Faecalibacterium prausnitzii SL3/3	Beta-galactosidase/beta-glucuronidase	-		395812562	gb	AFN75311.1	GH_2_N+GH_2d+GH_2_C+DUF4982	Cter1-1	Melioribacter roseus P3M-2	Glycosyl hydrolases family 2	-
874076984	gb	AKP84346.1	GH_2_N+GH_2d+GH_2_C	1	Escherichia coli ACN001	beta-D-glucuronidase		-		282947626	emb	CBG87181.1	GH_2_N+GH_2d+GH_2_C+DUF4981+Bgal_small_N	2	Citrobacter rodentium ICC168	beta-galactosidase	-		328448967	gb	AEB14683.1	GH_2_N+GH_2d+GH_2_C	Ct5-3	Treponema succinifaciens DSM 2489	Beta-galactosidase	-		433302320	gb	AGB28136.1	GH_2_N+GH_2d+GH_2_C+DUF4982	Cter1-1	Prevotella dentalis DSM 3688	beta-galactosidase/beta-glucuronidase	-
899722597	gb	AKR20524.1	GH_2_N+GH_2d+GH_2_C	1	Escherichia coli	beta-D-glucuronidase		-		291198493	emb	CBJ45601.1	GH_2_N+GH_2d+GH_2_C+DUF4981+Bgal_small_N	2	Erwinia amylovora ATCC 49946	beta-galactosidase	-		326543155	gb	ADZ85014.1	GH_2_N+GH_2d+GH_2_C	Ct5-3	Clostridium lentocellum DSM 5427	Beta-galactosidase	-		569540918	gb	AHE52535.1	GH_2_N+GH_2d+GH_2_C+DUF4982	Cter1-1	Sphingomonas sanxanigenens DSM 19645 = NX02	beta-galactosidase	-
899726953	gb	AKR24879.1	GH_2_N+GH_2d+GH_2_C	1	Escherichia coli	beta-D-glucuronidase		-		291552817	emb	CBA19862.1	GH_2_N+GH_2d+GH_2_C+DUF4981+Bgal_small_N	2	Erwinia amylovora CFBP1430	beta-galactosidase	-		646118853	gb	AIB09473.1	GH_2_N+GH_2d+GH_2_C	Ct5-3	uncultured organism	beta-galactosidase	-		570746333	gb	AHF16845.1	GH_2_N+GH_2d+GH_2_C+DUF4982	Cter1-1	Niabella soli DSM 19437	glycoside hydrolase	-
899731363	gb	AKR29288.1	GH_2_N+GH_2d+GH_2_C	1	Escherichia coli	beta-D-glucuronidase		-		294354610	gb	ADE64951.1	GH_2_N+GH_2d+GH_2_C+DUF4981+Bgal_small_N	2	Yersinia pestis Z176003	beta-galactosidase	-		686520684	gb	AIQ31385.1	GH_2_N+GH_2d+GH_2_C	Ct5-3	Paenibacillus sp. FSL P4-0081	glycosyl hydrolase family 2	-		573476555	gb	AHF93566.1	GH_2_N+GH_2d+GH_2_C+DUF4982	Cter1-1	Opitutaceae bacterium TAV5	glycoside hydrolase family 2	-
902554912	gb	AKR78869.1	GH_2_N+GH_2d+GH_2_C	1	Edwardsiella sp. LADL05-105	beta-D-glucuronidase		-		295056044	gb	ADF60782.1	GH_2_N+GH_2d+GH_2_C+DUF4981+Bgal_small_N	2	Enterobacter cloacae subsp. cloacae ATCC 13047	beta galactosidase	-		336298608	gb	AEI41711.1	GH_2_N+GH_2d+GH_2_C	Ct5-4	Paenibacillus mucilaginosus KNP414	glycoside hydrolase family 2 sugar binding protein	-		586956577	gb	AHJ98311.1	GH_2_N+GH_2d+GH_2_C+DUF4982	Cter1-1	Hymenobacter swuensis DY53	glycoside hydrolase family protein	-
1787903	gb	AAC74689.1	GH_2_N+GH_2d+GH_2_C	1	Escherichia coli str. K-12 substr. MG1655	beta-D-glucuronidase		beta-glucuronidase		295058487	gb	ADF63225.1	GH_2_N+GH_2d+GH_2_C+DUF4981+Bgal_small_N	2	Enterobacter cloacae subsp. cloacae ATCC 13047	beta-D-galactosidase	-		384091058	gb	AFH62494.1	GH_2_N+GH_2d+GH_2_C	Ct5-4	Paenibacillus mucilaginosus K02	glycoside hydrolase family 2	-		595615429	gb	AHM59072.1	GH_2_N+GH_2d+GH_2_C+DUF4982	Cter1-1	Flammeovirgaceae bacterium 311	glycoside hydrolase family 2 sugar binding protein	-
12802352	gb	AAK07836.1	GH_2_N+GH_2d+GH_2_C	1	Lactobacillus gasseri	beta-glucuronidase		beta-glucuronidase		296456018	gb	ADH22253.1	GH_2_N+GH_2d+GH_2_C+DUF4981+Bgal_small_N	2	synthetic Mycoplasma mycoides JCVI-syn1.0	beta-galactosidase, chain D	-		378569910	gb	AFC30220.1	GH_2_N+GH_2d+GH_2_C	Ct5-4	Paenibacillus mucilaginosus 3016	glycoside hydrolase family 2 sugar binding protein	-		670934904	gb	AII50863.1	GH_2_N+GH_2d+GH_2_C+DUF4982	Cter1-1	Hymenobacter sp. APR13	hypothetical protein N008_02565	-
13540345	gb	AAK29422.1	GH_2_N+GH_2d+GH_2_C	1	Staphylococcus sp. RLH1	beta-glucuronidase		beta-glucuronidase		299061366	emb	CAX58475.1	GH_2_N+GH_2d+GH_2_C+DUF4981+Bgal_small_N	2	Erwinia billingiae Eb661	Beta-galactosidase; Short=Lactase	-		6977821	emb	CAB75342.1	GH_2_N+GH_2d+GH_2_C	Ct5	Bifidobacterium bifidum DSM 20215	beta-galactosidase	beta-galactosidase		672713576	emb	CDS92050.1	GH_2_N+GH_2d+GH_2_C+DUF4982	Cter1-1	Sphingobacterium sp. PM2-P1-29	Beta-galactosidase/beta-glucuronidase	-
22533711	gb	AAM99585.1	GH_2_N+GH_2d+GH_2_C	1	Streptococcus agalactiae 2603V/R	beta-glucuronidase		-		306527827	gb	ADM97757.1	GH_2_N+GH_2d+GH_2_C+DUF4981+Bgal_small_N	2	Dickeya dadantii 3937	Beta-galactosidase	-		145408778	gb	ABP65782.1	GH_2_N+GH_2d+GH_2_C	Ct5	Caldicellulosiruptor saccharolyticus DSM 8903	glycoside hydrolase family 2, sugar binding protein	-		672713943	emb	CDS92431.1	GH_2_N+GH_2d+GH_2_C+DUF4982	Cter1-1	Sphingobacterium sp. PM2-P1-29	conserved exported hypothetical protein	-
24051967	gb	AAN43222.1	GH_2_N+GH_2d+GH_2_C	1	Shigella flexneri 2a str. 301	beta-D-glucuronidase		-		308749832	gb	ADO49584.1	GH_2_N+GH_2d+GH_2_C+DUF4981+Bgal_small_N	2	Enterobacter lignolyticus SCF1	glycoside hydrolase family 2 TIM barrel	-		193087205	gb	ACF12480.1	GH_2_N+GH_2d+GH_2_C	Ct5	Chloroherpeton thalassium ATCC 35110	glycoside hydrolase family 2 sugar binding	-		686512943	gb	AIP99488.1	GH_2_N+GH_2d+GH_2_C+DUF4982	Cter1-1	Ornithobacterium rhinotracheale ORT-UMN 88	beta-galactosidase	-
23095080	emb	CAD46315.1	GH_2_N+GH_2d+GH_2_C	1	Streptococcus agalactiae NEM316	Unknown		-		312171503	emb	CBX79761.1	GH_2_N+GH_2d+GH_2_C+DUF4981+Bgal_small_N	2	Erwinia amylovora ATCC BAA-2158	beta-galactosidase	-		295085669	emb	CBK67192.1	GH_2_N+GH_2d+GH_2_C	Ct5	Bacteroides xylanisolvens XB1A	Beta-galactosidase/beta-glucuronidase	-		697634589	emb	CEA17066.1	GH_2_N+GH_2d+GH_2_C+DUF4982	Cter1-1	Fermentimonas caenicola	Lactase	-
30041380	gb	AAP17109.1	GH_2_N+GH_2d+GH_2_C	1	Shigella flexneri 2a str. 2457T	beta-D-glucuronidase		-		315180049	gb	ADT86963.1	GH_2_N+GH_2d+GH_2_C+DUF4981+Bgal_small_N	2	Vibrio furnissii NCTC 11218	beta-D-galactosidase	-		589090740	gb	AHK47493.1	GH_2_N+GH_2d+GH_2_C	Ct5	Ensifer adhaerens OV14	beta-galactosidase (plasmid)	-		731479880	gb	AIZ65458.1	GH_2_N+GH_2d+GH_2_C+DUF4982	Cter1-1	Hymenobacter sp. DG25B	beta-galactosidase (plasmid)	-
34581788	gb	AAQ76046.1	GH_2_N+GH_2d+GH_2_C	1	Ruminococcus gnavus	beta-glucuronidase		beta-glucuronidase		318605202	emb	CBY26700.1	GH_2_N+GH_2d+GH_2_C+DUF4981+Bgal_small_N	2	Yersinia enterocolitica subsp. palearctica Y11	beta-galactosidase	-		719625194	gb	AIW88507.1	GH_2_N+GH_2d+GH_2_C	Ct5	Treponema sp. OMZ 838	beta-D-galactosidase	-		806919033	dbj	BAR50037.1	GH_2_N+GH_2d+GH_2_C+DUF4982	Cter1-1	Tannerella forsythia 3313	glycosyl hydrolase family 2, sugar binding domainprotein	-
50841370	gb	AAT84037.1	GH_2_N+GH_2d+GH_2_C	1	Propionibacterium acnes KPA171202	beta-glucuronidase		-		319933296	gb	ADV88159.1	GH_2_N+GH_2d+GH_2_C+DUF4981+Bgal_small_N	2	Vibrio vulnificus MO6-24/O	beta-galactosidase	-		730599038	gb	AIZ41833.1	GH_2_N+GH_2d+GH_2_C	Ct5	Cellulophaga baltica 18	hypothetical protein M666_09700	-		806921862	dbj	BAR52865.1	GH_2_N+GH_2d+GH_2_C+DUF4982	Cter1-1	Tannerella forsythia KS16	glycosyl hydrolase family 2, sugar bindingdomain protein	-
68448370	dbj	BAE05954.1	GH_2_N+GH_2d+GH_2_C	1	Staphylococcus haemolyticus JCSC1435	beta-glucuronidase		-		320014802	gb	ADV98373.1	GH_2_N+GH_2d+GH_2_C+DUF4981+Bgal_small_N	2	Yersinia pestis biovar Medievalis str. Harbin 35	beta-galactosidase	-		262527736	gb	ACY69080.1	GH_2_N+GH_2d+GH_2_C	Ct5	Paracoccus sp. 32d	beta-D-galactosidase	beta-galactosidase		808182552	gb	AKD02096.1	GH_2_N+GH_2d+GH_2_C+DUF4982	Cter1-1	Pontibacter korlensis	glycoside hydrolase	-
73855535	gb	AAZ88242.1	GH_2_N+GH_2d+GH_2_C	1	Shigella sonnei Ss046	beta-D-glucuronidase		-		325665520	gb	ADZ42164.1	GH_2_N+GH_2d+GH_2_C+DUF4981+Bgal_small_N	2	Yersinia enterocolitica subsp. palearctica 105.5R(r)	beta-D-galactosidase	-		383800981	gb	AFH48061.1	GH_2_N+GH_2d+GH_2_C	Ct5	Ignavibacterium album JCM 16511	Beta-galactosidase/beta-glucuronidase domain protein	-		887500722	gb	AKQ46431.1	GH_2_N+GH_2d+GH_2_C+DUF4982	Cter1-1	Rufibacter sp. DG31D	beta-galactosidase	-
76563424	gb	ABA46008.1	GH_2_N+GH_2d+GH_2_C	1	Streptococcus agalactiae A909	beta-glucuronidase		-		327484840	gb	AEA79247.1	GH_2_N+GH_2d+GH_2_C+DUF4981+Bgal_small_N	2	Vibrio cholerae LMA3984-4	Beta-galactosidase	-		389568779	gb	AFK85184.1	GH_2_N+GH_2d+GH_2_C	Ct5	Thermoanaerobacterium saccharolyticum JW/SL-YS485	glycoside hydrolase family 2 TIM barrel	-		78035345	emb	CAJ22990.1	GH_2_N+GH_2d+GH_2_C+DUF4982	Cter1-2	Xanthomonas campestris pv. vesicatoria str. 85-10	putative beta-galactosidase precursor	-
84617787	emb	CAI72019.1	GH_2_N+GH_2d+GH_2_C	1	Streptococcus equi subsp. zooepidemicus	beta-glucuronidase		-		328802947	gb	AEB48146.1	GH_2_N+GH_2d+GH_2_C+DUF4981+Bgal_small_N	2	Aeromonas veronii B565	Glycoside hydrolase family 2 TIM barrel	-		565682554	gb	AHC16585.1	GH_2_N+GH_2d+GH_2_C	Ct5	Salinispira pacifica	Beta-galactosidase	-		116226310	gb	ABJ85019.1	GH_2_N+GH_2d+GH_2_C+DUF4982	Cter1-2	Candidatus Solibacter usitatus Ellin6076	glycoside hydrolase family 2, sugar binding	-
91072402	gb	ABE07283.1	GH_2_N+GH_2d+GH_2_C	1	Escherichia coli UTI89	beta-glucuronidase		-		332994869	gb	AEF04924.1	GH_2_N+GH_2d+GH_2_C+DUF4981+Bgal_small_N	2	Alteromonas naphthalenivorans	beta-D-galactosidase	-		764035059	gb	AJQ93293.1	GH_2_N+GH_2d+GH_2_C	Ct5	Gynuella sunshinyii YC6258	beta-galactosidase/beta-glucuronidase	-		116228106	gb	ABJ86815.1	GH_2_N+GH_2d+GH_2_C+DUF4982	Cter1-2	Candidatus Solibacter usitatus Ellin6076	glycoside hydrolase family 2, sugar binding	-
93463973	gb	ABF13434.1	GH_2_N+GH_2d+GH_2_C	1	Staphylococcus xylosus	beta-glucuronidase		-		334736227	gb	AEG98602.1	GH_2_N+GH_2d+GH_2_C+DUF4981+Bgal_small_N	2	Enterobacter aerogenes KCTC 2190	beta-D-galactosidase	-		335364478	gb	AEH50423.1	GH_2_N+GH_2d+GH_2_C	Ct6-1	Pseudothermotoga thermarum DSM 5069	glycoside hydrolase family 2 sugar binding protein	alpha-L-arabinofuranosidase		149931411	gb	ABR38109.1	GH_2_N+GH_2d+GH_2_C+DUF4982	Cter1-2	Bacteroides vulgatus ATCC 8482	glycoside hydrolase family 2, candidate beta-glycosidase	-
94544191	gb	ABF34239.1	GH_2_N+GH_2d+GH_2_C	1	Streptococcus pyogenes MGAS10270	Beta-glucuronidase		-		335340399	gb	AEH31682.1	GH_2_N+GH_2d+GH_2_C+DUF4981+Bgal_small_N	2	Vibrio anguillarum 775	Beta-galactosidase	-		157315036	gb	ABV34135.1	GH_2_N+GH_2d+GH_2_C	Ct6-1	Pseudothermotoga lettingae TMO	glycoside hydrolase family 2 sugar binding	-		149932144	gb	ABR38842.1	GH_2_N+GH_2d+GH_2_C+DUF4982	Cter1-2	Bacteroides vulgatus ATCC 8482	glycoside hydrolase family 2, candidate beta-glycosidase	-
110615138	gb	ABF03805.1	GH_2_N+GH_2d+GH_2_C	1	Shigella flexneri 5 str. 8401	beta-D-glucuronidase		-		342855585	gb	AEL74138.1	GH_2_N+GH_2d+GH_2_C+DUF4981+Bgal_small_N	2	Yersinia pestis A1122	beta-D-galactosidase	-		312203848	gb	ADQ47175.1	GH_2_N+GH_2d+GH_2_C	Ct6-2	Caldicellulosiruptor kronotskyensis 2002	glycoside hydrolase family 2 immunoglobulin domain protein beta-sandwich	-		167734202	emb	CAP52410.1	GH_2_N+GH_2d+GH_2_C+DUF4982	Cter1-2	Xanthomonas campestris pv. campestris	exported beta-galactosidase	-
112823516	gb	ABI25605.1	GH_2_N+GH_2d+GH_2_C	1	Haemophilus somnus 129PT	beta-glucuronidase		-		345092074	gb	AEN63710.1	GH_2_N+GH_2d+GH_2_C+DUF4981+Bgal_small_N	2	Enterobacter asburiae LF7a	Beta-galactosidase	-		343965538	gb	AEM74685.1	GH_2_N+GH_2d+GH_2_C	Ct6-2	Caldicellulosiruptor lactoaceticus 6A	glycoside hydrolase family 2 sugar binding	-		222455710	gb	ACM59972.1	GH_2_N+GH_2d+GH_2_C+DUF4982	Cter1-2	Caldicellulosiruptor bescii DSM 6725	glycoside hydrolase family 2 sugar binding	-
116098159	gb	ABJ63308.1	GH_2_N+GH_2d+GH_2_C	1	Lactobacillus brevis ATCC 367	Beta-galactosidase/beta-glucuronidase		-		356647365	gb	AET27420.1	GH_2_N+GH_2d+GH_2_C+DUF4981+Bgal_small_N	2	Vibrio cholerae O1 str. 2010EL-1786	beta-D-galactosidase	-		312179614	gb	ADQ39784.1	GH_2_N+GH_2d+GH_2_C	Ct6-2	Caldicellulosiruptor kristjanssonii I77R1B	glycoside hydrolase family 2 immunoglobulin domain protein beta-sandwich	-		225794204	gb	ACO34294.1	GH_2_N+GH_2d+GH_2_C+DUF4982	Cter1-2	Acidobacterium capsulatum ATCC 51196	putative beta-galactosidase	-
145689623	gb	ABP90129.1	GH_2_N+GH_2d+GH_2_C	1	Streptococcus suis 05ZYH33	Beta-galactosidase/beta-glucuronidase		-		365748198	gb	AEW72425.1	GH_2_N+GH_2d+GH_2_C+DUF4981+Bgal_small_N	2	Enterobacter cloacae EcWSU1	Beta-galactosidase 2	-		302573786	gb	ADL41577.1	GH_2_N+GH_2d+GH_2_C	Ct6-2	Caldicellulosiruptor obsidiansis OB47	Beta-mannosidase	-		256581436	gb	ACU92571.1	GH_2_N+GH_2d+GH_2_C+DUF4982	Cter1-2	Capnocytophaga ochracea DSM 7271	glycoside hydrolase family 2 sugar binding	-
147735174	gb	ABQ46514.1	GH_2_N+GH_2d+GH_2_C	1	Thermotoga petrophila RKU-1	Beta-glucuronidase		-		369844102	gb	AEX24930.1	GH_2_N+GH_2d+GH_2_C+DUF4981+Bgal_small_N	2	Vibrio sp. EJY3	beta-D-galactosidase	-		222455115	gb	ACM59377.1	GH_2_N+GH_2d+GH_2_C	Ct6-2	Caldicellulosiruptor bescii DSM 6725	glycoside hydrolase family 2 sugar binding	beta-mannosidase		283101797	gb	ADB08903.1	GH_2_N+GH_2d+GH_2_C+DUF4982	Cter1-2	Bifidobacterium dentium Bd1	glycoside hydrolase family 2	-
147736354	gb	ABQ47694.1	GH_2_N+GH_2d+GH_2_C	1	Thermotoga petrophila RKU-1	Beta-glucuronidase		-		378795640	gb	AFC59111.1	GH_2_N+GH_2d+GH_2_C+DUF4981+Bgal_small_N	2	Vibrio cholerae IEC224	beta-D-galactosidase	-		110673905	gb	ABG82892.1	GH_2_N+GH_2d+GH_2_C	Ct6-3	Clostridium perfringens ATCC 13124	glycosyl hydrolase, family 2	-		294337897	emb	CBJ55484.1	GH_2_N+GH_2d+GH_2_C+DUF4982	Cter1-2	uncultured bacterium	H11G11-BG protein	beta-glucuronidase
158110406	gb	ABW12603.1	GH_2_N+GH_2d+GH_2_C	1	Frankia sp. EAN1pec	Beta-glucuronidase		-		381381997	dbj	BAL98813.1	GH_2_N+GH_2d+GH_2_C+DUF4981+Bgal_small_N	2	Caldilinea aerophila DSM 14535 = NBRC 104270	putative beta-galactosidase	-		18144491	dbj	BAB80537.1	GH_2_N+GH_2d+GH_2_C	Ct6-3	Clostridium perfringens str. 13	beta-galactosidase	-		302193818	gb	ADL01390.1	GH_2_N+GH_2d+GH_2_C+DUF4982	Cter1-2	Brevundimonas subvibrioides ATCC 15264	glycoside hydrolase family 2 sugar binding protein	-
158110464	gb	ABW12661.1	GH_2_N+GH_2d+GH_2_C	1	Frankia sp. EAN1pec	Beta-glucuronidase		-		387852543	gb	AFK00641.1	GH_2_N+GH_2d+GH_2_C+DUF4981+Bgal_small_N	2	Cronobacter sakazakii ES15	beta-D-galactosidase	-		110684479	gb	ABG87849.1	GH_2_N+GH_2d+GH_2_C	Ct6-3	Clostridium perfringens SM101	glycosyl hydrolase, family 2	-		302574315	gb	ADL42106.1	GH_2_N+GH_2d+GH_2_C+DUF4982	Cter1-2	Caldicellulosiruptor obsidiansis OB47	glycoside hydrolase family 2 sugar binding	-
168826544	gb	ACA31915.1	GH_2_N+GH_2d+GH_2_C	1	Haemophilus somnus 2336	Beta-glucuronidase		-		392323832	gb	AFM58785.1	GH_2_N+GH_2d+GH_2_C+DUF4981+Bgal_small_N	2	Enterobacter cloacae subsp. dissolvens SDM	beta-D-galactosidase	-		256037117	gb	ACU60661.1	GH_2_N+GH_2d+GH_2_C	Ct6	Chitinophaga pinensis DSM 2588	glycoside hydrolase family 2 sugar binding	-		311774792	gb	ADQ04279.1	GH_2_N+GH_2d+GH_2_C+DUF4982	Cter1-2	Caldicellulosiruptor owensensis OL	glycoside hydrolase family 2 sugar binding protein	-
169889116	gb	ACB02823.1	GH_2_N+GH_2d+GH_2_C	1	Escherichia coli str. K-12 substr. DH10B	beta-D-glucuronidase		-		400174091	gb	AFP68940.1	GH_2_N+GH_2d+GH_2_C+DUF4981+Bgal_small_N	2	Enterobacter cloacae subsp. cloacae ENHKU01	beta-D-galactosidase	-		807239986	gb	AKC82686.1	GH_2_N+GH_2d+GH_2_C	Ct6	Verrucomicrobia bacterium IMCC26134	hypothetical protein IMCC26134_07705	-		311778052	gb	ADQ07538.1	GH_2_N+GH_2d+GH_2_C+DUF4982	Cter1-2	Caldicellulosiruptor hydrothermalis 108	glycoside hydrolase family 2 sugar binding protein	-
170521472	gb	ACB19650.1	GH_2_N+GH_2d+GH_2_C	1	Escherichia coli SMS-3-5	beta-glucuronidase UidA		-		406372538	gb	AFS35793.1	GH_2_N+GH_2d+GH_2_C+DUF4981+Bgal_small_N	2	Alteromonas macleodii ATCC 27126	beta-D-galactosidase	-		834771159	gb	AKM44965.1	GH_2_N+GH_2d+GH_2_C	Ct6	Burkholderia contaminans	beta-galactosidase	-		312181164	gb	ADQ41334.1	GH_2_N+GH_2d+GH_2_C+DUF4982	Cter1-2	Caldicellulosiruptor kristjanssonii I77R1B	glycoside hydrolase family 2 sugar binding protein	-
187427636	gb	ACD06910.1	GH_2_N+GH_2d+GH_2_C	1	Shigella boydii CDC 3083-94	beta-glucuronidase UidA		-		407289402	gb	AFT93714.1	GH_2_N+GH_2d+GH_2_C+DUF4981+Bgal_small_N	2	Alteromonas macleodii str. 'Balearic Sea AD45'	beta-D-galactosidase	-		537742193	emb	CDF79836.1	GH_2_N+GH_2d+GH_2_C	Ct6	Formosa agariphila KMM 3901	glycoside hydrolase (GH2), partial	-		312203315	gb	ADQ46642.1	GH_2_N+GH_2d+GH_2_C+DUF4982	Cter1-2	Caldicellulosiruptor kronotskyensis 2002	glycoside hydrolase family 2 sugar binding protein	-
194710932	gb	ACF90153.1	GH_2_N+GH_2d+GH_2_C	1	Salmonella enterica subsp. enterica serovar Schwarzengrund str. CVM19633	beta-glucuronidase		-		407247621	gb	AFT76806.1	GH_2_N+GH_2d+GH_2_C+DUF4981+Bgal_small_N	2	Alteromonas macleodii str. 'Black Sea 11'	beta-D-galactosidase	-		690623038	gb	AIQ24052.1	GH_2_N+GH_2d+GH_2_C	Ct6	Paenibacillus sp. FSL H7-0737	hypothetical protein H70737_14975	-		315418220	gb	ADU14860.1	GH_2_N+GH_2d+GH_2_C+DUF4982	Cter1-2	Asticcacaulis excentricus CB 48	glycoside hydrolase family 2 sugar binding protein	-
195974525	gb	ACG62051.1	GH_2_N+GH_2d+GH_2_C	1	Streptococcus equi subsp. zooepidemicus MGCS10565	beta-glucuronidase		-		407243751	gb	AFT72937.1	GH_2_N+GH_2d+GH_2_C+DUF4981+Bgal_small_N	2	Alteromonas macleodii str. 'English Channel 673'	beta-D-galactosidase	-		686525571	gb	AIQ36271.1	GH_2_N+GH_2d+GH_2_C	Ct7-1	Paenibacillus sp. FSL R5-0345	glycoside hydrolase	-		319415517	gb	ADV42628.1	GH_2_N+GH_2d+GH_2_C+DUF4982	Cter1-2	Bacteroides helcogenes P 36-108	glycoside hydrolase family 2 TIM barrel	-
209912188	dbj	BAG77262.1	GH_2_N+GH_2d+GH_2_C	1	Escherichia coli SE11	beta-glucuronidase		-		410110451	gb	AFV61209.1	GH_2_N+GH_2d+GH_2_C+DUF4981+Bgal_small_N	2	Transcriptional reporter pASE222	beta-galactosidase	-		261280555	gb	ACX62526.1	GH_2_N+GH_2d+GH_2_C	Ct7-1	Paenibacillus sp. Y412MC10	glycoside hydrolase family 2 sugar binding protein	-		321162126	gb	ADW67831.1	GH_2_N+GH_2d+GH_2_C+DUF4982	Cter1-2	Granulicella tundricola MP5ACTX9	Beta-galactosidase	-
218365256	emb	CAR02977.1	GH_2_N+GH_2d+GH_2_C	1	Escherichia coli S88	beta-D-glucuronidase		-		410817180	gb	AFV83797.1	GH_2_N+GH_2d+GH_2_C+DUF4981+Bgal_small_N	2	Alteromonas mediterranea DE1	beta-D-galactosidase	-		686564202	gb	AIQ74895.1	GH_2_N+GH_2d+GH_2_C	Ct7-1	Paenibacillus odorifer	glycoside hydrolase	-		324316879	gb	ADY34770.1	GH_2_N+GH_2d+GH_2_C+DUF4982	Cter1-2	Bacteroides salanitronis DSM 18170	Beta-galactosidase	-
218432214	emb	CAR13104.1	GH_2_N+GH_2d+GH_2_C	1	Escherichia coli UMN026	beta-D-glucuronidase		-		412990309	emb	CCO19627.1	GH_2_N+GH_2d+GH_2_C+DUF4981+Bgal_small_N	2	Bathycoccus prasinos	beta-galactosidase	-		336303378	gb	AEI46480.1	GH_2_N+GH_2d+GH_2_C	Ct7-1	Runella slithyformis DSM 19594	glycoside hydrolase family 2 sugar binding protein	-		324318190	gb	ADY36081.1	GH_2_N+GH_2d+GH_2_C+DUF4982	Cter1-2	Bacteroides salanitronis DSM 18170	Beta-galactosidase	-
221572869	gb	ACM23681.1	GH_2_N+GH_2d+GH_2_C	1	Thermotoga neapolitana DSM 4359	Beta-glucuronidase		-		440048597	gb	AGB79655.1	GH_2_N+GH_2d+GH_2_C+DUF4981+Bgal_small_N	2	Enterobacteriaceae bacterium strain FGI 57	beta-galactosidase/beta-glucuronidase	-		387854188	gb	AFK02285.1	GH_2_N+GH_2d+GH_2_C	Ct7-1	Emticicia oligotrophica DSM 17448	glycoside hydrolase family 2 sugar binding protein	-		339734294	emb	CAZ97671.1	GH_2_N+GH_2d+GH_2_C+DUF4982	Cter1-2	Zobellia galactanivorans	Beta-galactosidase, family GH2	-
222114151	emb	CAR42644.1	GH_2_N+GH_2d+GH_2_C	1	Streptococcus uberis 0140J	putative beta-glucuronidase		-		443902419	emb	CCG30193.1	GH_2_N+GH_2d+GH_2_C+DUF4981+Bgal_small_N	2	Enterobacter aerogenes EA1509E	Beta-galactosidase (EC 3	-		332331556	gb	AEE48657.1	GH_2_N+GH_2d+GH_2_C	Ct7-1	Haliscomenobacter hydrossis DSM 1100	glycoside hydrolase family 2 sugar binding protein	-		341936268	gb	AEL06407.1	GH_2_N+GH_2d+GH_2_C+DUF4982	Cter1-2	Xanthomonas campestris pv. raphani 756C	beta-galactosidase	-
225699519	emb	CAW93083.1	GH_2_N+GH_2d+GH_2_C	1	Streptococcus equi subsp. equi 4047	putative beta-glucuronidase		-		449097441	gb	AGE85475.1	GH_2_N+GH_2d+GH_2_C+DUF4981+Bgal_small_N	2	Cronobacter sakazakii SP291	beta-D-galactosidase	-		690623449	gb	AIQ24463.1	GH_2_N+GH_2d+GH_2_C	Ct7-1	Paenibacillus sp. FSL H7-0737	glycoside hydrolase	-		346648951	gb	AEO41575.1	GH_2_N+GH_2d+GH_2_C+DUF4982	Cter1-2	Xanthomonas axonopodis pv. citrumelo F1	beta-galactosidase	-
225702157	emb	CAW99853.1	GH_2_N+GH_2d+GH_2_C	1	Streptococcus equi subsp. zooepidemicus	putative beta-glucuronidase		-		507223540	gb	AGM46077.1	GH_2_N+GH_2d+GH_2_C+DUF4981+Bgal_small_N	2	Aeromonas hydrophila ML09-119	beta-D-galactosidase	-		77965203	gb	ABB06584.1	GH_2_N+GH_2d+GH_2_C	Ct7-2	Burkholderia lata	Beta-galactosidase/beta- glucuronidase family protein	-		410817146	gb	AFV83763.1	GH_2_N+GH_2d+GH_2_C+DUF4982	Cter1-2	Alteromonas mediterranea DE1	beta-galactosidase	-
225721275	gb	ACO17129.1	GH_2_N+GH_2d+GH_2_C	1	Streptococcus pneumoniae 70585	beta-glucuronidase (GUS) (Beta-D-glucuronosideglucuronosohydrolase)		-		511529929	gb	AGN87469.1	GH_2_N+GH_2d+GH_2_C+DUF4981+Bgal_small_N	2	Enterobacter sp. R4-368	beta-D-galactosidase	-		685639436	gb	AIO26599.1	GH_2_N+GH_2d+GH_2_C	Ct7-2	Burkholderia cepacia ATCC 25416	glycosyl hydrolases 2 family protein	-		442739579	gb	AGC67268.1	GH_2_N+GH_2d+GH_2_C+DUF4982	Cter1-2	Clostridium stercorarium subsp. stercorarium DSM 8532	beta-galactosidase LacZ	-
237501892	gb	ACQ94485.1	GH_2_N+GH_2d+GH_2_C	1	Tolumonas auensis DSM 9187	Beta-glucuronidase		-		521321595	gb	AGP76658.1	GH_2_N+GH_2d+GH_2_C+DUF4981+Bgal_small_N	2	Alteromonas mediterranea 615	beta-D-galactosidase	-		472398066	gb	AGI38265.1	GH_2_N+GH_2d+GH_2_C	Ct7-3	Clostridium stercorarium subsp. stercorarium DSM 8532	beta-galactosidase	-		469766400	gb	AGH76817.1	GH_2_N+GH_2d+GH_2_C+DUF4982	Cter1-2	Xanthomonas axonopodis Xac29-1	beta-galactosidase	-
238874026	gb	ACR73734.1	GH_2_N+GH_2d+GH_2_C	1	Eubacterium eligens ATCC 27750	Glycoside Hydrolase Family 2 candidate b-glucuronidase (plasmid)		-		521326141	gb	AGP80248.1	GH_2_N+GH_2d+GH_2_C+DUF4981+Bgal_small_N	2	Alteromonas mediterranea MED64	beta-D-galactosidase	-		671713671	gb	AII65944.1	GH_2_N+GH_2d+GH_2_C	Ct7-3	Bacteroides dorei	beta-galactosidase	-		471212066	gb	AGI08816.1	GH_2_N+GH_2d+GH_2_C+DUF4982	Cter1-2	Xanthomonas citri subsp. citri Aw12879	Beta-galactosidase	-
242391403	dbj	BAH81862.1	GH_2_N+GH_2d+GH_2_C	1	Streptococcus dysgalactiae subsp. equisimilis GGS_124	beta-glucuronidase		-		521330769	gb	AGP84073.1	GH_2_N+GH_2d+GH_2_C+DUF4981+Bgal_small_N	2	Alteromonas mediterranea U4	beta-D-galactosidase	-		255346736	gb	ACU06062.1	GH_2_N+GH_2d+GH_2_C	Ct7-3	Pedobacter heparinus DSM 2366	glycoside hydrolase family 2 sugar binding	-		521330732	gb	AGP84036.1	GH_2_N+GH_2d+GH_2_C+DUF4982	Cter1-2	Alteromonas mediterranea U4	beta-galactosidase	-
251817858	emb	CAZ55612.1	GH_2_N+GH_2d+GH_2_C	1	Streptococcus suis BM407	putative beta-glucuronidase		-		521335317	gb	AGP88141.1	GH_2_N+GH_2d+GH_2_C+DUF4981+Bgal_small_N	2	Alteromonas mediterranea U7	beta-D-galactosidase	-		284016036	gb	ADB61987.1	GH_2_N+GH_2d+GH_2_C	Ct7	Haloterrigena turkmenica DSM 5511	Beta-galactosidase	-		521335280	gb	AGP88104.1	GH_2_N+GH_2d+GH_2_C+DUF4982	Cter1-2	Alteromonas mediterranea U7	beta-galactosidase	-
251816193	emb	CAZ51820.1	GH_2_N+GH_2d+GH_2_C	1	Streptococcus suis SC84	putative beta-glucuronidase		-		521339439	gb	AGP92026.1	GH_2_N+GH_2d+GH_2_C+DUF4981+Bgal_small_N	2	Alteromonas mediterranea U8	beta-D-galactosidase	-		297143949	gb	ADI00707.1	GH_2_N+GH_2d+GH_2_C	Ct7	Bacillus selenitireducens MLS10	glycoside hydrolase family 2 sugar binding protein	-		521339402	gb	AGP91989.1	GH_2_N+GH_2d+GH_2_C+DUF4982	Cter1-2	Alteromonas mediterranea U8	beta-galactosidase	-
251819973	emb	CAR46108.1	GH_2_N+GH_2d+GH_2_C	1	Streptococcus suis P1/7	putative beta-glucuronidase		-		521348955	gb	AGQ00139.1	GH_2_N+GH_2d+GH_2_C+DUF4981+Bgal_small_N	2	Alteromonas mediterranea UM4b	beta-D-galactosidase	-		335339878	gb	AEH39116.1	GH_2_N+GH_2d+GH_2_C	Ct7	Halopiger xanaduensis SH-6	Beta-galactosidase (plasmid)	-		521344013	gb	AGP95777.1	GH_2_N+GH_2d+GH_2_C+DUF4982	Cter1-2	Alteromonas mediterranea UM7	beta-galactosidase	-
255642919	gb	ACU21612.1	GH_2_N+GH_2d+GH_2_C	1	Lactobacillus brevis	beta-glucuronidase		beta-glucuronidase		545689329	gb	AGW45499.1	GH_2_N+GH_2d+GH_2_C+DUF4981+Bgal_small_N	2	uncultured bacterium Lac35B	beta-galactosidase GH2	-		177842647	gb	ACB76899.1	GH_2_N+GH_2d+GH_2_C	Ct7	Opitutus terrae PB90-1	glycoside hydrolase family 2 sugar binding	-		521348919	gb	AGQ00103.1	GH_2_N+GH_2d+GH_2_C+DUF4982	Cter1-2	Alteromonas mediterranea UM4b	beta-galactosidase	-
257146972	emb	CAR85945.1	GH_2_N+GH_2d+GH_2_C	1	Lactobacillus rhamnosus GG	Beta-glucuronidase (GH2)		-		548953739	emb	CCO61135.1	GH_2_N+GH_2d+GH_2_C+DUF4981+Bgal_small_N	2	Vibrio nigripulchritudo	Beta-galactosidase	-		219994201	gb	ACL70804.1	GH_2_N+GH_2d+GH_2_C	Ct7	Halothermothrix orenii H 168	glycoside hydrolase family 2 sugar binding	-		529162741	gb	AGS57576.1	GH_2_N+GH_2d+GH_2_C+DUF4982	Cter1-2	uncultured bacterium	glycoside hydrolase family 2 sugar-binding protein	-
257149909	emb	CAR88881.1	GH_2_N+GH_2d+GH_2_C	1	Lactobacillus rhamnosus Lc 705	Beta-glucuronidase (GH2)		-		564119193	gb	AHB71514.1	GH_2_N+GH_2d+GH_2_C+DUF4981+Bgal_small_N	2	Cronobacter sakazakii CMCC 45402	beta-D-galactosidase	-		387860131	gb	AFK08222.1	GH_2_N+GH_2d+GH_2_C	Ct7	Mesotoga prima MesG1.Ag.4.2	beta-galactosidase/beta-glucuronidase	-		549146930	emb	CDF62649.1	GH_2_N+GH_2d+GH_2_C+DUF4982	Cter1-2	Xanthomonas fuscans subsp. fuscans	putative beta-galactosidase	-
268315386	gb	ACZ01760.1	GH_2_N+GH_2d+GH_2_C	1	Streptobacillus moniliformis DSM 12112	Beta-glucuronidase		-		564119690	gb	AHB72011.1	GH_2_N+GH_2d+GH_2_C+DUF4981+Bgal_small_N	2	Cronobacter sakazakii CMCC 45402	beta-galactosidase	-		433670448	gb	AGB41263.1	GH_2_N+GH_2d+GH_2_C	Ct7	Halobacteroides halobius DSM 5150	beta-galactosidase/beta-glucuronidase	-		571050046	gb	AHF23795.1	GH_2_N+GH_2d+GH_2_C+DUF4982	Cter1-2	uncultured bacterium Contig140	beta-galactosidase Bga2B	-
281178688	dbj	BAI55018.1	GH_2_N+GH_2d+GH_2_C	1	Escherichia coli SE15	beta-glucuronidase		-		570289357	gb	AHE71542.1	GH_2_N+GH_2d+GH_2_C+DUF4981+Bgal_small_N	2	Enterobacter cloacae P101	beta-D-galactosidase	-		573471795	gb	AHF88672.1	GH_2_N+GH_2d+GH_2_C	Ct8-1	Rhizobium leguminosarum bv. trifolii WSM1689	glycosyl hydrolase (plasmid)	-		571050255	gb	AHF23998.1	GH_2_N+GH_2d+GH_2_C+DUF4982	Cter1-2	uncultured bacterium Contig16	beta-galactosidase/beta-glucuronidase	-
281374209	gb	ADA67771.1	GH_2_N+GH_2d+GH_2_C	1	Thermotoga naphthophila RKU-10	Beta-glucuronidase		-		571260905	emb	CCQ39106.1	GH_2_N+GH_2d+GH_2_C+DUF4981+Bgal_small_N	2	Yersinia enterocolitica (type O:5) str. YE53/03	beta-galactosidase	-		381384863	dbj	BAM01680.1	GH_2_N+GH_2d+GH_2_C	Ct8-1	Caldilinea aerophila DSM 14535 = NBRC 104270	putative glycoside hydrolase	-		571052291	gb	AHF25955.1	GH_2_N+GH_2d+GH_2_C+DUF4982	Cter1-2	uncultured bacterium Contigcl_1556	beta-galactosidase Bga2B	-
281601050	gb	ADA74034.1	GH_2_N+GH_2d+GH_2_C	1	Shigella flexneri 2002017	Beta-D-glucuronidase		-		571262833	emb	CCQ41082.1	GH_2_N+GH_2d+GH_2_C+DUF4981+Bgal_small_N	2	Yersinia enterocolitica (type O:5) str. YE53/03	beta-galactosidase	-		269789210	gb	ACZ41351.1	GH_2_N+GH_2d+GH_2_C	Ct8-1	Thermobaculum terrenum ATCC BAA-798	glycoside hydrolase family 2 sugar binding protein	-		610423389	gb	AHW60593.1	GH_2_N+GH_2d+GH_2_C+DUF4982	Cter1-2	Draconibacterium orientale	glycoside hydrolase	-
288541518	gb	ADC45590.1	GH_2_N+GH_2d+GH_2_C	1	Streptomyces nanchangensis	beta-glucuronidase precursor		-		588288779	gb	AHK21515.1	GH_2_N+GH_2d+GH_2_C+DUF4981+Bgal_small_N	2	Yersinia similis	beta-D-galactosidase	-		401773598	emb	CCJ06464.1	GH_2_N+GH_2d+GH_2_C	Ct8-1	Methylocystis sp. SC2	Glycoside hydrolase family 2	-		671714998	gb	AII67270.1	GH_2_N+GH_2d+GH_2_C+DUF4982	Cter1-2	Bacteroides dorei	beta-galactosidase	-
291376024	gb	ADD99878.1	GH_2_N+GH_2d+GH_2_C	1	Propionibacterium acnes SK137	glycosyl hydrolase family 2, TIM barrel domain protein		-		595641118	gb	AHM73373.1	GH_2_N+GH_2d+GH_2_C+DUF4981+Bgal_small_N	2	Yersinia enterocolitica LC20	Lactase	-		115254229	emb	CAK03844.1	GH_2_N+GH_2d+GH_2_C	Ct8-1	Rhizobium leguminosarum bv. viciae 3841	putative glycosyl hydrolase (plasmid)	-		673065855	emb	CDZ23210.1	GH_2_N+GH_2d+GH_2_C+DUF4982	Cter1-2	Clostridium cellulosi	glycoside hydrolase family protein	-
291535094	emb	CBL08206.1	GH_2_N+GH_2d+GH_2_C	1	Roseburia intestinalis M50/1	Beta-galactosidase/beta-glucuronidase		-		602748936	gb	AHN97688.1	GH_2_N+GH_2d+GH_2_C+DUF4981+Bgal_small_N	2	uncultured bacterium lac24B	beta-D-galactosidase	-		284017354	gb	ADB63303.1	GH_2_N+GH_2d+GH_2_C	Ct8-2	Haloterrigena turkmenica DSM 5511	Beta-galactosidase (plasmid)	-		723620105	gb	AIY13477.1	GH_2_N+GH_2d+GH_2_C+DUF4982	Cter1-2	Cellulophaga baltica NN016038	hypothetical protein M667_09760	-
291539608	emb	CBL12719.1	GH_2_N+GH_2d+GH_2_C	1	Roseburia intestinalis XB6B4	Beta-galactosidase/beta-glucuronidase		-		602749328	gb	AHN98067.1	GH_2_N+GH_2d+GH_2_C+DUF4981+Bgal_small_N	2	uncultured bacterium lacEc1	beta-D-galactosidase	-		335339352	gb	AEH38591.1	GH_2_N+GH_2d+GH_2_C	Ct8-2	Halopiger xanaduensis SH-6	glycoside hydrolase family 2 sugar binding protein	-		745819540	gb	AJD67898.1	GH_2_N+GH_2d+GH_2_C+DUF4982	Cter1-2	Xanthomonas citri subsp. citri A306	beta-galactosidase	-
292558479	gb	ADE31480.1	GH_2_N+GH_2d+GH_2_C	1	Streptococcus suis GZ1	Beta-glucuronidase		-		602748962	gb	AHN97713.1	GH_2_N+GH_2d+GH_2_C+DUF4981+Bgal_small_N	2	uncultured bacterium lac36B	beta-galactosidase GH2	-		573483277	gb	AHG01687.1	GH_2_N+GH_2d+GH_2_C	Ct8-2	Halostagnicola larsenii XH-48	beta-galactosidase (plasmid)	-		757805417	dbj	BAQ26204.1	GH_2_N+GH_2d+GH_2_C+DUF4982	Cter1-2	Bifidobacterium dentium JCM 1195 = DSM 20436	beta-galactosidase	-
295102704	emb	CBL00249.1	GH_2_N+GH_2d+GH_2_C	1	Faecalibacterium prausnitzii L2-6	Beta-galactosidase/beta-glucuronidase		-		602749380	gb	AHN98117.1	GH_2_N+GH_2d+GH_2_C+DUF4981+Bgal_small_N	2	uncultured bacterium lacEc123	beta-D-galactosidase	-		671712924	gb	AII65197.1	GH_2_N+GH_2d+GH_2_C	Ct8-3	Bacteroides dorei	hypothetical protein EL88_19455	-		780463730	gb	AJZ67164.1	GH_2_N+GH_2d+GH_2_C+DUF4982	Cter1-2	Xanthomonas citri subsp. citri	beta-galactosidase	-
295105127	emb	CBL02671.1	GH_2_N+GH_2d+GH_2_C	1	Faecalibacterium prausnitzii SL3/3	Beta-galactosidase/beta-glucuronidase		-		604188015	gb	AHV37458.1	GH_2_N+GH_2d+GH_2_C+DUF4981+Bgal_small_N	2	Aeromonas hydrophila YL17	beta-D-galactosidase	-		671715565	gb	AII67837.1	GH_2_N+GH_2d+GH_2_C	Ct8-3	Bacteroides dorei	hypothetical protein GV66_09075	-		780468678	gb	AJZ54371.1	GH_2_N+GH_2d+GH_2_C+DUF4982	Cter1-2	Xanthomonas citri subsp. citri	beta-galactosidase	-
307626897	gb	ADN71201.1	GH_2_N+GH_2d+GH_2_C	1	Escherichia coli UM146	beta-D-glucuronidase		-		612152709	gb	AHW95380.1	GH_2_N+GH_2d+GH_2_C+DUF4981+Bgal_small_N	2	Enterobacter asburiae L1	beta-D-galactosidase	-		887501927	gb	AKQ47636.1	GH_2_N+GH_2d+GH_2_C	Ct8-4	Rufibacter sp. DG31D	glycoside hydrolase	-		780473696	gb	AJZ49751.1	GH_2_N+GH_2d+GH_2_C+DUF4982	Cter1-2	Xanthomonas citri subsp. citri	beta-galactosidase	-
311230789	gb	ADP83644.1	GH_2_N+GH_2d+GH_2_C	1	Frankia sp. EuI1c	Beta-glucuronidase		-		613735000	gb	AHX34686.1	GH_2_N+GH_2d+GH_2_C+DUF4981+Bgal_small_N	2	Aeromonas hydrophila AL09-71	beta-D-galactosidase	-		430789855	gb	AGA79984.1	GH_2_N+GH_2d+GH_2_C	Ct8-4	Echinicola vietnamensis DSM 17526	beta-galactosidase/beta-glucuronidase	-		780478578	gb	AJZ45133.1	GH_2_N+GH_2d+GH_2_C+DUF4982	Cter1-2	Xanthomonas citri subsp. citri	beta-galactosidase	-
311904069	gb	ADQ14510.1	GH_2_N+GH_2d+GH_2_C	1	Halanaerobium hydrogeniformans	Beta-glucuronidase		-		615553884	gb	AHX62929.1	GH_2_N+GH_2d+GH_2_C+DUF4981+Bgal_small_N	2	Aeromonas media WS	beta-D-galactosidase	-		808186396	gb	AKD05940.1	GH_2_N+GH_2d+GH_2_C	Ct8-4	Pontibacter korlensis	glycoside hydrolase	-		780482461	gb	AJZ39119.1	GH_2_N+GH_2d+GH_2_C+DUF4982	Cter1-2	Xanthomonas citri subsp. citri	beta-galactosidase	-
315060923	gb	ADT75250.1	GH_2_N+GH_2d+GH_2_C	1	Escherichia coli W	beta-D-glucuronidase		-		615571924	gb	AHX71486.1	GH_2_N+GH_2d+GH_2_C+DUF4981+Bgal_small_N	2	Aeromonas hydrophila pc104A	beta-D-galactosidase	-		570744628	gb	AHF15140.1	GH_2_N+GH_2d+GH_2_C	Ct8-4	Niabella soli DSM 19437	glycoside hydrolase	-		780487129	gb	AJZ34649.1	GH_2_N+GH_2d+GH_2_C+DUF4982	Cter1-2	Xanthomonas citri subsp. citri	beta-galactosidase	-
319758265	gb	ADV70207.1	GH_2_N+GH_2d+GH_2_C	1	Streptococcus suis JS14	putative beta-glucuronidase		-		619736921	gb	AHY12160.1	GH_2_N+GH_2d+GH_2_C+DUF4981+Bgal_small_N	2	Citrobacter freundii CFNIH1	beta-D-galactosidase	-		672716530	emb	CDT08380.1	GH_2_N+GH_2d+GH_2_C	Ct8-4	Sphingobacterium sp. PM2-P1-29	Glycoside hydrolase family 2 TIM barrel	-		780492080	gb	AJZ30186.1	GH_2_N+GH_2d+GH_2_C+DUF4982	Cter1-2	Xanthomonas citri subsp. citri	beta-galactosidase	-
323127616	gb	ADX24913.1	GH_2_N+GH_2d+GH_2_C	1	Streptococcus dysgalactiae subsp. equisimilis ATCC 12394	beta-D-glucuronidase		-		657186999	dbj	BAP03727.1	GH_2_N+GH_2d+GH_2_C+DUF4981+Bgal_small_N	2	Vibrio cholerae MS6	beta-galactosidase	-		29339085	gb	AAO76883.1	GH_2_N+GH_2d+GH_2_C	Ct8	Bacteroides thetaiotaomicron VPI-5482	beta-galactosidase	-		780496920	gb	AJZ25768.1	GH_2_N+GH_2d+GH_2_C+DUF4982	Cter1-2	Xanthomonas citri subsp. citri	beta-galactosidase	-
329127935	gb	AEB72488.1	GH_2_N+GH_2d+GH_2_C	1	Lactobacillus buchneri NRRL B-30929	Beta-glucuronidase		-		662716832	gb	AIE66410.1	GH_2_N+GH_2d+GH_2_C+DUF4981+Bgal_small_N	2	Enterobacter cloacae ECNIH2	beta-D-galactosidase (plasmid)	-		324319943	gb	ADY37834.1	GH_2_N+GH_2d+GH_2_C	Ct8	Bacteroides salanitronis DSM 18170	glycoside hydrolase family 2 sugar binding protein	-		780502227	gb	AJZ21342.1	GH_2_N+GH_2d+GH_2_C+DUF4982	Cter1-2	Xanthomonas citri subsp. citri	beta-galactosidase	-
329129543	gb	AEB74096.1	GH_2_N+GH_2d+GH_2_C	1	Lactobacillus buchneri NRRL B-30929	Beta-glucuronidase		-		662713367	gb	AIE62946.1	GH_2_N+GH_2d+GH_2_C+DUF4981+Bgal_small_N	2	Enterobacter cloacae ECNIH2	beta-D-galactosidase	-		827040600	gb	AKJ65159.1	GH_2_N+GH_2d+GH_2_C	Ct8	Verrucomicrobia bacterium L21-Fru-AB	Beta-galactosidase	-		780507165	gb	AJZ16919.1	GH_2_N+GH_2d+GH_2_C+DUF4982	Cter1-2	Xanthomonas citri subsp. citri	beta-galactosidase	-
329307192	gb	AEB81608.1	GH_2_N+GH_2d+GH_2_C	1	Streptococcus suis ST3	beta-glucuronidase		-		666080943	gb	AIF97436.1	GH_2_N+GH_2d+GH_2_C+DUF4981+Bgal_small_N	2	Alteromonas australica	beta-D-galactosidase	-		395811059	gb	AFN73808.1	GH_2_N+GH_2d+GH_2_C	Ct8	Melioribacter roseus P3M-2	beta-glucuronidase	-		780512246	gb	AJZ12490.1	GH_2_N+GH_2d+GH_2_C+DUF4982	Cter1-2	Xanthomonas citri subsp. citri	beta-galactosidase	-
332343334	gb	AEE56668.1	GH_2_N+GH_2d+GH_2_C	1	Escherichia coli UMNK88	beta-glucuronidase		-		673533790	emb	CDZ84493.1	GH_2_N+GH_2d+GH_2_C+DUF4981+Bgal_small_N	2	Citrobacter koseri	beta-D-galactosidase	-		429534874	emb	CCP24376.1	GH_2_N+GH_2d+GH_2_C	Ct8	Mycoplasma cynos C142	Glycosyl hydrolase family 2, sugar binding domain protein	-		780517411	gb	AJZ08019.1	GH_2_N+GH_2d+GH_2_C+DUF4982	Cter1-2	Xanthomonas citri subsp. citri	beta-galactosidase	-
332676724	gb	AEE73540.1	GH_2_N+GH_2d+GH_2_C	1	Propionibacterium acnes 266	beta-glucuronidase		-		675337716	gb	AIL72229.1	GH_2_N+GH_2d+GH_2_C+DUF4981+Bgal_small_N	2	Vibrio vulnificus	beta-galactosidase	-		575460879	gb	AHG91996.1	GH_2_N+GH_2d+GH_2_C	Ct8	Gemmatirosa kalamazoonesis	glycoside hydrolase family 2 sugar binding protein	-		780522553	gb	AJZ03596.1	GH_2_N+GH_2d+GH_2_C+DUF4982	Cter1-2	Xanthomonas citri subsp. citri	beta-galactosidase	-
334282461	dbj	BAK30034.1	GH_2_N+GH_2d+GH_2_C	1	Streptococcus pasteurianus ATCC 43144	beta-glucuronidase		-		682104186	gb	AIN16063.1	GH_2_N+GH_2d+GH_2_C+DUF4981+Bgal_small_N	2	Yersinia pseudotuberculosis	beta-galactosidase	-		901896490	gb	AKR54813.1	GH_2_N+GH_2d+GH_2_C	Ct9	Devosia sp. H5989	hypothetical protein XM25_03155	-		780527894	gb	AJY99172.1	GH_2_N+GH_2d+GH_2_C+DUF4982	Cter1-2	Xanthomonas citri subsp. citri	beta-galactosidase	-
335278738	gb	AEH30643.1	GH_2_N+GH_2d+GH_2_C	1	Propionibacterium acnes 6609	beta-D-glucuronidase		-		682105832	gb	AIN17708.1	GH_2_N+GH_2d+GH_2_C+DUF4981+Bgal_small_N	2	Yersinia kristensenii	glycosyl hydrolases 2 family protein	-		177840316	gb	ACB74568.1	GH_2_N+GH_2d+GH_2_C	Ct9	Opitutus terrae PB90-1	glycoside hydrolase family 2 sugar binding	-		780532847	gb	AJY94748.1	GH_2_N+GH_2d+GH_2_C+DUF4982	Cter1-2	Xanthomonas citri subsp. citri	beta-galactosidase	-
336298753	gb	AEI41856.1	GH_2_N+GH_2d+GH_2_C	1	Paenibacillus mucilaginosus KNP414	beta-glucuronidase		-		682117551	gb	AIN30479.1	GH_2_N+GH_2d+GH_2_C+DUF4981+Bgal_small_N	2	Enterobacter cloacae ECR091	beta-D-galactosidase (plasmid)	-		610423385	gb	AHW60589.1	GH_2_N+GH_2d+GH_2_C	Ct10	Draconibacterium orientale	glycosyl hydrolase family 2	-		807234857	gb	AKC77558.1	GH_2_N+GH_2d+GH_2_C+DUF4982	Cter1-2	Xanthomonas campestris	beta-galactosidase	-
336297192	gb	AEI40295.1	GH_2_N+GH_2d+GH_2_C	1	Paenibacillus mucilaginosus KNP414	beta-D-glucuronidase		-		682114125	gb	AIN27055.1	GH_2_N+GH_2d+GH_2_C+DUF4981+Bgal_small_N	2	Enterobacter cloacae ECR091	beta-D-galactosidase	-		381385833	dbj	BAM02649.1	GH_2_N+GH_2d+GH_2_C	Ct10	Phycisphaera mikurensis NBRC 102666	putative glycoside hydrolase	-		807240273	gb	AKC82973.1	GH_2_N+GH_2d+GH_2_C+DUF4982	Cter1-2	Verrucomicrobia bacterium IMCC26134	glycoside hydrolase	-
338846696	gb	AEJ24908.1	GH_2_N+GH_2d+GH_2_C	1	Streptococcus equi subsp. zooepidemicus ATCC 35246	beta-glucuronidase		-		689262709	gb	AIR03239.1	GH_2_N+GH_2d+GH_2_C+DUF4981+Bgal_small_N	2	Cedecea neteri	beta-D-galactosidase	-		261283083	gb	ACX65054.1	GH_2_N+GH_2d+GH_2_C	Ct11-1	Paenibacillus sp. Y412MC10	glycoside hydrolase family 2 sugar binding protein	-		807241155	gb	AKC83855.1	GH_2_N+GH_2d+GH_2_C+DUF4982	Cter1-2	Verrucomicrobia bacterium IMCC26134	hypothetical protein IMCC26134_02085	-
339414967	gb	AEJ56639.1	GH_2_N+GH_2d+GH_2_C	1	Escherichia coli UMNF18	beta-glucuronidase (GUS) (Beta-D-glucuronosideglucuronosohydrolase)		-		690283877	gb	AIR66527.1	GH_2_N+GH_2d+GH_2_C+DUF4981+Bgal_small_N	2	Cedecea neteri	beta-D-galactosidase	-		686526736	gb	AIQ37436.1	GH_2_N+GH_2d+GH_2_C	Ct11-1	Paenibacillus sp. FSL R5-0345	glycosyl transferase family 2	-		833360501	gb	AKM24475.1	GH_2_N+GH_2d+GH_2_C+DUF4982	Cter1-2	Xanthomonas citri pv. citri	beta-galactosidase	-
345501256	gb	AEN95939.1	GH_2_N+GH_2d+GH_2_C	1	Roseburia hominis A2-183	beta-galactosidase		-		690285930	gb	AIR68548.1	GH_2_N+GH_2d+GH_2_C+DUF4981+Bgal_small_N	2	Cedecea neteri	beta-D-galactosidase	-		686538218	gb	AIQ48916.1	GH_2_N+GH_2d+GH_2_C	Ct11-1	Paenibacillus sp. FSL R7-0273	glycosyl transferase family 2	-		902823628	gb	AKS16938.1	GH_2_N+GH_2d+GH_2_C+DUF4982	Cter1-2	Xanthomonas campestris pv. campestris	beta-galactosidase	-
353454888	gb	AER05407.1	GH_2_N+GH_2d+GH_2_C	1	Propionibacterium acnes ATCC 11828	beta-D-glucuronidase		-		692106937	emb	CDQ49035.1	GH_2_N+GH_2d+GH_2_C+DUF4981+Bgal_small_N	2	Vibrio anguillarum	beta-galactosidase	-		686543663	gb	AIQ54360.1	GH_2_N+GH_2d+GH_2_C	Ct11-1	Paenibacillus sp. FSL R7-0331	glycosyl transferase family 2	-		902827644	gb	AKS20953.1	GH_2_N+GH_2d+GH_2_C+DUF4982	Cter1-2	Xanthomonas campestris pv. campestris	beta-galactosidase	-
353734244	gb	AER15254.1	GH_2_N+GH_2d+GH_2_C	1	Streptococcus suis SS12	putative beta-glucuronidase		-		694163814	gb	AIS57242.1	GH_2_N+GH_2d+GH_2_C+DUF4981+Bgal_small_N	2	Vibrio coralliilyticus	beta-D-galactosidase	-		686560395	gb	AIQ71089.1	GH_2_N+GH_2d+GH_2_C	Ct11-1	Paenibacillus graminis	glycosyl transferase family 2	-		910828769	gb	AKU49162.1	GH_2_N+GH_2d+GH_2_C+DUF4982	Cter1-2	Xanthomonas arboricola pv. juglandis	beta-galactosidase	-
353736504	gb	AER17513.1	GH_2_N+GH_2d+GH_2_C	1	Streptococcus suis D9	beta-glucuronidase		-		695933081	gb	AIT30281.1	GH_2_N+GH_2d+GH_2_C+DUF4981+Bgal_small_N	2	Vibrio cholerae	beta-D-galactosidase	-		690615620	gb	AIQ16833.1	GH_2_N+GH_2d+GH_2_C	Ct11-1	Paenibacillus sp. FSL H7-0357	glycosyl transferase family 2	-		1592823	emb	CAA69850.1	GH_2_N+GH_2d+GH_2_C+DUF4982	Cter1-2	Thermoanaerobacter pseudethanolicus ATCC 33223	beta-galactosidase	beta-galactosidase
353738075	gb	AER19083.1	GH_2_N+GH_2d+GH_2_C	1	Streptococcus suis D12	putative beta-glucuronidase		-		701194038	gb	AIV28673.1	GH_2_N+GH_2d+GH_2_C+DUF4981+Bgal_small_N	2	Enterobacter cloacae	beta-D-galactosidase	-		806915702	emb	CQR58310.1	GH_2_N+GH_2d+GH_2_C	Ct11-1	Paenibacillus riograndensis SBR5	glycoside hydrolase family 2 sugar binding	-		15144244	emb	CAC50569.1	GH_2_N+GH_2d+GH_2_C+DUF4982	Cter1-2	Thermoanaerobacter mathranii	beta-galactosidase	beta-galactosidase
353740169	gb	AER21176.1	GH_2_N+GH_2d+GH_2_C	1	Streptococcus suis ST1	putative beta-glucuronidase		-		703560811	gb	AIW13194.1	GH_2_N+GH_2d+GH_2_C+DUF4981+Bgal_small_N	2	Vibrio tubiashii ATCC 19109	beta-D-galactosidase	-		686521727	gb	AIQ32428.1	GH_2_N+GH_2d+GH_2_C	Ct11-1	Paenibacillus sp. FSL P4-0081	glycosyl transferase family 2	-		89949931	gb	ABD79946.1	GH_2_N+GH_2d+GH_2_C+DUF4982	Cter1-2	Saccharophagus degradans 2-40	putative retaining b-glycosidase	-
354985443	gb	AER44341.1	GH_2_N+GH_2d+GH_2_C	1	Streptococcus suis A7	putative beta-glucuronidase		-		703568866	gb	AIW21242.1	GH_2_N+GH_2d+GH_2_C+DUF4981+Bgal_small_N	2	Vibrio coralliilyticus	beta-D-galactosidase	-		686550303	gb	AIQ60999.1	GH_2_N+GH_2d+GH_2_C	Ct11-1	Paenibacillus borealis	glycosyl transferase family 2	-		89950532	gb	ABD80547.1	GH_2_N+GH_2d+GH_2_C+DUF4982	Cter1-2	Saccharophagus degradans 2-40	putative retaining b-glycosidase	-
354988902	gb	AER33026.1	GH_2_N+GH_2d+GH_2_C	1	Pantoea ananatis PA13	beta-D-glucuronidase		-		723225530	gb	AIX58178.1	GH_2_N+GH_2d+GH_2_C+DUF4981+Bgal_small_N	2	Enterobacter cloacae	beta-D-galactosidase	-											117576553	emb	CAL65022.1	GH_2_N+GH_2d+GH_2_C+DUF4982	Cter1-2	Gramella forsetii KT0803	glycosyl hydrolase, family 2-likely beta-galactosidase	-
355425122	gb	AER89318.1	GH_2_N+GH_2d+GH_2_C	1	Escherichia coli str. 'clone D i14'	beta-D-glucuronidase		-		723228796	gb	AIX61443.1	GH_2_N+GH_2d+GH_2_C+DUF4981+Bgal_small_N	2	Enterobacter cloacae	beta-D-galactosidase (plasmid)	-											146155274	gb	ABQ06128.1	GH_2_N+GH_2d+GH_2_C+DUF4982	Cter1-2	Flavobacterium johnsoniae UW101	Candidate beta-glycosidase; Glycoside hydrolase family 2	-
355393475	gb	AER62905.1	GH_2_N+GH_2d+GH_2_C	1	Lactobacillus rhamnosus ATCC 8530	beta-glucuronidase		-		731156158	emb	CEK28031.1	GH_2_N+GH_2d+GH_2_C+DUF4981+Bgal_small_N	2	Yersinia ruckeri	Beta-galactosidase	-											146156351	gb	ABQ07205.1	GH_2_N+GH_2d+GH_2_C+DUF4982	Cter1-2	Flavobacterium johnsoniae UW101	Candidate beta-glycosidase; Glycoside hydrolase family 2	-
355420202	gb	AER84399.1	GH_2_N+GH_2d+GH_2_C	1	Escherichia coli str. 'clone D i2'	beta-D-glucuronidase		-		742980634	gb	AJB61549.1	GH_2_N+GH_2d+GH_2_C+DUF4981+Bgal_small_N	2	Enterobacter hormaechei subsp. steigerwaltii	beta-D-galactosidase	-											166853984	gb	ABY92393.1	GH_2_N+GH_2d+GH_2_C+DUF4982	Cter1-2	Thermoanaerobacter sp. X514	Beta-galactosidase	-
357200947	gb	AET58844.1	GH_2_N+GH_2d+GH_2_C	1	Paenibacillus terrae HPL-003	beta-glucuronidase		-		742985356	gb	AJB69990.1	GH_2_N+GH_2d+GH_2_C+DUF4981+Bgal_small_N	2	Enterobacter hormaechei subsp. hormaechei	beta-D-galactosidase	-											177841958	gb	ACB76210.1	GH_2_N+GH_2d+GH_2_C+DUF4982	Cter1-2	Opitutus terrae PB90-1	glycoside hydrolase family 2 sugar binding	-
359332097	dbj	BAL38544.1	GH_2_N+GH_2d+GH_2_C	1	Escherichia coli str. K-12 substr. MDS42	beta-D-glucuronidase		-		742990152	gb	AJB80753.1	GH_2_N+GH_2d+GH_2_C+DUF4981+Bgal_small_N	2	Enterobacter hormaechei subsp. oharae	beta-D-galactosidase	-											247547041	gb	ACT04060.1	GH_2_N+GH_2d+GH_2_C+DUF4982	Cter1-2	Paenibacillus sp. JDR-2	glycoside hydrolase family 2 sugar binding	-
365740637	gb	AEW84839.1	GH_2_N+GH_2d+GH_2_C	1	Propionibacterium acnes TypeIA2 P.acn31	beta-D-glucuronidase		-		742987706	gb	AJB72340.1	GH_2_N+GH_2d+GH_2_C+DUF4981+Bgal_small_N	2	Enterobacter hormaechei subsp. hormaechei	beta-D-galactosidase	-											255345575	gb	ACU04901.1	GH_2_N+GH_2d+GH_2_C+DUF4982	Cter1-2	Pedobacter heparinus DSM 2366	Beta-galactosidase	-
365745135	gb	AEW80332.1	GH_2_N+GH_2d+GH_2_C	1	Propionibacterium acnes TypeIA2 P.acn33	beta-D-glucuronidase		-		744785591	gb	AJC65848.1	GH_2_N+GH_2d+GH_2_C+DUF4981+Bgal_small_N	2	Dickeya zeae EC1	beta-D-galactosidase	-											283818191	gb	ADB40029.1	GH_2_N+GH_2d+GH_2_C+DUF4982	Cter1-2	Spirosoma linguale DSM 74	glycoside hydrolase family 2 sugar binding protein	-
365742901	gb	AEW82595.1	GH_2_N+GH_2d+GH_2_C	1	Propionibacterium acnes TypeIA2 P.acn17	beta-D-glucuronidase		-		748232103	gb	AJE34574.1	GH_2_N+GH_2d+GH_2_C+DUF4981+Bgal_small_N	2	Aeromonas hydrophila J-1	beta-D-galactosidase	-											294472353	gb	ADE81742.1	GH_2_N+GH_2d+GH_2_C+DUF4982	Cter1-2	Prevotella ruminicola 23	glycosyl hydrolase, family 2	-
378568619	gb	AFC28929.1	GH_2_N+GH_2d+GH_2_C	1	Paenibacillus mucilaginosus 3016	beta-D-glucuronidase		-		755287185	gb	AJI84816.1	GH_2_N+GH_2d+GH_2_C+DUF4981+Bgal_small_N	2	Yersinia enterocolitica	beta-galactosidase	-											295100521	emb	CBK98066.1	GH_2_N+GH_2d+GH_2_C+DUF4982	Cter1-2	Faecalibacterium prausnitzii L2-6	Beta-galactosidase/beta-glucuronidase	-
378570042	gb	AFC30352.1	GH_2_N+GH_2d+GH_2_C	1	Paenibacillus mucilaginosus 3016	beta-glucuronidase		-		755291581	gb	AJI89035.1	GH_2_N+GH_2d+GH_2_C+DUF4981+Bgal_small_N	2	Yersinia frederiksenii Y225	beta-galactosidase	-											307581989	gb	ADN55388.1	GH_2_N+GH_2d+GH_2_C+DUF4982	Cter1-2	Thermoanaerobacter sp. X513	Beta-galactosidase	-
384089725	gb	AFH61161.1	GH_2_N+GH_2d+GH_2_C	1	Paenibacillus mucilaginosus K02	beta-D-glucuronidase		-		755307025	gb	AJI94507.1	GH_2_N+GH_2d+GH_2_C+DUF4981+Bgal_small_N	2	Yersinia ruckeri	glycosyl hydrolases 2 family protein	-											319926360	gb	ADV83435.1	GH_2_N+GH_2d+GH_2_C+DUF4982	Cter1-2	Terriglobus saanensis SP1PR4	glycoside hydrolase family 2 sugar binding protein	-
384091186	gb	AFH62622.1	GH_2_N+GH_2d+GH_2_C	1	Paenibacillus mucilaginosus K02	beta-D-glucuronidase		-		755358900	gb	AJJ52790.1	GH_2_N+GH_2d+GH_2_C+DUF4981+Bgal_small_N	2	Yersinia pestis	beta-galactosidase	-											319928543	gb	ADV79228.1	GH_2_N+GH_2d+GH_2_C+DUF4982	Cter1-2	Thermoanaerobacter brockii subsp. finnii Ako-1	Beta-galactosidase	-
388486083	emb	CCH87633.1	GH_2_N+GH_2d+GH_2_C	1	Modestobacter marinus	Beta-glucuronidase		-		755343545	gb	AJK09057.1	GH_2_N+GH_2d+GH_2_C+DUF4981+Bgal_small_N	2	Yersinia pestis	glycosyl hydrolases 2 family protein	-											324972431	gb	ADY51415.1	GH_2_N+GH_2d+GH_2_C+DUF4982	Cter1-2	Pseudopedobacter saltans DSM 12145	glycoside hydrolase family 2 TIM barrel	-
388486893	emb	CCH88445.1	GH_2_N+GH_2d+GH_2_C	1	Modestobacter marinus	Beta-glucuronidase		-		755361632	gb	AJJ55516.1	GH_2_N+GH_2d+GH_2_C+DUF4981+Bgal_small_N	2	Yersinia pseudotuberculosis IP 32953	glycosyl hydrolases 2 family protein	-											326550150	gb	ADZ78535.1	GH_2_N+GH_2d+GH_2_C+DUF4982	Cter1-2	Sphingobacterium sp. 21	Beta-galactosidase	-
402808983	gb	AFR00475.1	GH_2_N+GH_2d+GH_2_C	1	Streptococcus suis S735	beta-D-glucuronidase		-		755375163	gb	AJJ08535.1	GH_2_N+GH_2d+GH_2_C+DUF4981+Bgal_small_N	2	Yersinia pseudotuberculosis	glycosyl hydrolases 2 family protein	-											326551026	gb	ADZ79411.1	GH_2_N+GH_2d+GH_2_C+DUF4982	Cter1-2	Sphingobacterium sp. 21	Beta-galactosidase	-
405124594	gb	AFR99354.1	GH_2_N+GH_2d+GH_2_C	1	Lactobacillus buchneri CD034	beta-glucuronidase		-		755371389	gb	AJJ04763.1	GH_2_N+GH_2d+GH_2_C+DUF4981+Bgal_small_N	2	Yersinia pseudotuberculosis	glycosyl hydrolases 2 family protein	-											332700809	gb	AEE97750.1	GH_2_N+GH_2d+GH_2_C+DUF4982	Cter1-2	Mahella australiensis 50-1 BON	glycoside hydrolase family 2 sugar binding protein	-
405126162	gb	AFS00923.1	GH_2_N+GH_2d+GH_2_C	1	Lactobacillus buchneri CD034	beta-glucuronidase		-		755382607	gb	AJJ64180.1	GH_2_N+GH_2d+GH_2_C+DUF4981+Bgal_small_N	2	Yersinia aldovae 670-83	beta-galactosidase	-											345502706	gb	AEN97389.1	GH_2_N+GH_2d+GH_2_C+DUF4982	Cter1-2	Roseburia hominis A2-183	glycoside hydrolase family 2	-
406650074	gb	AFS45475.1	GH_2_N+GH_2d+GH_2_C	1	Streptococcus agalactiae GD201008-001	beta-D-glucuronidase		-		755390458	gb	AJJ72028.1	GH_2_N+GH_2d+GH_2_C+DUF4981+Bgal_small_N	2	Yersinia pseudotuberculosis	glycosyl hydrolases 2 family protein	-											358752077	gb	AEU35467.1	GH_2_N+GH_2d+GH_2_C+DUF4982	Cter1-2	Granulicella mallensis MP5ACTX8	Beta-galactosidase	-
407905290	gb	AFU42120.1	GH_2_N+GH_2d+GH_2_C	1	Propionibacterium acnes C1	beta-D-glucuronidase		-		755393520	gb	AJJ10758.1	GH_2_N+GH_2d+GH_2_C+DUF4981+Bgal_small_N	2	Yersinia rohdei	beta-galactosidase	-											358753225	gb	AEU36615.1	GH_2_N+GH_2d+GH_2_C+DUF4982	Cter1-2	Granulicella mallensis MP5ACTX8	Beta-galactosidase	-
410440311	emb	CCI62939.1	GH_2_N+GH_2d+GH_2_C	1	Streptococcus dysgalactiae subsp. equisimilis AC-2713	K01195 beta-glucuronidase		-		755396495	gb	AJJ13701.1	GH_2_N+GH_2d+GH_2_C+DUF4981+Bgal_small_N	2	Yersinia pestis	beta-galactosidase	-											358754410	gb	AEU37800.1	GH_2_N+GH_2d+GH_2_C+DUF4982	Cter1-2	Granulicella mallensis MP5ACTX8	Beta-galactosidase	-
430735077	gb	AGA59022.1	GH_2_N+GH_2d+GH_2_C	1	Thermobacillus composti KWC4	beta-galactosidase/beta-glucuronidase		-		755400434	gb	AJJ17596.1	GH_2_N+GH_2d+GH_2_C+DUF4981+Bgal_small_N	2	Yersinia intermedia	glycosyl hydrolases 2 family protein	-											361059734	gb	AEV98725.1	GH_2_N+GH_2d+GH_2_C+DUF4982	Cter1-2	Niastella koreensis GR20-10	Beta-galactosidase	-
443426705	gb	AGC91608.1	GH_2_N+GH_2d+GH_2_C	1	Staphylococcus warneri SG1	beta-D-glucuronidase		-		755411008	gb	AJJ24021.1	GH_2_N+GH_2d+GH_2_C+DUF4981+Bgal_small_N	2	Yersinia enterocolitica	glycosyl hydrolases 2 family protein	-											361060155	gb	AEV99146.1	GH_2_N+GH_2d+GH_2_C+DUF4982	Cter1-2	Niastella koreensis GR20-10	Beta-galactosidase	-
451912053	gb	AGF83859.1	GH_2_N+GH_2d+GH_2_C	1	Salmonella enterica subsp. enterica serovar Javiana str. CFSAN001992	beta-D-glucuronidase		-		755416125	gb	AJJ29136.1	GH_2_N+GH_2d+GH_2_C+DUF4981+Bgal_small_N	2	Yersinia enterocolitica	glycosyl hydrolases 2 family protein	-											361062619	gb	AEW01611.1	GH_2_N+GH_2d+GH_2_C+DUF4982	Cter1-2	Niastella koreensis GR20-10	Beta-galactosidase	-
459386841	gb	AGG64549.1	GH_2_N+GH_2d+GH_2_C	1	Streptococcus suis SC070731	Beta-galactosidase/beta-glucuronidase		-		755417089	gb	AJJ30097.1	GH_2_N+GH_2d+GH_2_C+DUF4981+Bgal_small_N	2	Yersinia pestis	beta-galactosidase	-											390412030	gb	AFL87534.1	GH_2_N+GH_2d+GH_2_C+DUF4982	Cter1-2	Terriglobus roseus DSM 18391	beta-galactosidase/beta-glucuronidase	-
472232807	dbj	BAN05772.1	GH_2_N+GH_2d+GH_2_C	1	Lactobacillus brevis KB290	Beta-glucuronidase		-		755436031	gb	AJJ36156.1	GH_2_N+GH_2d+GH_2_C+DUF4981+Bgal_small_N	2	Yersinia kristensenii	glycosyl hydrolases 2 family protein	-											395811461	gb	AFN74210.1	GH_2_N+GH_2d+GH_2_C+DUF4982	Cter1-2	Melioribacter roseus P3M-2	glycoside hydrolase family 2 sugar binding protein	-
481321719	gb	AGJ81030.1	GH_2_N+GH_2d+GH_2_C	1	Propionibacterium acnes HL096PA1	beta-D-glucuronidase		-		755426179	gb	AJJ82755.1	GH_2_N+GH_2d+GH_2_C+DUF4981+Bgal_small_N	2	Yersinia pestis Angola	beta-galactosidase	-											395811470	gb	AFN74219.1	GH_2_N+GH_2d+GH_2_C+DUF4982	Cter1-2	Melioribacter roseus P3M-2	glycoside hydrolase family 2 sugar binding protein	-
491104787	emb	CCO74355.1	GH_2_N+GH_2d+GH_2_C	1	Streptococcus agalactiae	beta-glucuronidase		-		755429815	gb	AJJ86386.1	GH_2_N+GH_2d+GH_2_C+DUF4981+Bgal_small_N	2	Yersinia pestis CO92	beta-galactosidase	-											409026518	gb	AFU98802.1	GH_2_N+GH_2d+GH_2_C+DUF4982	Cter1-2	Simiduia agarivorans SA1 = DSM 21679	beta-galactosidase/beta-glucuronidase-like protein	-
498537970	gb	AGL47732.1	GH_2_N+GH_2d+GH_2_C	1	Streptococcus suis TL13	Beta-glucuronidase		-		755440382	gb	AJJ40502.1	GH_2_N+GH_2d+GH_2_C+DUF4981+Bgal_small_N	2	Yersinia pestis	glycosyl hydrolases 2 family protein	-											442799654	gb	AGC75459.1	GH_2_N+GH_2d+GH_2_C+DUF4982	Cter1-2	Nonlabens dokdonensis DSW-6	beta-galactosidase	-
507582269	emb	CCW37560.1	GH_2_N+GH_2d+GH_2_C	1	Streptococcus agalactiae 09mas018883	Beta-glucuronidase		-		755294349	gb	AJI91533.1	GH_2_N+GH_2d+GH_2_C+DUF4981+Bgal_small_N	2	Yersinia pestis	beta-galactosidase	-											537742266	emb	CDF79909.1	GH_2_N+GH_2d+GH_2_C+DUF4982	Cter1-2	Formosa agariphila KMM 3901	beta-galactosidase (GH2)	-
507584411	emb	CCW39701.1	GH_2_N+GH_2d+GH_2_C	1	Streptococcus agalactiae ILRI005	Beta-glucuronidase		-		755447250	gb	AJK11234.1	GH_2_N+GH_2d+GH_2_C+DUF4981+Bgal_small_N	2	Yersinia pestis str. Pestoides B	glycosyl hydrolases 2 family protein	-											570745016	gb	AHF15528.1	GH_2_N+GH_2d+GH_2_C+DUF4982	Cter1-2	Niabella soli DSM 19437	glycoside hydrolase	-
507586571	emb	CCW41860.1	GH_2_N+GH_2d+GH_2_C	1	Streptococcus agalactiae ILRI112	Beta-glucuronidase		-		755444011	gb	AJJ44127.1	GH_2_N+GH_2d+GH_2_C+DUF4981+Bgal_small_N	2	Yersinia pestis	glycosyl hydrolases 2 family protein	-											656327786	emb	CDN31274.1	GH_2_N+GH_2d+GH_2_C+DUF4982	Cter1-2	Mucinivorans hirudinis	Beta-galactosidase	-
521374353	gb	AGP69905.1	GH_2_N+GH_2d+GH_2_C	1	Lactobacillus rhamnosus LOCK900	Beta-glucuronidase		-		755465719	gb	AJK21952.1	GH_2_N+GH_2d+GH_2_C+DUF4981+Bgal_small_N	2	Yersinia pestis	glycosyl hydrolases 2 family protein	-											672717684	emb	CDT32537.1	GH_2_N+GH_2d+GH_2_C+DUF4982	Cter1-2	Sphingobacterium sp. PM2-P1-29	conserved exported hypothetical protein	-
521377874	gb	AGP72732.1	GH_2_N+GH_2d+GH_2_C	1	Lactobacillus rhamnosus LOCK908	Beta-glucuronidase		-		764040230	gb	AJQ98463.1	GH_2_N+GH_2d+GH_2_C+DUF4981+Bgal_small_N	2	Enterobacteriaceae bacterium bta3-1	Beta-galactosidase	-											686535130	gb	AIQ45828.1	GH_2_N+GH_2d+GH_2_C+DUF4982	Cter1-2	Paenibacillus sp. FSL R7-0273	glycoside hydrolase family 2	-
546344834	gb	AGW87537.1	GH_2_N+GH_2d+GH_2_C	1	Streptococcus suis YB51	Beta-glucuronidase		-		764083057	gb	AJQ56484.1	GH_2_N+GH_2d+GH_2_C+DUF4981+Bgal_small_N	2	Aeromonas hydrophila	beta-D-galactosidase	-											686540769	gb	AIQ51466.1	GH_2_N+GH_2d+GH_2_C+DUF4982	Cter1-2	Paenibacillus sp. FSL R7-0331	glycoside hydrolase family 2	-
549066918	dbj	BAN93892.1	GH_2_N+GH_2d+GH_2_C	1	Streptococcus dysgalactiae subsp. equisimilis 167	beta-D-glucuronidase		-		785754957	gb	AKA00746.1	GH_2_N+GH_2d+GH_2_C+DUF4981+Bgal_small_N	2	Vibrio cholerae O1 biovar El Tor	beta-D-galactosidase	-											340526466	gb	AIQ56230.1	GH_2_N+GH_2d+GH_2_C+DUF4982	Cter1-2	Amycolatopsis mediterranei S699	beta-galactosidase	-
549128597	emb	CDI11060.1	GH_2_N+GH_2d+GH_2_C	1	Rhizobium sp. IRBG74	beta-D-glucuronidase		-		785808066	gb	AKA15585.1	GH_2_N+GH_2d+GH_2_C+DUF4981+Bgal_small_N	2	Aeromonas hydrophila	beta-D-galactosidase	-											695171876	gb	AIT07966.1	GH_2_N+GH_2d+GH_2_C+DUF4982	Cter1-2	Sphingomonas taxi	beta-galactosidase	-
549813086	gb	AGX33704.1	GH_2_N+GH_2d+GH_2_C	1	synthetic Escherichia coli C321.deltaA	beta-D-glucuronidase		-		788043565	gb	AKA37626.1	GH_2_N+GH_2d+GH_2_C+DUF4981+Bgal_small_N	2	Yersinia ruckeri	beta-D-galactosidase	-											764064447	gb	AJR04463.1	GH_2_N+GH_2d+GH_2_C+DUF4982	Cter1-2	Siansivirga zeaxanthinifaciens CC-SAMT-1	beta-galactosidase	-
556049247	gb	AGZ22892.1	GH_2_N+GH_2d+GH_2_C	1	Streptococcus suis T15	putative beta-glucuronidase		-		805414413	gb	AKB89169.1	GH_2_N+GH_2d+GH_2_C+DUF4981+Bgal_small_N	2	Yersinia pestis	beta-galactosidase	-											808182719	gb	AKD02263.1	GH_2_N+GH_2d+GH_2_C+DUF4982	Cter1-2	Pontibacter korlensis	beta-galactosidase	-
557271943	emb	CDJ72012.1	GH_2_N+GH_2d+GH_2_C	1	Escherichia coli str. K-12 substr. MC4100	beta-D-glucuronidase		-		807239003	gb	AKC81703.1	GH_2_N+GH_2d+GH_2_C+DUF4981+Bgal_small_N	2	Verrucomicrobia bacterium IMCC26134	beta-galactosidase	-											808694640	gb	AKD55479.1	GH_2_N+GH_2d+GH_2_C+DUF4982	Cter1-2	Spirosoma radiotolerans	hypothetical protein SD10_11750	-
572993664	gb	AHF59075.1	GH_2_N+GH_2d+GH_2_C	1	Streptococcus suis 05HAS68	Beta-glucuronidase		-		815958496	gb	AKE57900.1	GH_2_N+GH_2d+GH_2_C+DUF4981+Bgal_small_N	2	Citrobacter amalonaticus Y19	beta-D-galactosidase	-											757811633	dbj	BAQ32418.1	GH_2_N+GH_2d+GH_2_C+DUF4982	Cter2-1	Bifidobacterium scardovii JCM 12489 = DSM 13734	beta-galactosidase	-
595587290	gb	AHM31632.1	GH_2_N+GH_2d+GH_2_C	1	Escherichia coli	beta-D-glucuronidase		-		816220016	gb	AKE93404.1	GH_2_N+GH_2d+GH_2_C+DUF4981+Bgal_small_N	2	Cronobacter sakazakii	beta-galactosidase	-											150837671	gb	ABR71647.1	GH_2_N+GH_2d+GH_2_C+DUF4982	Cter2-2	Marinomonas sp. MWYL1	Beta-galactosidase	-
595600193	gb	AHM43843.1	GH_2_N+GH_2d+GH_2_C	1	Escherichia coli	beta-D-glucuronidase		-		816223825	gb	AKE97213.1	GH_2_N+GH_2d+GH_2_C+DUF4981+Bgal_small_N	2	Cronobacter sakazakii	beta-D-galactosidase	-											110083905	gb	ABF48404.2	GH_2_N+GH_2d+GH_2_C+DUF4982	Cter3-1	Mycoplasma alligatoris A21JP2	beta-galactosidase precursor	-
605528761	gb	AHW17243.1	GH_2_N+GH_2d+GH_2_C	1	Salmonella enterica subsp. enterica serovar Abaetetuba str. ATCC 35640	beta-D-glucuronidase		-		817365796	gb	AKF38717.1	GH_2_N+GH_2d+GH_2_C+DUF4981+Bgal_small_N	2	Yersinia enterocolitica	beta-D-galactosidase	-											760875184	dbj	BAQ51728.1	GH_2_N+GH_2d+GH_2_C+DUF4982	Cter3-2	Streptococcus pyogenes	beta-galactosidase	-
605539667	gb	AHW23529.1	GH_2_N+GH_2d+GH_2_C	1	Salmonella enterica subsp. enterica serovar Bredeney str. CFSAN001080	beta-D-glucuronidase		-		827370583	gb	AKJ32770.1	GH_2_N+GH_2d+GH_2_C+DUF4981+Bgal_small_N	2	Aeromonas hydrophila NJ-35	beta-D-galactosidase	-											117164974	emb	CAJ88526.1	GH_2_N+GH_2d+GH_2_C+DUF4982	Cter4-1	Streptomyces ambofaciens ATCC 23877	putative secreted beta-galactosidase	-
597808670	gb	AHN30197.1	GH_2_N+GH_2d+GH_2_C	1	Streptococcus agalactiae 138P	beta-glucuronidase		-		827620965	gb	AKK16699.1	GH_2_N+GH_2d+GH_2_C+DUF4981+Bgal_small_N	2	Escherichia coli GM4792	beta-D-galactosidase protein	-											299794546	gb	ADJ44921.1	GH_2_N+GH_2d+GH_2_C+DUF4982	Cter4-1	Amycolatopsis mediterranei U32	beta-galactosidase	-
605513787	gb	AHW11023.1	GH_2_N+GH_2d+GH_2_C	1	Salmonella enterica subsp. enterica serovar Montevideo str. 507440-20	beta-D-glucuronidase		-		828897110	gb	AKK76320.1	GH_2_N+GH_2d+GH_2_C+DUF4981+Bgal_small_N	2	Enterobacter cloacae	beta-D-galactosidase	-											340526466	gb	AEK41671.1	GH_2_N+GH_2d+GH_2_C+DUF4982	Cter4-1	Amycolatopsis mediterranei S699	beta-galactosidase	-
618628986	gb	AHX74739.1	GH_2_N+GH_2d+GH_2_C	1	Streptococcus agalactiae	beta-glucuronidase		-		828901554	gb	AKK80506.1	GH_2_N+GH_2d+GH_2_C+DUF4981+Bgal_small_N	2	Enterobacter aerogenes	beta-D-galactosidase	-											532228782	gb	AGT83761.1	GH_2_N+GH_2d+GH_2_C+DUF4982	Cter4-1	Amycolatopsis mediterranei RB	beta-galactosidase	-
606216610	emb	CDN66091.1	GH_2_N+GH_2d+GH_2_C	1	Streptococcus agalactiae COH1	beta-glucuronidase		-		828912922	gb	AKK91178.1	GH_2_N+GH_2d+GH_2_C+DUF4981+Bgal_small_N	2	Enterobacter cloacae	beta-D-galactosidase	-											52214779	dbj	BAD47372.1	GH_2_N+GH_2d+GH_2_C+DUF4982	Cter4-2	Bacteroides fragilis YCH46	beta-galactosidase	-
641748626	gb	AIA67843.1	GH_2_N+GH_2d+GH_2_C	1	Streptococcus equi subsp. zooepidemicus CY	beta-D-glucuronidase		-		828898926	gb	AKK78136.1	GH_2_N+GH_2d+GH_2_C+DUF4981+Bgal_small_N	2	Enterobacter cloacae	beta-D-galactosidase	-											301161667	emb	CBW21207.1	GH_2_N+GH_2d+GH_2_C+DUF4982	Cter4-2	Bacteroides fragilis 638R	putative beta-galactosidase	-
657167635	gb	AID41873.1	GH_2_N+GH_2d+GH_2_C	1	Staphylococcus xylosus	Beta-glucuronidase		-		828915405	gb	AKK93661.1	GH_2_N+GH_2d+GH_2_C+DUF4981+Bgal_small_N	2	Enterobacter cloacae	beta-D-galactosidase	-											794208074	gb	AKA54065.1	GH_2_N+GH_2d+GH_2_C+DUF4982	Cter4-2	Bacteroides fragilis	beta-galactosidase	-
657120046	gb	AID36795.1	GH_2_N+GH_2d+GH_2_C	1	Propionibacterium acnes hdn-1	beta-glucuronidase		-		828917518	gb	AKK95196.1	GH_2_N+GH_2d+GH_2_C+DUF4981+Bgal_small_N	2	Enterobacter cloacae	beta-D-galactosidase	-											764030938	gb	AJQ89174.1	GH_2_N+GH_2d+GH_2_C+DUF4982	Cter4-3	Xanthomonas oryzae pv. oryzicola	beta-galactosidase	-
665996529	gb	AIF86288.1	GH_2_N+GH_2d+GH_2_C	1	Streptococcus agalactiae	beta-glucuronidase		-		828923980	gb	AKL01137.1	GH_2_N+GH_2d+GH_2_C+DUF4981+Bgal_small_N	2	Enterobacter asburiae	beta-D-galactosidase	-											856743993	gb	AKO05813.1	GH_2_N+GH_2d+GH_2_C+DUF4982	Cter4-3	Xanthomonas oryzae pv. oryzicola	beta-galactosidase	-
665998581	gb	AIF88339.1	GH_2_N+GH_2d+GH_2_C	1	Streptococcus agalactiae	beta-glucuronidase		-		828943791	gb	AKL19773.1	GH_2_N+GH_2d+GH_2_C+DUF4981+Bgal_small_N	2	Citrobacter freundii	beta-D-galactosidase	-											856749514	gb	AKO09708.1	GH_2_N+GH_2d+GH_2_C+DUF4982	Cter4-3	Xanthomonas oryzae pv. oryzicola	beta-galactosidase	-
666900371	gb	AIG43639.1	GH_2_N+GH_2d+GH_2_C	1	Streptococcus suis 6407	beta-glucuronidase		-		828978332	gb	AKL50565.1	GH_2_N+GH_2d+GH_2_C+DUF4981+Bgal_small_N	2	Enterobacter cloacae	beta-D-galactosidase	-											87136118	gb	ABD26860.1	GH_2_N+GH_2d+GH_2_C+DUF4982	Cter4-3	Novosphingobium aromaticivorans DSM 12444	beta-galactosidase	-
674107732	gb	AIK71271.1	GH_2_N+GH_2d+GH_2_C	1	Streptococcus agalactiae	beta-glucuronidase		-		828980809	gb	AKL53042.1	GH_2_N+GH_2d+GH_2_C+DUF4981+Bgal_small_N	2	Enterobacter cloacae	beta-D-galactosidase	-											319422676	gb	ADV49785.1	GH_2_N+GH_2d+GH_2_C+DUF4982	Cter5	Cellulophaga algicola DSM 14237	Beta-galactosidase	-
674113006	gb	AIK75439.1	GH_2_N+GH_2d+GH_2_C	1	Streptococcus agalactiae	beta-glucuronidase		-		828984635	gb	AKL56331.1	GH_2_N+GH_2d+GH_2_C+DUF4981+Bgal_small_N	2	Citrobacter freundii	beta-D-galactosidase	-											723620108	gb	AIY13480.1	GH_2_N+GH_2d+GH_2_C+DUF4982	Cter5	Cellulophaga baltica NN016038	glycosyl hydrolase	-
675091820	gb	AIL35788.1	GH_2_N+GH_2d+GH_2_C	1	Shigella flexneri 2003036	beta-D-glucuronidase		-		829574569	gb	AKL72863.1	GH_2_N+GH_2d+GH_2_C+DUF4981+Bgal_small_N	2	Actinobacteria bacterium IMCC26256	beta-galactosidase/beta-glucuronidase	-											117578228	emb	CAL66697.1	GH_2_N+GH_2d+GH_2_C+DUF4982	Cter5	Gramella forsetii KT0803	membrane or secreted glycosyl hydrolase, family 2	-
674110000	gb	AIK73396.1	GH_2_N+GH_2d+GH_2_C	1	Streptococcus agalactiae	beta-glucuronidase		-		837356333	gb	AKM86366.1	GH_2_N+GH_2d+GH_2_C+DUF4981+Bgal_small_N	2	Enterobacter cloacae	beta-D-galactosidase	-											537742159	emb	CDF79802.1	GH_2_N+GH_2d+GH_2_C+DUF4982	Cter5	Formosa agariphila KMM 3901	beta-galactosidase (GH2)	-
675098235	gb	AIL40707.1	GH_2_N+GH_2d+GH_2_C	1	Shigella flexneri Shi06HN006	beta-D-glucuronidase		-		861212425	gb	AKO75811.1	GH_2_N+GH_2d+GH_2_C+DUF4981+Bgal_small_N	2	Vibrio cholerae	beta-D-galactosidase	-											13622666	gb	AAK34368.1	GH_2_N+GH_2d+GH_2_C+DUF4982	Cter6-1	Streptococcus pyogenes M1 GAS	putative beta-galactosidase	-
683403089	emb	CEF17872.1	GH_2_N+GH_2d+GH_2_C	1	Staphylococcus xylosus	Beta-glucuronidase		-		873253306	gb	AKP32271.1	GH_2_N+GH_2d+GH_2_C+DUF4981+Bgal_small_N	2	Yersinia aleksiciae	beta-D-galactosidase	-											19748727	gb	AAL98154.1	GH_2_N+GH_2d+GH_2_C+DUF4982	Cter6-1	Streptococcus pyogenes MGAS8232	putative beta-galactosidase	-
686518314	gb	AIQ29015.1	GH_2_N+GH_2d+GH_2_C	1	Paenibacillus sp. FSL P4-0081	beta-D-glucuronidase		-		908240280	gb	AKS78254.1	GH_2_N+GH_2d+GH_2_C+DUF4981+Bgal_small_N	2	Yersinia pestis 1413	glycosyl hydrolases 2 family protein	-											21905026	gb	AAM79892.1	GH_2_N+GH_2d+GH_2_C+DUF4982	Cter6-1	Streptococcus pyogenes MGAS315	putative beta-galactosidase	-
686520616	gb	AIQ31317.1	GH_2_N+GH_2d+GH_2_C	1	Paenibacillus sp. FSL P4-0081	beta-glucuronidase		-		908219083	gb	AKS57069.1	GH_2_N+GH_2d+GH_2_C+DUF4981+Bgal_small_N	2	Yersinia pestis 1412	glycosyl hydrolases 2 family protein	-											28810734	dbj	BAC63671.1	GH_2_N+GH_2d+GH_2_C+DUF4982	Cter6-1	Streptococcus pyogenes SSI-1	putative beta-galactosidase	-
686537925	gb	AIQ48623.1	GH_2_N+GH_2d+GH_2_C	1	Paenibacillus sp. FSL R7-0273	beta-glucuronidase		-		908223220	gb	AKS61203.1	GH_2_N+GH_2d+GH_2_C+DUF4981+Bgal_small_N	2	Yersinia pestis 2944	beta-galactosidase	-											50903742	gb	AAT87457.1	GH_2_N+GH_2d+GH_2_C+DUF4982	Cter6-1	Streptococcus pyogenes MGAS10394	Beta-galactosidase	-
686547114	gb	AIQ57810.1	GH_2_N+GH_2d+GH_2_C	1	Paenibacillus borealis	beta-D-glucuronidase		-		908243161	gb	AKS81132.1	GH_2_N+GH_2d+GH_2_C+DUF4981+Bgal_small_N	2	Yersinia pestis 1522	glycosyl hydrolases 2 family protein	-											71803102	gb	AAX72455.1	GH_2_N+GH_2d+GH_2_C+DUF4982	Cter6-1	Streptococcus pyogenes MGAS6180	beta-galactosidase	-
690623169	gb	AIQ24183.1	GH_2_N+GH_2d+GH_2_C	1	Paenibacillus sp. FSL H7-0737	beta-glucuronidase		-		908246749	gb	AKS84719.1	GH_2_N+GH_2d+GH_2_C+DUF4981+Bgal_small_N	2	Yersinia pestis 790	beta-galactosidase	-											71853899	gb	AAZ51922.1	GH_2_N+GH_2d+GH_2_C+DUF4982	Cter6-1	Streptococcus pyogenes MGAS5005	beta-galactosidase	-
713636081	emb	CDX06996.1	GH_2_N+GH_2d+GH_2_C	1	Shigella flexneri	beta-D-glucuronidase		-		908253370	gb	AKS91335.1	GH_2_N+GH_2d+GH_2_C+DUF4981+Bgal_small_N	2	Yersinia pestis 8787	beta-galactosidase	-											94542436	gb	ABF32485.1	GH_2_N+GH_2d+GH_2_C+DUF4982	Cter6-1	Streptococcus pyogenes MGAS9429	beta-galactosidase	-
716058638	dbj	BAP86596.1	GH_2_N+GH_2d+GH_2_C	1	Lactobacillus hokkaidonensis JCM 18461	beta-D-glucuronidase		-		908259109	gb	AKS97068.1	GH_2_N+GH_2d+GH_2_C+DUF4981+Bgal_small_N	2	Yersinia pestis 3067	beta-galactosidase	-											94544436	gb	ABF34484.1	GH_2_N+GH_2d+GH_2_C+DUF4982	Cter6-1	Streptococcus pyogenes MGAS10270	Beta-galactosidase	-
721332887	gb	AIX04474.1	GH_2_N+GH_2d+GH_2_C	1	Streptococcus agalactiae CNCTC 10/84	beta-glucuronidase		-		908257274	gb	AKS95236.1	GH_2_N+GH_2d+GH_2_C+DUF4981+Bgal_small_N	2	Yersinia pestis 3770	beta-galactosidase	-											94546329	gb	ABF36376.1	GH_2_N+GH_2d+GH_2_C+DUF4982	Cter6-1	Streptococcus pyogenes MGAS2096	Beta-galactosidase	-
728866088	gb	AIY87268.1	GH_2_N+GH_2d+GH_2_C	1	Thermotoga sp. 2812B	beta-glucuronidase		-		908265923	gb	AKT03882.1	GH_2_N+GH_2d+GH_2_C+DUF4981+Bgal_small_N	2	Yersinia pestis 1045	beta-galactosidase	-											94548317	gb	ABF38363.1	GH_2_N+GH_2d+GH_2_C+DUF4982	Cter6-1	Streptococcus pyogenes MGAS10750	Beta-galactosidase	-
728867801	gb	AIY88980.1	GH_2_N+GH_2d+GH_2_C	1	Thermotoga sp. Cell2	Beta-glucuronidase		-		918035689	gb	AKZ72312.1	GH_2_N+GH_2d+GH_2_C+DUF4981+Bgal_small_N	2	Enterobacter cloacae complex sp. 35734	beta-D-galactosidase	-											134271657	emb	CAM29889.1	GH_2_N+GH_2d+GH_2_C+DUF4982	Cter6-1	Streptococcus pyogenes str. Manfredo	glycosyl hydrolase family 2 protein	-
732675833	gb	AIZ82642.1	GH_2_N+GH_2d+GH_2_C	1	Escherichia coli	beta-D-glucuronidase		-		918044802	gb	AKZ83182.1	GH_2_N+GH_2d+GH_2_C+DUF4981+Bgal_small_N	2	Enterobacter hormaechei subsp. steigerwaltii	beta-D-galactosidase	-											209540937	gb	ACI61513.1	GH_2_N+GH_2d+GH_2_C+DUF4982	Cter6-1	Streptococcus pyogenes NZ131	Beta-galactosidase	-
741041110	gb	AJA80316.1	GH_2_N+GH_2d+GH_2_C	1	Lactobacillus brevis BSO 464	beta-D-glucuronidase		-		918037723	gb	AKZ74346.1	GH_2_N+GH_2d+GH_2_C+DUF4981+Bgal_small_N	2	Enterobacter cloacae complex sp. 35734	beta-D-galactosidase	-											242391612	dbj	BAH82071.1	GH_2_N+GH_2d+GH_2_C+DUF4982	Cter6-1	Streptococcus dysgalactiae subsp. equisimilis GGS_124	beta-galactosidase	-
741041268	gb	AJA80474.1	GH_2_N+GH_2d+GH_2_C	1	Lactobacillus brevis BSO 464	beta-D-glucuronidase		-		918058028	gb	ALA01136.1	GH_2_N+GH_2d+GH_2_C+DUF4981+Bgal_small_N	2	Enterobacter hormaechei subsp. oharae	beta-D-galactosidase	-											323127791	gb	ADX25088.1	GH_2_N+GH_2d+GH_2_C+DUF4982	Cter6-1	Streptococcus dysgalactiae subsp. equisimilis ATCC 12394	beta-galactosidase	-
743587342	gb	AJC07879.1	GH_2_N+GH_2d+GH_2_C	1	Lactobacillus gasseri 130918	beta-glucuronidase		-		3126986	gb	AAD11504.1	GH_2_N+GH_2d+GH_2_C+DUF4981+Bgal_small_N	2	Lactococcus lactis	beta-galactosidase	beta-galactosidase											378928319	gb	AFC66525.1	GH_2_N+GH_2d+GH_2_C+DUF4982	Cter6-1	Streptococcus pyogenes MGAS15252	beta-galactosidase protein LacZ	-
744780219	gb	AJC95023.1	GH_2_N+GH_2d+GH_2_C	1	Staphylococcus hyicus	beta-glucuronidase		-		4079639	emb	CAA10470.1	GH_2_N+GH_2d+GH_2_C+DUF4981+Bgal_small_N	2	Pseudoalteromonas haloplanktis	beta-galactosidase	beta-galactosidase											378930038	gb	AFC68455.1	GH_2_N+GH_2d+GH_2_C+DUF4982	Cter6-1	Streptococcus pyogenes MGAS1882	beta-galactosidase protein LacZ	-
752581068	gb	AJG41581.1	GH_2_N+GH_2d+GH_2_C	1	Thermotoga sp. RQ7	beta-glucuronidase		-		149218	gb	AAA25082.1	GH_2_N+GH_2d+GH_2_C+DUF4981+Bgal_small_N	2	Klebsiella pneumoniae	beta-galactosidase (lacZ)	beta-galactosidase											407968341	dbj	BAM61579.1	GH_2_N+GH_2d+GH_2_C+DUF4982	Cter6-1	Streptococcus dysgalactiae subsp. equisimilis RE378	beta-galactosidase	-
756769486	gb	AJM73757.1	GH_2_N+GH_2d+GH_2_C	1	Escherichia coli RS218	beta-D-glucuronidase		-		4589389	dbj	BAA76741.1	GH_2_N+GH_2d+GH_2_C+DUF4981+Bgal_small_N	2	Psychromonas marina	beta-galactosidase	beta-galactosidase											409693558	gb	AFV38418.1	GH_2_N+GH_2d+GH_2_C+DUF4982	Cter6-1	Streptococcus pyogenes A20	glycosyl hydrolases family 2, sugar binding domain protein	-
764056777	gb	AJQ75549.1	GH_2_N+GH_2d+GH_2_C	1	Salmonella enterica subsp. enterica serovar Montevideo str. USDA-ARS-USMARC-1903	Beta-glucuronidase		-		6469466	emb	CAB61803.1	GH_2_N+GH_2d+GH_2_C+DUF4981+Bgal_small_N	2	Streptomyces coelicolor A3(2)	putative beta-galatosidase	-											410440593	emb	CCI63221.1	GH_2_N+GH_2d+GH_2_C+DUF4982	Cter6-1	Streptococcus dysgalactiae subsp. equisimilis AC-2713	K01190 beta-galactosidase	-
801068142	gb	AKA90639.1	GH_2_N+GH_2d+GH_2_C	1	Escherichia coli VR50	beta-glucuronidase		-		12725024	gb	AAK06078.1	GH_2_N+GH_2d+GH_2_C+DUF4981+Bgal_small_N	2	Lactococcus lactis subsp. lactis Il1403	beta-galactosidase	beta-galactosidase											520190650	dbj	BAM30700.2	GH_2_N+GH_2d+GH_2_C+DUF4982	Cter6-1	Streptococcus pyogenes M1 476	beta-galactosidase	-
806914790	emb	CQR57398.1	GH_2_N+GH_2d+GH_2_C	1	Paenibacillus riograndensis SBR5	Beta-glucuronidase		-		29605405	dbj	BAC69471.1	GH_2_N+GH_2d+GH_2_C+DUF4981+Bgal_small_N	2	Streptomyces avermitilis MA-4680 = NBRC 14893	putative beta-galactosidase	-											523445674	gb	AGQ27945.1	GH_2_N+GH_2d+GH_2_C+DUF4982	Cter6-1	Streptococcus pyogenes HSC5	beta-galactosidase	-
808077590	gb	AKC95791.1	GH_2_N+GH_2d+GH_2_C	1	Sneathia amnii	beta-glucuronidase		-		40108789	gb	AAR51469.1	GH_2_N+GH_2d+GH_2_C+DUF4981+Bgal_small_N	2		Sequence 11186 from patent US 6610836	-											634720989	emb	CDJ55432.1	GH_2_N+GH_2d+GH_2_C+DUF4982	Cter6-1	Streptococcus pyogenes	Beta-galactosidase	-
808192417	gb	AKD11299.1	GH_2_N+GH_2d+GH_2_C	1	Salmonella enterica subsp. enterica serovar Montevideo str. USDA-ARS-USMARC-1921	Beta-glucuronidase		-		40806810	gb	AAR92204.1	GH_2_N+GH_2d+GH_2_C+DUF4981+Bgal_small_N	2	Pseudoalteromonas sp. 22b	beta-galactosidase	beta-galactosidase											666901917	gb	AIG46871.1	GH_2_N+GH_2d+GH_2_C+DUF4982	Cter6-1	Streptococcus pyogenes STAB902	beta-galactosidase	-
811630374	gb	AKE26973.1	GH_2_N+GH_2d+GH_2_C	1	Thermotoga maritima	beta-glucuronidase		-		49610954	emb	CAG74399.1	GH_2_N+GH_2d+GH_2_C+DUF4981+Bgal_small_N	2	Pectobacterium atrosepticum SCRI1043	beta-galactosidase	-											666904255	gb	AIG49208.1	GH_2_N+GH_2d+GH_2_C+DUF4982	Cter6-1	Streptococcus pyogenes STAB1102	beta-galactosidase	-
811642302	gb	AKE30711.1	GH_2_N+GH_2d+GH_2_C	1	Thermotoga maritima	beta-glucuronidase		-		73854372	gb	AAZ87079.1	GH_2_N+GH_2d+GH_2_C+DUF4981+Bgal_small_N	2	Shigella sonnei Ss046	beta-D-galactosidase	-											666905682	gb	AIG50632.1	GH_2_N+GH_2d+GH_2_C+DUF4982	Cter6-1	Streptococcus pyogenes STAB901	beta-galactosidase	-
817148018	gb	AKF20606.1	GH_2_N+GH_2d+GH_2_C	1	Escherichia coli	beta-D-glucuronidase		-		81239881	gb	ABB60591.1	GH_2_N+GH_2d+GH_2_C+DUF4981+Bgal_small_N	2	Shigella dysenteriae Sd197	beta-D-galactosidase	-											674296135	gb	AIL11033.1	GH_2_N+GH_2d+GH_2_C+DUF4982	Cter6-1	Streptococcus pyogenes	glycosyl hydrolases 2 family protein	-
817574904	gb	AKF55488.1	GH_2_N+GH_2d+GH_2_C	1	Escherichia coli	beta-D-glucuronidase		-		88319810	emb	CAH10134.1	GH_2_N+GH_2d+GH_2_C+DUF4981+Bgal_small_N	2	Streptomyces sp. SCC 2136	beta-galactosidae	-											686515221	gb	AIQ01766.1	GH_2_N+GH_2d+GH_2_C+DUF4982	Cter6-1	Streptococcus pyogenes	Beta-galactosidase	-
817579046	gb	AKF59628.1	GH_2_N+GH_2d+GH_2_C	1	Escherichia coli	beta-D-glucuronidase		-		116091794	gb	ABJ56948.1	GH_2_N+GH_2d+GH_2_C+DUF4981+Bgal_small_N	2	Oenococcus oeni PSU-1	Beta-galactosidase	-											698178283	gb	AIT77809.1	GH_2_N+GH_2d+GH_2_C+DUF4982	Cter6-1	Streptococcus pyogenes	beta-galactosidase	-
817583185	gb	AKF63766.1	GH_2_N+GH_2d+GH_2_C	1	Escherichia coli	beta-D-glucuronidase		-		116097261	gb	ABJ62412.1	GH_2_N+GH_2d+GH_2_C+DUF4981+Bgal_small_N	2	Leuconostoc mesenteroides subsp. mesenteroides ATCC 8293	Beta-galactosidase	-											703559747	gb	AIW12131.1	GH_2_N+GH_2d+GH_2_C+DUF4982	Cter6-1	Streptococcus pyogenes	beta-galactosidase	-
817587326	gb	AKF67906.1	GH_2_N+GH_2d+GH_2_C	1	Escherichia coli	beta-D-glucuronidase		-		119864306	gb	ABM03783.1	GH_2_N+GH_2d+GH_2_C+DUF4981+Bgal_small_N	2	Psychromonas ingrahamii 37	Beta-galactosidase	-											703571888	gb	AIW25147.1	GH_2_N+GH_2d+GH_2_C+DUF4982	Cter6-1	Streptococcus pyogenes	beta-galactosidase	-
817591466	gb	AKF72045.1	GH_2_N+GH_2d+GH_2_C	1	Escherichia coli	beta-D-glucuronidase		-		120564544	gb	ABM30192.1	GH_2_N+GH_2d+GH_2_C+DUF4981+Bgal_small_N	2	Pseudoalteromonas sp. J22	beta-galactosidase	-											760876998	dbj	BAQ53404.1	GH_2_N+GH_2d+GH_2_C+DUF4982	Cter6-1	Streptococcus pyogenes	beta-galactosidase	-
818440301	gb	AKG40458.1	GH_2_N+GH_2d+GH_2_C	1	Streptococcus suis	beta-glucuronidase		-		125489040	gb	ABN42680.1	GH_2_N+GH_2d+GH_2_C+DUF4981+Bgal_small_N	2	Pantoea agglomerans	beta-galactosidase	beta-galactosidase											777208351	emb	CKH04654.1	GH_2_N+GH_2d+GH_2_C+DUF4982	Cter6-1	Streptococcus pyogenes	beta-galactosidase	-
821337104	gb	AKH30315.1	GH_2_N+GH_2d+GH_2_C	1	Shigella sonnei	beta-D-glucuronidase		-		146151206	gb	ABQ02972.1	GH_2_N+GH_2d+GH_2_C+DUF4981+Bgal_small_N	2	Klebsiella pneumoniae	lacZ (plasmid)	-											803435572	dbj	BAR44750.1	GH_2_N+GH_2d+GH_2_C+DUF4982	Cter6-1	Streptococcus pyogenes JRS4	beta-galactosidase	-
827410572	gb	AKI95125.1	GH_2_N+GH_2d+GH_2_C	1	Streptococcus agalactiae	Beta-glucuronidase		-		148568942	gb	ABQ91087.1	GH_2_N+GH_2d+GH_2_C+DUF4981+Bgal_small_N	2	Roseiflexus sp. RS-1	beta-galactosidase. Glycosyl Hydrolase family 2	-											818417139	gb	AKG27584.1	GH_2_N+GH_2d+GH_2_C+DUF4982	Cter6-1	Streptococcus pyogenes	beta-galactosidase	-
828441719	gb	AKK54201.1	GH_2_N+GH_2d+GH_2_C	1	Shigella flexneri G1663	beta-D-glucuronidase		-		150955011	gb	ABR77041.1	GH_2_N+GH_2d+GH_2_C+DUF4981+Bgal_small_N	2	Klebsiella pneumoniae subsp. pneumoniae MGH 78578	beta-D-galactosidase	-											823686764	gb	AKI78157.1	GH_2_N+GH_2d+GH_2_C+DUF4982	Cter6-1	Streptococcus pyogenes	beta-galactosidase	-
870811261	gb	AKP17451.1	GH_2_N+GH_2d+GH_2_C	1	Escherichia sp. UIWRF1146	beta-D-glucuronidase, partial		-		150958221	gb	ABR80250.1	GH_2_N+GH_2d+GH_2_C+DUF4981+Bgal_small_N	2	Klebsiella pneumoniae subsp. pneumoniae MGH 78578	beta-galactosidase (plasmid)	-											827376281	gb	AKI35824.1	GH_2_N+GH_2d+GH_2_C+DUF4982	Cter6-1	Streptococcus pyogenes	beta-galactosidase	-
870811263	gb	AKP17452.1	GH_2_N+GH_2d+GH_2_C	1	Escherichia sp. UIWRF0922	beta-D-glucuronidase, partial		-		156233790	gb	ABU58573.1	GH_2_N+GH_2d+GH_2_C+DUF4981+Bgal_small_N	2	Roseiflexus castenholzii DSM 13941	Beta-galactosidase	-											827377230	gb	AKI36772.1	GH_2_N+GH_2d+GH_2_C+DUF4982	Cter6-1	Streptococcus pyogenes	beta-galactosidase	-
870811265	gb	AKP17453.1	GH_2_N+GH_2d+GH_2_C	1	Escherichia sp. UIWRF0893	beta-D-glucuronidase, partial		-		157323176	gb	ABV42273.1	GH_2_N+GH_2d+GH_2_C+DUF4981+Bgal_small_N	2	Serratia proteamaculans 568	glycoside hydrolase family 2 TIM barrel	-											827378840	gb	AKI38381.1	GH_2_N+GH_2d+GH_2_C+DUF4982	Cter6-1	Streptococcus pyogenes	beta-galactosidase	-
870811267	gb	AKP17454.1	GH_2_N+GH_2d+GH_2_C	1	Escherichia sp. UIWRF1151	beta-D-glucuronidase, partial		-		158110466	gb	ABW12663.1	GH_2_N+GH_2d+GH_2_C+DUF4981+Bgal_small_N	2	Frankia sp. EAN1pec	glycoside hydrolase family 2 TIM barrel	-											827568656	gb	AKJ92204.1	GH_2_N+GH_2d+GH_2_C+DUF4982	Cter6-1	Streptococcus pyogenes	beta-galactosidase	-
870811271	gb	AKP17456.1	GH_2_N+GH_2d+GH_2_C	1	Escherichia sp. UIWRF0669	beta-D-glucuronidase, partial		-		160866057	gb	ABX22680.1	GH_2_N+GH_2d+GH_2_C+DUF4981+Bgal_small_N	2	Salmonella enterica subsp. arizonae serovar 62:z4,z23:-	hypothetical protein SARI_02832	-											828455778	gb	AKK70048.1	GH_2_N+GH_2d+GH_2_C+DUF4982	Cter6-1	Streptococcus pyogenes	beta-galactosidase	-
870811273	gb	AKP17457.1	GH_2_N+GH_2d+GH_2_C	1	Escherichia sp. UIWRF0816	beta-D-glucuronidase, partial		-		206566455	gb	ACI08231.1	GH_2_N+GH_2d+GH_2_C+DUF4981+Bgal_small_N	2	Klebsiella pneumoniae 342	beta-galactosidase	-											829476721	gb	AKL63563.1	GH_2_N+GH_2d+GH_2_C+DUF4982	Cter6-1	Streptococcus pyogenes	beta-galactosidase	-
870811275	gb	AKP17458.1	GH_2_N+GH_2d+GH_2_C	1	Escherichia sp. UIWRF0671	beta-D-glucuronidase, partial		-		237501906	gb	ACQ94499.1	GH_2_N+GH_2d+GH_2_C+DUF4981+Bgal_small_N	2	Tolumonas auensis DSM 9187	glycoside hydrolase family 2 TIM barrel	-											874012642	gb	AKP82172.1	GH_2_N+GH_2d+GH_2_C+DUF4982	Cter6-1	Streptococcus pyogenes	Beta-galactosidase	-
870811277	gb	AKP17459.1	GH_2_N+GH_2d+GH_2_C	1	Escherichia sp. UIWRF0505	beta-D-glucuronidase, partial		-		238546953	dbj	BAH63304.1	GH_2_N+GH_2d+GH_2_C+DUF4981+Bgal_small_N	2	Klebsiella pneumoniae subsp. pneumoniae NTUH-K2044	beta-D-galactosidase	-											917642189	gb	AKZ50049.1	GH_2_N+GH_2d+GH_2_C+DUF4982	Cter6-1	Streptococcus pyogenes	beta-galactosidase	-
870811279	gb	AKP17460.1	GH_2_N+GH_2d+GH_2_C	1	Escherichia sp. UIWRF0414	beta-D-glucuronidase, partial		-		251754332	gb	ACT12408.1	GH_2_N+GH_2d+GH_2_C+DUF4981+Bgal_small_N	2	Pectobacterium carotovorum subsp. carotovorum PC1	Beta-galactosidase	-											917644996	gb	AKZ52486.1	GH_2_N+GH_2d+GH_2_C+DUF4982	Cter6-1	Streptococcus pyogenes	beta-galactosidase	-
870811283	gb	AKP17462.1	GH_2_N+GH_2d+GH_2_C	1	Escherichia sp. UIWRF0647	beta-D-glucuronidase, partial		-		260215856	emb	CBA28355.1	GH_2_N+GH_2d+GH_2_C+DUF4981+Bgal_small_N	2	Cronobacter turicensis z3032	Beta-galactosidase	-											256798974	gb	ACV29629.1	GH_2_N+GH_2d+GH_2_C+DUF4982	Cter6-2	Anaerococcus prevotii DSM 20548	glycoside hydrolase family 2 sugar binding	-
870811287	gb	AKP17464.1	GH_2_N+GH_2d+GH_2_C	1	Escherichia sp. UIWRF0802	beta-D-glucuronidase, partial		-		260645607	emb	CBG68698.1	GH_2_N+GH_2d+GH_2_C+DUF4981+Bgal_small_N	2	Streptomyces scabiei 87.22	putative beta-galatosidase	-											324972387	gb	ADY51371.1	GH_2_N+GH_2d+GH_2_C+DUF4982	Cter6-3	Pseudopedobacter saltans DSM 12145	glycoside hydrolase family 2 sugar binding protein	-
870811289	gb	AKP17465.1	GH_2_N+GH_2d+GH_2_C	1	Escherichia sp. UIWRF0467	beta-D-glucuronidase, partial		-		261605068	gb	ACX87554.1	GH_2_N+GH_2d+GH_2_C+DUF4981+Bgal_small_N	2	Pectobacterium wasabiae WPP163	Beta-galactosidase	-											195975303	gb	ACG62829.1	GH_2_N+GH_2d+GH_2_C+DUF4982	Cter7	Streptococcus equi subsp. zooepidemicus MGCS10565	beta-galactosidase LacZ	-
870811295	gb	AKP17468.1	GH_2_N+GH_2d+GH_2_C	1	Escherichia sp. UIWRF0155	beta-D-glucuronidase, partial		-		281376247	gb	ADA65738.1	GH_2_N+GH_2d+GH_2_C+DUF4981+Bgal_small_N	2	Lactococcus lactis subsp. lactis KF147	Beta-galactosidase	-											225700380	emb	CAW94727.1	GH_2_N+GH_2d+GH_2_C+DUF4982	Cter7	Streptococcus equi subsp. equi 4047	glycosyl hydrolase family 2 protein	-
870811285	gb	AKP17463.1	GH_2_N+GH_2d+GH_2_C	1	Escherichia sp. UIWRF0915	beta-D-glucuronidase, partial		-		288890301	gb	ADC58619.1	GH_2_N+GH_2d+GH_2_C+DUF4981+Bgal_small_N	2	Klebsiella variicola At-22	glycoside hydrolase family 2 TIM barrel	-											225701346	emb	CAW98388.1	GH_2_N+GH_2d+GH_2_C+DUF4982	Cter7	Streptococcus equi subsp. zooepidemicus	glycosyl hydrolase family 2 protein	-
870811293	gb	AKP17467.1	GH_2_N+GH_2d+GH_2_C	1	Escherichia sp. UIWRF0504	beta-D-glucuronidase, partial		-		291150914	gb	ADD75498.1	GH_2_N+GH_2d+GH_2_C+DUF4981+Bgal_small_N	2	Pantoea ananatis LMG 20103	LacZ	-											338847630	gb	AEJ25842.1	GH_2_N+GH_2d+GH_2_C+DUF4982	Cter7	Streptococcus equi subsp. zooepidemicus ATCC 35246	glycosyl hydrolase family 2 protein	-
870811291	gb	AKP17466.1	GH_2_N+GH_2d+GH_2_C	1	Escherichia sp. UIWRF0604	beta-D-glucuronidase, partial		-		308056351	gb	ADO08523.1	GH_2_N+GH_2d+GH_2_C+DUF4981+Bgal_small_N	2	Pantoea vagans C9-1	beta-galactosidase	-											641747993	gb	AIA67210.1	GH_2_N+GH_2d+GH_2_C+DUF4982	Cter7	Streptococcus equi subsp. zooepidemicus CY	beta-galactosidase	-
870811299	gb	AKP17470.1	GH_2_N+GH_2d+GH_2_C	1	Escherichia sp. UIWRF0603	beta-D-glucuronidase, partial		-		311230785	gb	ADP83640.1	GH_2_N+GH_2d+GH_2_C+DUF4981+Bgal_small_N	2	Frankia sp. EuI1c	glycoside hydrolase family 2 TIM barrel	-											280977897	gb	ACZ98666.1	GH_2_N+GH_2d+GH_2_C+DUF4982	Cter8	Cellulosilyticum ruminicola JCM 14822	beta-galactosidase/beta-glucuronidase, partial	-
870811301	gb	AKP17471.1	GH_2_N+GH_2d+GH_2_C	1	Escherichia sp. UIWRF0644	beta-D-glucuronidase, partial		-		316948720	gb	ADU68195.1	GH_2_N+GH_2d+GH_2_C+DUF4981+Bgal_small_N	2	Pantoea sp. At-9b	glycoside hydrolase family 2 TIM barrel	-											160429952	gb	ABX43515.1	GH_2_N+GH_2d+GH_2_C+DUF4982	Cter8	Lachnoclostridium phytofermentans ISDg	glycoside hydrolase family 2 sugar binding	-
870811305	gb	AKP17473.1	GH_2_N+GH_2d+GH_2_C	1	Escherichia sp. UIWRF0646	beta-D-glucuronidase, partial		-		321169409	gb	ADW75108.1	GH_2_N+GH_2d+GH_2_C+DUF4981+Bgal_small_N	2	Rahnella sp. Y9602	glycoside hydrolase family 2 TIM barrel	-											261282967	gb	ACX64938.1	GH_2_N+GH_2d+GH_2_C+DUF4982	Cter8	Paenibacillus sp. Y412MC10	glycoside hydrolase family 2 sugar binding protein	-
870811307	gb	AKP17474.1	GH_2_N+GH_2d+GH_2_C	1	Escherichia sp. UIWRF0645	beta-D-glucuronidase, partial		-		324026071	gb	ADY12830.1	GH_2_N+GH_2d+GH_2_C+DUF4981+Bgal_small_N	2	Sphaerochaeta globosa str. Buddy	glycoside hydrolase family 2 TIM barrel	-											296841513	gb	ADH60029.1	GH_2_N+GH_2d+GH_2_C+DUF4982	Cter8	Thermoanaerobacter mathranii subsp. mathranii str. A3	glycoside hydrolase family 2 sugar binding protein	-
870811311	gb	AKP17476.1	GH_2_N+GH_2d+GH_2_C	1	Escherichia sp. UIWRF0808	beta-D-glucuronidase, partial		-		326407517	gb	ADZ64588.1	GH_2_N+GH_2d+GH_2_C+DUF4981+Bgal_small_N	2	Lactococcus lactis subsp. lactis CV56	beta-galactosidase	-											686520454	gb	AIQ31155.1	GH_2_N+GH_2d+GH_2_C+DUF4982	Cter8	Paenibacillus sp. FSL P4-0081	glycoside hydrolase	-
870811313	gb	AKP17477.1	GH_2_N+GH_2d+GH_2_C	1	Escherichia sp. UIWRF0156	beta-D-glucuronidase, partial		-		327179204	gb	AEA30145.1	GH_2_N+GH_2d+GH_2_C+DUF4981+Bgal_small_N	2	Klebsiella pneumoniae	beta-galactosidase, partial	beta-galactosidase											686549229	gb	AIQ59925.1	GH_2_N+GH_2d+GH_2_C+DUF4982	Cter8	Paenibacillus borealis	glycoside hydrolase	-
870811317	gb	AKP17479.1	GH_2_N+GH_2d+GH_2_C	1	Escherichia sp. UIWRF0883	beta-D-glucuronidase, partial		-		327396147	dbj	BAK13569.1	GH_2_N+GH_2d+GH_2_C+DUF4981+Bgal_small_N	2	Pantoea ananatis AJ13355	beta-galactosidase LacZ	-
870811297	gb	AKP17469.1	GH_2_N+GH_2d+GH_2_C	1	Escherichia sp. UIWRF0474	beta-D-glucuronidase, partial		-		332179885	gb	AEE15573.1	GH_2_N+GH_2d+GH_2_C+DUF4981+Bgal_small_N	2	Treponema brennaborense DSM 12168	glycoside hydrolase family 2 TIM barrel	-
870811303	gb	AKP17472.1	GH_2_N+GH_2d+GH_2_C	1	Escherichia sp. UIWRF0184	beta-D-glucuronidase, partial		-		333474662	gb	AEF46372.1	GH_2_N+GH_2d+GH_2_C+DUF4981+Bgal_small_N	2	Serratia plymuthica AS9	Beta-galactosidase	-
870811319	gb	AKP17480.1	GH_2_N+GH_2d+GH_2_C	1	Escherichia sp. UIWRF1302	beta-D-glucuronidase, partial		-		333492162	gb	AEF51324.1	GH_2_N+GH_2d+GH_2_C+DUF4981+Bgal_small_N	2	Serratia sp. AS12	Beta-galactosidase	-
870811323	gb	AKP17482.1	GH_2_N+GH_2d+GH_2_C	1	Escherichia sp. UIWRF0947	beta-D-glucuronidase, partial		-		333734216	gb	AEF80165.1	GH_2_N+GH_2d+GH_2_C+DUF4981+Bgal_small_N	2	Treponema azotonutricium ZAS-9	beta-galactosidase (Lactase)	-
870811331	gb	AKP17486.1	GH_2_N+GH_2d+GH_2_C	1	Escherichia sp. UIWRF0709	beta-D-glucuronidase, partial		-		333962259	gb	AEG29032.1	GH_2_N+GH_2d+GH_2_C+DUF4981+Bgal_small_N	2	Serratia sp. AS13	Beta-galactosidase	-
870811329	gb	AKP17485.1	GH_2_N+GH_2d+GH_2_C	1	Escherichia sp. UIWRF0813	beta-D-glucuronidase, partial		-		338834868	gb	AEJ20046.1	GH_2_N+GH_2d+GH_2_C+DUF4981+Bgal_small_N	2	Treponema caldarium DSM 7334	glycoside hydrolase family 2 TIM barrel	-
870811325	gb	AKP17483.1	GH_2_N+GH_2d+GH_2_C	1	Escherichia sp. UIWRF0805	beta-D-glucuronidase, partial		-		339511712	emb	CCC29421.1	GH_2_N+GH_2d+GH_2_C+DUF4981+Bgal_small_N	2	Salmonella bongori NCTC 12419	beta-galactosidase	-
870811321	gb	AKP17481.1	GH_2_N+GH_2d+GH_2_C	1	Escherichia sp. UIWRF0911	beta-D-glucuronidase, partial		-		339761858	gb	AEJ98078.1	GH_2_N+GH_2d+GH_2_C+DUF4981+Bgal_small_N	2	Klebsiella pneumoniae KCTC 2242	beta-D-galactosidase	-
870811337	gb	AKP17489.1	GH_2_N+GH_2d+GH_2_C	1	Escherichia sp. UIWRF0868	beta-D-glucuronidase, partial		-		344038300	gb	AEM84025.1	GH_2_N+GH_2d+GH_2_C+DUF4981+Bgal_small_N	2	Streptomyces violaceusniger Tu 4113	glycoside hydrolase family 2 TIM barrel	-
870811335	gb	AKP17488.1	GH_2_N+GH_2d+GH_2_C	1	Escherichia sp. UIWRF0176	beta-D-glucuronidase, partial		-		354990306	gb	AER34430.1	GH_2_N+GH_2d+GH_2_C+DUF4981+Bgal_small_N	2	Pantoea ananatis PA13	beta-galactosidase LacZ	-
870811327	gb	AKP17484.1	GH_2_N+GH_2d+GH_2_C	1	Escherichia sp. UIWRF0838	beta-D-glucuronidase, partial		-		359730453	gb	AEV55198.1	GH_2_N+GH_2d+GH_2_C+DUF4981+Bgal_small_N	2	Klebsiella pneumoniae	LacZ (plasmid)	-
870811315	gb	AKP17478.1	GH_2_N+GH_2d+GH_2_C	1	Escherichia sp. UIWRF0005	beta-D-glucuronidase, partial		-		365188526	emb	CCF11476.1	GH_2_N+GH_2d+GH_2_C+DUF4981+Bgal_small_N	2	Pantoea ananatis LMG 5342	beta-galactosidase (lactase)	-
870811309	gb	AKP17475.1	GH_2_N+GH_2d+GH_2_C	1	Escherichia sp. UIWRF0654	beta-D-glucuronidase, partial		-		374098040	gb	AEY86924.1	GH_2_N+GH_2d+GH_2_C+DUF4981+Bgal_small_N	2	Streptomyces hygroscopicus subsp. jinggangensis 5008	beta-galactosidase	-
870811341	gb	AKP17491.1	GH_2_N+GH_2d+GH_2_C	1	Escherichia sp. UIWRF0917	beta-D-glucuronidase, partial		-		365910550	gb	AEX06003.1	GH_2_N+GH_2d+GH_2_C+DUF4981+Bgal_small_N	2	Klebsiella michiganensis	beta-D-galactosidase	-
870811343	gb	AKP17492.1	GH_2_N+GH_2d+GH_2_C	1	Escherichia sp. UIWRF1079	beta-D-glucuronidase, partial		-		371589662	gb	AEX53392.1	GH_2_N+GH_2d+GH_2_C+DUF4981+Bgal_small_N	2	Rahnella aquatilis CIP 78.65 = ATCC 33071	beta-galactosidase/beta-glucuronidase	-
870811345	gb	AKP17493.1	GH_2_N+GH_2d+GH_2_C	1	Escherichia sp. UIWRF0946	beta-D-glucuronidase, partial		-		380755366	gb	AFE59757.1	GH_2_N+GH_2d+GH_2_C+DUF4981+Bgal_small_N	2	Rahnella aquatilis HX2	beta-D-galactosidase	-
870811347	gb	AKP17494.1	GH_2_N+GH_2d+GH_2_C	1	Escherichia sp. UIWRF0928	beta-D-glucuronidase, partial		-		385871253	gb	AFI89773.1	GH_2_N+GH_2d+GH_2_C+DUF4981+Bgal_small_N	2	Pectobacterium sp. SCC3193	Evolved beta-D-galactosidase, alpha subunit	-
870811349	gb	AKP17495.1	GH_2_N+GH_2d+GH_2_C	1	Escherichia sp. UIWRF1156	beta-D-glucuronidase, partial		-		394346495	gb	AFN32616.1	GH_2_N+GH_2d+GH_2_C+DUF4981+Bgal_small_N	2	Klebsiella michiganensis	Beta-galactosidase	-
870811353	gb	AKP17497.1	GH_2_N+GH_2d+GH_2_C	1	Escherichia sp. UIWRF1304	beta-D-glucuronidase, partial		-		402541777	gb	AFQ65926.1	GH_2_N+GH_2d+GH_2_C+DUF4981+Bgal_small_N	2	Klebsiella pneumoniae subsp. pneumoniae 1084	Beta-galactosidase	-
870811351	gb	AKP17496.1	GH_2_N+GH_2d+GH_2_C	1	Escherichia sp. UIWRF0867	beta-D-glucuronidase, partial		-		402805159	gb	AFR02797.1	GH_2_N+GH_2d+GH_2_C+DUF4981+Bgal_small_N	2	Pectobacterium carotovorum subsp. carotovorum PCC21	putative beta-galactosidase (ISS)	-
870811355	gb	AKP17498.1	GH_2_N+GH_2d+GH_2_C	1	Escherichia sp. UIWRF0465	beta-D-glucuronidase, partial		-		410475202	gb	AFV70439.1	GH_2_N+GH_2d+GH_2_C+DUF4981+Bgal_small_N	2	Klebsiella pneumoniae	LacZ (plasmid)	-
870811359	gb	AKP17500.1	GH_2_N+GH_2d+GH_2_C	1	Escherichia sp. UIWRF0626	beta-D-glucuronidase, partial		-		440051354	gb	AGB81257.1	GH_2_N+GH_2d+GH_2_C+DUF4981+Bgal_small_N	2	Serratia marcescens FGI94	beta-galactosidase/beta-glucuronidase	-
870811361	gb	AKP17501.1	GH_2_N+GH_2d+GH_2_C	1	Escherichia sp. UIWRF0913	beta-D-glucuronidase, partial		-		445213345	gb	AGE19015.1	GH_2_N+GH_2d+GH_2_C+DUF4981+Bgal_small_N	2	Serratia marcescens WW4	beta-D-galactosidase	-
870811357	gb	AKP17499.1	GH_2_N+GH_2d+GH_2_C	1	Escherichia sp. UIWRF1149	beta-D-glucuronidase, partial		-		451791030	gb	AGF61079.1	GH_2_N+GH_2d+GH_2_C+DUF4981+Bgal_small_N	2	Streptomyces hygroscopicus subsp. jinggangensis TL01	beta-galactosidase	-
870811371	gb	AKP17506.1	GH_2_N+GH_2d+GH_2_C	1	Escherichia sp. UIWRF1303	beta-D-glucuronidase, partial		-		464097671	dbj	BAN00553.1	GH_2_N+GH_2d+GH_2_C+DUF4981+Bgal_small_N	2	Ilumatobacter coccineus YM16-304	beta-galactosidase	-
870811367	gb	AKP17504.1	GH_2_N+GH_2d+GH_2_C	1	Escherichia sp. UIWRF0888	beta-D-glucuronidase, partial		-		469482614	gb	AGH42467.1	GH_2_N+GH_2d+GH_2_C+DUF4981+Bgal_small_N	2	Paraglaciecola psychrophila 170	beta-galactosidase	-
870811365	gb	AKP17503.1	GH_2_N+GH_2d+GH_2_C	1	Escherichia sp. UIWRF0642	beta-D-glucuronidase, partial		-		514883693	gb	AGO62347.1	GH_2_N+GH_2d+GH_2_C+DUF4981+Bgal_small_N	2	Klebsiella pneumoniae	beta-D-galactosidase lacZ (plasmid)	-
870811373	gb	AKP17507.1	GH_2_N+GH_2d+GH_2_C	1	Escherichia sp. UIWRF0960	beta-D-glucuronidase, partial		-		514426769	gb	AGO55975.1	GH_2_N+GH_2d+GH_2_C+DUF4981+Bgal_small_N	2	Serratia plymuthica 4Rx13	beta-galactosidase LacZ	-
870811363	gb	AKP17502.1	GH_2_N+GH_2d+GH_2_C	1	Escherichia sp. UIWRF0515	beta-D-glucuronidase, partial		-		523443051	gb	AGQ31962.1	GH_2_N+GH_2d+GH_2_C+DUF4981+Bgal_small_N	2	Serratia liquefaciens ATCC 27592	beta-D-galactosidase	-
870811369	gb	AKP17505.1	GH_2_N+GH_2d+GH_2_C	1	Escherichia sp. UIWRF0088	beta-D-glucuronidase, partial		-		526125435	gb	AGR57508.1	GH_2_N+GH_2d+GH_2_C+DUF4981+Bgal_small_N	2	Salmonella bongori N268-08	Beta-galactosidase	-
870811375	gb	AKP17508.1	GH_2_N+GH_2d+GH_2_C	1	Escherichia sp. UIWRF0606	beta-D-glucuronidase, partial		-		530345154	gb	AGT24387.1	GH_2_N+GH_2d+GH_2_C+DUF4981+Bgal_small_N	2	Klebsiella pneumoniae JM45	beta-D-galactosidase	-
870811377	gb	AKP17509.1	GH_2_N+GH_2d+GH_2_C	1	Escherichia sp. UIWRF0464	beta-D-glucuronidase, partial		-		530347727	gb	AGT26959.1	GH_2_N+GH_2d+GH_2_C+DUF4981+Bgal_small_N	2	Klebsiella pneumoniae JM45	beta-D-galactosidase (plasmid)	-
870811379	gb	AKP17510.1	GH_2_N+GH_2d+GH_2_C	1	Escherichia sp. UIWRF0716	beta-D-glucuronidase, partial		-		537379153	gb	AGU56389.1	GH_2_N+GH_2d+GH_2_C+DUF4981+Bgal_small_N	2	Vibrio anguillarum M3	beta-galactosidase	-
870811383	gb	AKP17512.1	GH_2_N+GH_2d+GH_2_C	1	Escherichia sp. UIWRF0842	beta-D-glucuronidase, partial		-		549817171	gb	AGX37788.1	GH_2_N+GH_2d+GH_2_C+DUF4981+Bgal_small_N	2	Klebsiella pneumoniae CG43	beta-D-galactosidase	-
870811385	gb	AKP17513.1	GH_2_N+GH_2d+GH_2_C	1	Escherichia sp. UIWRF0793	beta-D-glucuronidase, partial		-		552065865	gb	AGY45855.1	GH_2_N+GH_2d+GH_2_C+DUF4981+Bgal_small_N	2	Lactococcus lactis subsp. lactis KLDS 4.0325	beta-D-galactosidase	-
870811381	gb	AKP17511.1	GH_2_N+GH_2d+GH_2_C	1	Escherichia sp. UIWRF0468	beta-D-glucuronidase, partial		-		558571183	gb	AHA63321.1	GH_2_N+GH_2d+GH_2_C+DUF4981+Bgal_small_N	2	Shigella dysenteriae 1617	Beta-galactosidase	-
870811389	gb	AKP17515.1	GH_2_N+GH_2d+GH_2_C	1	Escherichia sp. UIWRF0479	beta-D-glucuronidase, partial		-		560174294	emb	CDG13028.1	GH_2_N+GH_2d+GH_2_C+DUF4981+Bgal_small_N	2	Serratia marcescens subsp. marcescens Db11	beta-D-galactosidase	-
870811391	gb	AKP17516.1	GH_2_N+GH_2d+GH_2_C	1	Escherichia sp. UIWRF0633	beta-D-glucuronidase, partial		-		569552964	gb	AHE44701.1	GH_2_N+GH_2d+GH_2_C+DUF4981+Bgal_small_N	2	Klebsiella pneumoniae subsp. pneumoniae Kp13	Beta-galactosidase 1	-
870811395	gb	AKP17518.1	GH_2_N+GH_2d+GH_2_C	1	Escherichia sp. UIWRF0509	beta-D-glucuronidase, partial		-		570762649	gb	AHF19314.1	GH_2_N+GH_2d+GH_2_C+DUF4981+Bgal_small_N	2	Leuconostoc mesenteroides KFRI-MG	Beta-galactosidase	-
870811397	gb	AKP17519.1	GH_2_N+GH_2d+GH_2_C	1	Escherichia sp. UIWRF0708	beta-D-glucuronidase, partial		-		573020680	gb	AHF76216.1	GH_2_N+GH_2d+GH_2_C+DUF4981+Bgal_small_N	2	Sodalis praecaptivus	Beta galactosidase	-
870811403	gb	AKP17522.1	GH_2_N+GH_2d+GH_2_C	1	Escherichia sp. UIWRF1306	beta-D-glucuronidase, partial		-		573472601	gb	AHF89612.1	GH_2_N+GH_2d+GH_2_C+DUF4981+Bgal_small_N	2	Opitutaceae bacterium TAV5	beta-galactosidase	-
870811401	gb	AKP17521.1	GH_2_N+GH_2d+GH_2_C	1	Escherichia sp. UIWRF0628	beta-D-glucuronidase, partial		-		573473886	gb	AHF90897.1	GH_2_N+GH_2d+GH_2_C+DUF4981+Bgal_small_N	2	Opitutaceae bacterium TAV5	beta-galactosidase	-
870811407	gb	AKP17524.1	GH_2_N+GH_2d+GH_2_C	1	Escherichia sp. UIWRF0901	beta-D-glucuronidase, partial		-		575010489	gb	AHG55900.1	GH_2_N+GH_2d+GH_2_C+DUF4981+Bgal_small_N	2	Klebsiella pneumoniae	LacZ (plasmid)	-
870811409	gb	AKP17525.1	GH_2_N+GH_2d+GH_2_C	1	Escherichia sp. UIWRF0782	beta-D-glucuronidase, partial		-		582032691	gb	AHI36025.1	GH_2_N+GH_2d+GH_2_C+DUF4981+Bgal_small_N	2	Klebsiella pneumoniae	Beta-galactosidase	-
870811413	gb	AKP17527.1	GH_2_N+GH_2d+GH_2_C	1	Escherichia sp. UIWRF0801	beta-D-glucuronidase, partial		-		586611523	gb	AHJ74969.1	GH_2_N+GH_2d+GH_2_C+DUF4981+Bgal_small_N	2	Kosakonia sacchari SP1	beta-D-galactosidase	-
870811415	gb	AKP17528.1	GH_2_N+GH_2d+GH_2_C	1	Escherichia sp. UIWRF0924	beta-D-glucuronidase, partial		-		595631248	gb	AHM88032.1	GH_2_N+GH_2d+GH_2_C+DUF4981+Bgal_small_N	2	Klebsiella pneumoniae 30660/NJST258_1	Beta-galactosidase (plasmid)	-
870811419	gb	AKP17530.1	GH_2_N+GH_2d+GH_2_C	1	Escherichia sp. UIWRF0399	beta-D-glucuronidase, partial		-		597512671	emb	CDO11763.1	GH_2_N+GH_2d+GH_2_C+DUF4981+Bgal_small_N	2	Klebsiella pneumoniae	lacZ (plasmid)	-
870811421	gb	AKP17531.1	GH_2_N+GH_2d+GH_2_C	1	Escherichia sp. UIWRF0523	beta-D-glucuronidase, partial		-		597811773	gb	AHN26604.1	GH_2_N+GH_2d+GH_2_C+DUF4981+Bgal_small_N	2	Gilliamella apicola	Beta-galactosidase	-
870811427	gb	AKP17534.1	GH_2_N+GH_2d+GH_2_C	1	Escherichia sp. UIWRF0815	beta-D-glucuronidase, partial		-		612159210	gb	AHW88699.1	GH_2_N+GH_2d+GH_2_C+DUF4981+Bgal_small_N	2	Klebsiella michiganensis	beta-D-galactosidase	-
870811387	gb	AKP17514.1	GH_2_N+GH_2d+GH_2_C	1	Escherichia sp. UIWRF0478	beta-D-glucuronidase, partial		-		619732958	gb	AHY08198.1	GH_2_N+GH_2d+GH_2_C+DUF4981+Bgal_small_N	2	Serratia plymuthica	beta-D-galactosidase	-
870811425	gb	AKP17533.1	GH_2_N+GH_2d+GH_2_C	1	Escherichia sp. UIWRF0016	beta-D-glucuronidase, partial		-		640847635	gb	AIA36743.1	GH_2_N+GH_2d+GH_2_C+DUF4981+Bgal_small_N	2	Klebsiella pneumoniae subsp. pneumoniae KPNIH10	beta-D-galactosidase	-
870811431	gb	AKP17536.1	GH_2_N+GH_2d+GH_2_C	1	Escherichia sp. UIWRF0015	beta-D-glucuronidase, partial		-		640856024	gb	AIA45125.1	GH_2_N+GH_2d+GH_2_C+DUF4981+Bgal_small_N	2	Klebsiella pneumoniae subsp. pneumoniae KPNIH27	beta-D-galactosidase (plasmid)	-
870811433	gb	AKP17537.1	GH_2_N+GH_2d+GH_2_C	1	Escherichia sp. UIWRF0462	beta-D-glucuronidase, partial		-		640852967	gb	AIA42071.1	GH_2_N+GH_2d+GH_2_C+DUF4981+Bgal_small_N	2	Klebsiella pneumoniae subsp. pneumoniae KPNIH27	beta-D-galactosidase	-
870811399	gb	AKP17520.1	GH_2_N+GH_2d+GH_2_C	1	Escherichia sp. UIWRF0916	beta-D-glucuronidase, partial		-		640850297	gb	AIA39403.1	GH_2_N+GH_2d+GH_2_C+DUF4981+Bgal_small_N	2	Klebsiella pneumoniae subsp. pneumoniae KPNIH10	beta-D-galactosidase (plasmid)	-
870811439	gb	AKP17540.1	GH_2_N+GH_2d+GH_2_C	1	Escherichia sp. UIWRF0004	beta-D-glucuronidase, partial		-		641744970	gb	AIA70441.1	GH_2_N+GH_2d+GH_2_C+DUF4981+Bgal_small_N	2	Pectobacterium atrosepticum	beta-D-galactosidase	-
870811437	gb	AKP17539.1	GH_2_N+GH_2d+GH_2_C	1	Escherichia sp. UIWRF0220	beta-D-glucuronidase, partial		-		640858832	gb	AIA47930.1	GH_2_N+GH_2d+GH_2_C+DUF4981+Bgal_small_N	2	Serratia sp. FS14	beta-D-galactosidase	-
870811443	gb	AKP17542.1	GH_2_N+GH_2d+GH_2_C	1	Escherichia sp. UIWRF0400	beta-D-glucuronidase, partial		-		657149846	gb	AID26943.1	GH_2_N+GH_2d+GH_2_C+DUF4981+Bgal_small_N	2	Salmonella bongori serovar 48:z41:-- str. RKS3044	beta-D-galactosidase	-
870811445	gb	AKP17543.1	GH_2_N+GH_2d+GH_2_C	1	Escherichia sp. UIWRF0206	beta-D-glucuronidase, partial		-		660554759	gb	AIE03204.1	GH_2_N+GH_2d+GH_2_C+DUF4981+Bgal_small_N	2	Klebsiella pneumoniae subsp. pneumoniae KP5-1	beta-D-galactosidase	-
870811449	gb	AKP17545.1	GH_2_N+GH_2d+GH_2_C	1	Escherichia sp. UIWRF0643	beta-D-glucuronidase, partial		-		660580120	gb	AID96626.1	GH_2_N+GH_2d+GH_2_C+DUF4981+Bgal_small_N	2	Klebsiella pneumoniae subsp. pneumoniae KPNIH24	beta-D-galactosidase	-
870811455	gb	AKP17548.1	GH_2_N+GH_2d+GH_2_C	1	Escherichia sp. UIWRF0436	beta-D-glucuronidase, partial		-		661924388	gb	AIE23055.1	GH_2_N+GH_2d+GH_2_C+DUF4981+Bgal_small_N	2	Klebsiella pneumoniae subsp. pneumoniae KPNIH1	beta-D-galactosidase	-
870811451	gb	AKP17546.1	GH_2_N+GH_2d+GH_2_C	1	Escherichia sp. UIWRF0498	beta-D-glucuronidase, partial		-		661927052	gb	AIE25717.1	GH_2_N+GH_2d+GH_2_C+DUF4981+Bgal_small_N	2	Klebsiella pneumoniae subsp. pneumoniae KPNIH1	beta-D-galactosidase (plasmid)	-
870811457	gb	AKP17549.1	GH_2_N+GH_2d+GH_2_C	1	Escherichia sp. UIWRF0530	beta-D-glucuronidase, partial		-		660570501	gb	AID90421.1	GH_2_N+GH_2d+GH_2_C+DUF4981+Bgal_small_N	2	Klebsiella oxytoca KONIH1	beta-D-galactosidase	-
870811461	gb	AKP17551.1	GH_2_N+GH_2d+GH_2_C	1	Escherichia sp. UIWRF0666	beta-D-glucuronidase, partial		-		662710293	gb	AIE70602.1	GH_2_N+GH_2d+GH_2_C+DUF4981+Bgal_small_N	2	Klebsiella michiganensis	beta-D-galactosidase	-
870811393	gb	AKP17517.1	GH_2_N+GH_2d+GH_2_C	1	Escherichia sp. UIWRF0010	beta-D-glucuronidase, partial		-		660582347	gb	AID98826.1	GH_2_N+GH_2d+GH_2_C+DUF4981+Bgal_small_N	2	Klebsiella pneumoniae subsp. pneumoniae KPNIH24	beta-D-galactosidase (plasmid)	-
870811463	gb	AKP17552.1	GH_2_N+GH_2d+GH_2_C	1	Escherichia sp. UIWRF0966	beta-D-glucuronidase, partial		-		661929792	gb	AIE28455.1	GH_2_N+GH_2d+GH_2_C+DUF4981+Bgal_small_N	2	Klebsiella pneumoniae subsp. pneumoniae KPR0928	beta-D-galactosidase	-
870811417	gb	AKP17529.1	GH_2_N+GH_2d+GH_2_C	1	Escherichia sp. UIWRF0714	beta-D-glucuronidase, partial		-		662712068	gb	AIE72375.1	GH_2_N+GH_2d+GH_2_C+DUF4981+Bgal_small_N	2	Klebsiella michiganensis	beta-D-galactosidase (plasmid)	-
870811467	gb	AKP17554.1	GH_2_N+GH_2d+GH_2_C	1	Escherichia sp. UIWRF0957	beta-D-glucuronidase, partial		-		662711974	gb	AIE72282.1	GH_2_N+GH_2d+GH_2_C+DUF4981+Bgal_small_N	2	Klebsiella michiganensis	beta-D-galactosidase (plasmid)	-
870811469	gb	AKP17555.1	GH_2_N+GH_2d+GH_2_C	1	Escherichia sp. UIWRF0784	beta-D-glucuronidase, partial		-		667708610	gb	AIG81859.1	GH_2_N+GH_2d+GH_2_C+DUF4981+Bgal_small_N	2	Klebsiella pneumoniae subsp. pneumoniae PittNDM01	beta-D-galactosidase	-
870811473	gb	AKP17557.1	GH_2_N+GH_2d+GH_2_C	1	Escherichia sp. UIWRF0631	beta-D-glucuronidase, partial		-		669187086	gb	AII13541.1	GH_2_N+GH_2d+GH_2_C+DUF4981+Bgal_small_N	2	Lactococcus lactis subsp. lactis NCDO 2118	Beta-galactosidase	-
870811411	gb	AKP17526.1	GH_2_N+GH_2d+GH_2_C	1	Escherichia sp. UIWRF0246	beta-D-glucuronidase, partial		-		672600915	gb	AIJ39889.1	GH_2_N+GH_2d+GH_2_C+DUF4981+Bgal_small_N	2	Klebsiella pneumoniae	beta-D-galactosidase	-
870811405	gb	AKP17523.1	GH_2_N+GH_2d+GH_2_C	1	Escherichia sp. UIWRF0790	beta-D-glucuronidase, partial		-		672932525	gb	AIK13360.1	GH_2_N+GH_2d+GH_2_C+DUF4981+Bgal_small_N	2	Pectobacterium atrosepticum	Beta-galactosidase	-
870811475	gb	AKP17558.1	GH_2_N+GH_2d+GH_2_C	1	Escherichia sp. UIWRF0839	beta-D-glucuronidase, partial		-		674134238	gb	AIK79510.1	GH_2_N+GH_2d+GH_2_C+DUF4981+Bgal_small_N	2	Klebsiella pneumoniae subsp. pneumoniae	beta-galactosidase	-
870811479	gb	AKP17560.1	GH_2_N+GH_2d+GH_2_C	1	Escherichia sp. UIWRF0902	beta-D-glucuronidase, partial		-		676310243	gb	AIM22699.1	GH_2_N+GH_2d+GH_2_C+DUF4981+Bgal_small_N	2	Serratia sp. SCBI	beta-D-galactosidase	-
870811453	gb	AKP17547.1	GH_2_N+GH_2d+GH_2_C	1	Escherichia sp. UIWRF0434	beta-D-glucuronidase, partial		-		686511517	gb	AIP97808.1	GH_2_N+GH_2d+GH_2_C+DUF4981+Bgal_small_N	2	Salmonella enterica subsp. arizonae serovar 62:z36:- str. RKS2983	beta-D-galactosidase	-
870811435	gb	AKP17538.1	GH_2_N+GH_2d+GH_2_C	1	Escherichia sp. UIWRF0682	beta-D-glucuronidase, partial		-		689259078	gb	AIR00010.1	GH_2_N+GH_2d+GH_2_C+DUF4981+Bgal_small_N	2	Pluralibacter gergoviae	beta-D-galactosidase	-
870811481	gb	AKP17561.1	GH_2_N+GH_2d+GH_2_C	1	Escherichia sp. UIWRF1157	beta-D-glucuronidase, partial		-		691223954	gb	AIR87239.1	GH_2_N+GH_2d+GH_2_C+DUF4981+Bgal_small_N	2	Pantoea rwandensis	beta-D-galactosidase	-
870811485	gb	AKP17563.1	GH_2_N+GH_2d+GH_2_C	1	Escherichia sp. UIWRF0599	beta-D-glucuronidase, partial		-		692328311	gb	AIS04513.1	GH_2_N+GH_2d+GH_2_C+DUF4981+Bgal_small_N	2	Lactococcus lactis	Beta-galactosidase	-
870811487	gb	AKP17564.1	GH_2_N+GH_2d+GH_2_C	1	Escherichia sp. UIWRF0681	beta-D-glucuronidase, partial		-		695176282	gb	AIT03374.1	GH_2_N+GH_2d+GH_2_C+DUF4981+Bgal_small_N	2	Klebsiella pneumoniae	Beta-galactosidase	-
870811465	gb	AKP17553.1	GH_2_N+GH_2d+GH_2_C	1	Escherichia sp. UIWRF0177	beta-D-glucuronidase, partial		-		695177298	gb	AIT04389.1	GH_2_N+GH_2d+GH_2_C+DUF4981+Bgal_small_N	2	Klebsiella pneumoniae	Beta-galactosidase (plasmid)	-
870811491	gb	AKP17566.1	GH_2_N+GH_2d+GH_2_C	1	Escherichia sp. UIWRF0340	beta-D-glucuronidase, partial		-		700312784	gb	AIU87904.1	GH_2_N+GH_2d+GH_2_C+DUF4981+Bgal_small_N	2	Pectobacterium carotovorum subsp. odoriferum	beta-D-galactosidase	-
870811493	gb	AKP17567.1	GH_2_N+GH_2d+GH_2_C	1	Escherichia sp. UIWRF0672	beta-D-glucuronidase, partial		-		700335697	gb	AIU72191.1	GH_2_N+GH_2d+GH_2_C+DUF4981+Bgal_small_N	2	Hafnia alvei FB1	beta-D-galactosidase	-
870811477	gb	AKP17559.1	GH_2_N+GH_2d+GH_2_C	1	Escherichia sp. UIWRF1139	beta-D-glucuronidase, partial		-		717146795	gb	AIW71095.1	GH_2_N+GH_2d+GH_2_C+DUF4981+Bgal_small_N	2	Klebsiella pneumoniae subsp. pneumoniae	beta-D-galactosidase	-
870811497	gb	AKP17569.1	GH_2_N+GH_2d+GH_2_C	1	Escherichia sp. UIWRF0664	beta-D-glucuronidase, partial		-		717156395	gb	AIW76582.1	GH_2_N+GH_2d+GH_2_C+DUF4981+Bgal_small_N	2	Klebsiella pneumoniae subsp. pneumoniae	beta-D-galactosidase	-
870811499	gb	AKP17570.1	GH_2_N+GH_2d+GH_2_C	1	Escherichia sp. UIWRF1141	beta-D-glucuronidase, partial		-		717159697	gb	AIW79843.1	GH_2_N+GH_2d+GH_2_C+DUF4981+Bgal_small_N	2	Klebsiella pneumoniae subsp. pneumoniae	beta-D-galactosidase (plasmid)	-
870811503	gb	AKP17572.1	GH_2_N+GH_2d+GH_2_C	1	Escherichia sp. UIWRF0482	beta-D-glucuronidase, partial		-		719630539	gb	AIW99822.1	GH_2_N+GH_2d+GH_2_C+DUF4981+Bgal_small_N	2	Klebsiella pneumoniae	beta-D-galactosidase	-
870811505	gb	AKP17573.1	GH_2_N+GH_2d+GH_2_C	1	Escherichia sp. UIWRF0607	beta-D-glucuronidase, partial		-		723236742	gb	AIX69381.1	GH_2_N+GH_2d+GH_2_C+DUF4981+Bgal_small_N	2	Klebsiella pneumoniae subsp. pneumoniae	beta-D-galactosidase	-
870811471	gb	AKP17556.1	GH_2_N+GH_2d+GH_2_C	1	Escherichia sp. UIWRF0529	beta-D-glucuronidase, partial		-		723241442	gb	AIX74078.1	GH_2_N+GH_2d+GH_2_C+DUF4981+Bgal_small_N	2	Pantoea sp. PSNIH2	beta-D-galactosidase	-
870811509	gb	AKP17575.1	GH_2_N+GH_2d+GH_2_C	1	Escherichia sp. UIWRF0705	beta-D-glucuronidase, partial		-		723246506	gb	AIX79134.1	GH_2_N+GH_2d+GH_2_C+DUF4981+Bgal_small_N	2	Klebsiella pneumoniae subsp. pneumoniae	beta-D-galactosidase	-
870811483	gb	AKP17562.1	GH_2_N+GH_2d+GH_2_C	1	Escherichia sp. UIWRF0198	beta-D-glucuronidase, partial		-		723251713	gb	AIX84337.1	GH_2_N+GH_2d+GH_2_C+DUF4981+Bgal_small_N	2	Klebsiella pneumoniae subsp. pneumoniae	beta-D-galactosidase	-
870811489	gb	AKP17565.1	GH_2_N+GH_2d+GH_2_C	1	Escherichia sp. UIWRF0354	beta-D-glucuronidase, partial		-		723256392	gb	AIX50413.1	GH_2_N+GH_2d+GH_2_C+DUF4981+Bgal_small_N	2	Pantoea sp. PSNIH1	beta-D-galactosidase	-
870811507	gb	AKP17574.1	GH_2_N+GH_2d+GH_2_C	1	Escherichia sp. UIWRF0964	beta-D-glucuronidase, partial		-		736046331	gb	AJA57857.1	GH_2_N+GH_2d+GH_2_C+DUF4981+Bgal_small_N	2	Lactococcus lactis subsp. lactis	beta-D-galactosidase	-
870811501	gb	AKP17571.1	GH_2_N+GH_2d+GH_2_C	1	Escherichia sp. UIWRF1148	beta-D-glucuronidase, partial		-		736269945	gb	KHQ26166.1	GH_2_N+GH_2d+GH_2_C+DUF4981+Bgal_small_N	2	Klebsiella pneumoniae	beta-D-galactosidase (plasmid)	-
870811511	gb	AKP17576.1	GH_2_N+GH_2d+GH_2_C	1	Escherichia sp. UIWRF0528	beta-D-glucuronidase, partial		-		742129020	gb	AJA97155.1	GH_2_N+GH_2d+GH_2_C+DUF4981+Bgal_small_N	2	Klebsiella variicola	beta-D-galactosidase	-
870811515	gb	AKP17578.1	GH_2_N+GH_2d+GH_2_C	1	Escherichia sp. UIWRF0865	beta-D-glucuronidase, partial		-		742682365	gb	AJB32564.1	GH_2_N+GH_2d+GH_2_C+DUF4981+Bgal_small_N	2	Klebsiella pneumoniae HK787	Beta-galactosidase	-
870811517	gb	AKP17579.1	GH_2_N+GH_2d+GH_2_C	1	Escherichia sp. UIWRF0421	beta-D-glucuronidase, partial		-		742996880	gb	AJB76210.1	GH_2_N+GH_2d+GH_2_C+DUF4981+Bgal_small_N	2	Klebsiella pneumoniae	beta-D-galactosidase	-
870811521	gb	AKP17581.1	GH_2_N+GH_2d+GH_2_C	1	Escherichia sp. UIWRF0785	beta-D-glucuronidase, partial		-		742999719	gb	AJB79048.1	GH_2_N+GH_2d+GH_2_C+DUF4981+Bgal_small_N	2	Klebsiella pneumoniae	beta-D-galactosidase (plasmid)	-
870811495	gb	AKP17568.1	GH_2_N+GH_2d+GH_2_C	1	Escherichia sp. UIWRF0420	beta-D-glucuronidase, partial		-		743006318	gb	AJB57750.1	GH_2_N+GH_2d+GH_2_C+DUF4981+Bgal_small_N	2	Klebsiella pneumoniae	beta-D-galactosidase	-
870811513	gb	AKP17577.1	GH_2_N+GH_2d+GH_2_C	1	Escherichia sp. UIWRF0003	beta-D-glucuronidase, partial		-		749146166	gb	AJE87990.1	GH_2_N+GH_2d+GH_2_C+DUF4981+Bgal_small_N	2	Klebsiella variicola	beta-D-galactosidase	-
870811539	gb	AKP17590.1	GH_2_N+GH_2d+GH_2_C	1	Escherichia sp. UIWRF0837	beta-D-glucuronidase, partial		-		751397301	gb	AJF73387.1	GH_2_N+GH_2d+GH_2_C+DUF4981+Bgal_small_N	2	Raoultella ornithinolytica	beta-D-galactosidase	-
870811541	gb	AKP17591.1	GH_2_N+GH_2d+GH_2_C	1	Escherichia sp. UIWRF0234	beta-D-glucuronidase, partial		-		764065320	gb	AJR05335.1	GH_2_N+GH_2d+GH_2_C+DUF4981+Bgal_small_N	2	Photobacterium gaetbulicola Gung47	beta-D-galactosidase	-
870811543	gb	AKP17592.1	GH_2_N+GH_2d+GH_2_C	1	Escherichia sp. UIWRF0110	beta-D-glucuronidase, partial		-		764068974	gb	AJR08988.1	GH_2_N+GH_2d+GH_2_C+DUF4981+Bgal_small_N	2	Photobacterium gaetbulicola Gung47	beta-D-galactosidase	-
909812543	gb	AKT95832.1	GH_2_N+GH_2d+GH_2_C	1	Streptococcus agalactiae	beta-glucuronidase		-		785749370	gb	AJZ89593.1	GH_2_N+GH_2d+GH_2_C+DUF4981+Bgal_small_N	2	Klebsiella michiganensis	beta-D-galactosidase	-
909816420	gb	AKT99707.1	GH_2_N+GH_2d+GH_2_C	1	Streptococcus agalactiae	beta-glucuronidase		-		808952602	gb	AKE09756.1	GH_2_N+GH_2d+GH_2_C+DUF4981+Bgal_small_N	2	Serratia liquefaciens	beta-D-galactosidase	-
909818228	gb	AKU01515.1	GH_2_N+GH_2d+GH_2_C	1	Streptococcus agalactiae	beta-glucuronidase		-		815978906	gb	AKE76115.1	GH_2_N+GH_2d+GH_2_C+DUF4981+Bgal_small_N	2	Klebsiella pneumoniae subsp. pneumoniae	Beta-galactosidase	-
909814494	gb	AKT97782.1	GH_2_N+GH_2d+GH_2_C	1	Streptococcus agalactiae	beta-glucuronidase		-		815975486	gb	AKE78446.1	GH_2_N+GH_2d+GH_2_C+DUF4981+Bgal_small_N	2	Klebsiella pneumoniae subsp. pneumoniae	Beta-galactosidase (plasmid)	-
909819981	gb	AKU03267.1	GH_2_N+GH_2d+GH_2_C	1	Streptococcus agalactiae	beta-glucuronidase		-		820754254	gb	AKG71127.1	GH_2_N+GH_2d+GH_2_C+DUF4981+Bgal_small_N	2	Serratia fonticola	beta-D-galactosidase	-
917642776	gb	AKZ50636.1	GH_2_N+GH_2d+GH_2_C	1	Streptococcus pyogenes	beta-glucuronidase		-		828906845	gb	AKK85293.1	GH_2_N+GH_2d+GH_2_C+DUF4981+Bgal_small_N	2	Klebsiella pneumoniae	beta-D-galactosidase	-
914598838	gb	AKI57121.1	GH_2_N+GH_2d+GH_2_C	1	Streptococcus agalactiae	Beta-D-glucuronidase		-		828927941	gb	AKL04429.1	GH_2_N+GH_2d+GH_2_C+DUF4981+Bgal_small_N	2	Klebsiella oxytoca	beta-D-galactosidase	-
914828716	gb	AKW05816.1	GH_2_N+GH_2d+GH_2_C	1	Salmonella enterica subsp. enterica serovar Panama str. ATCC 7378	beta-D-glucuronidase		-		828933766	gb	AKL10112.1	GH_2_N+GH_2d+GH_2_C+DUF4981+Bgal_small_N	2	Kluyvera intermedia	beta-D-galactosidase (plasmid)	-
920769871	gb	ALA28953.1	GH_2_N+GH_2d+GH_2_C	1	Streptococcus suis	beta-glucuronidase		-		828937123	gb	AKL13366.1	GH_2_N+GH_2d+GH_2_C+DUF4981+Bgal_small_N	2	Kluyvera intermedia	beta-D-galactosidase	-
116229503	gb	ABJ88212.1	GH_2_N+GH_2d+GH_2_C	2	Candidatus Solibacter usitatus Ellin6076	glycoside hydrolase family 2, sugar binding		-		828946147	gb	AKL21351.1	GH_2_N+GH_2d+GH_2_C+DUF4981+Bgal_small_N	2	Klebsiella oxytoca	beta-D-galactosidase	-
284017079	gb	ADB63029.1	GH_2_N+GH_2d+GH_2_C	2	Haloterrigena turkmenica DSM 5511	Beta-galactosidase (plasmid)		-		828952669	gb	AKL27190.1	GH_2_N+GH_2d+GH_2_C+DUF4981+Bgal_small_N	2	Klebsiella pneumoniae	beta-D-galactosidase (plasmid)	-
291514781	emb	CBK63991.1	GH_2_N+GH_2d+GH_2_C	2	Alistipes shahii WAL 8301	Beta-galactosidase/beta-glucuronidase		-		828957394	gb	AKL31829.1	GH_2_N+GH_2d+GH_2_C+DUF4981+Bgal_small_N	2	Klebsiella pneumoniae	beta-D-galactosidase	-
294982793	gb	ADF53258.1	GH_2_N+GH_2d+GH_2_C	2	Zunongwangia profunda SM-A87	glycoside hydrolase family protein		-		828962447	gb	AKL36116.1	GH_2_N+GH_2d+GH_2_C+DUF4981+Bgal_small_N	2	Klebsiella oxytoca	beta-D-galactosidase	-
295085565	emb	CBK67088.1	GH_2_N+GH_2d+GH_2_C	2	Bacteroides xylanisolvens XB1A	Beta-galactosidase/beta-glucuronidase		-		828969869	gb	AKL43145.1	GH_2_N+GH_2d+GH_2_C+DUF4981+Bgal_small_N	2	Serratia marcescens	beta-D-galactosidase	-
315417599	gb	ADU14239.1	GH_2_N+GH_2d+GH_2_C	2	Asticcacaulis excentricus CB 48	Beta-glucuronidase		-		902601476	gb	AKR89424.1	GH_2_N+GH_2d+GH_2_C+DUF4981+Bgal_small_N	2	Klebsiella pneumoniae 500_1420	beta-D-galactosidase	-
319423735	gb	ADV50844.1	GH_2_N+GH_2d+GH_2_C	2	Cellulophaga algicola DSM 14237	protease FtsH subunit HflK		-		902608679	gb	AKR83910.1	GH_2_N+GH_2d+GH_2_C+DUF4981+Bgal_small_N	2	Klebsiella pneumoniae DMC1097	beta-D-galactosidase	-
321163273	gb	ADW68978.1	GH_2_N+GH_2d+GH_2_C	2	Granulicella tundricola MP5ACTX9	glycoside hydrolase family 2 sugar binding protein		-		902622425	gb	AKS00375.1	GH_2_N+GH_2d+GH_2_C+DUF4981+Bgal_small_N	2	Klebsiella pneumoniae UHKPC33	beta-D-galactosidase	-
472399204	gb	AGI39403.1	GH_2_N+GH_2d+GH_2_C	2	Clostridium stercorarium subsp. stercorarium DSM 8532	galactosidase		-		902616050	gb	AKR94904.1	GH_2_N+GH_2d+GH_2_C+DUF4981+Bgal_small_N	2	Klebsiella pneumoniae UHKPC07	beta-D-galactosidase	-
528525916	emb	CCQ33205.1	GH_2_N+GH_2d+GH_2_C	2	Halorhabdus tiamatea SARL4B	beta-glucuronidase, family GH2		-		902625173	gb	AKS03117.1	GH_2_N+GH_2d+GH_2_C+DUF4981+Bgal_small_N	2	Klebsiella pneumoniae UHKPC33	beta-D-galactosidase (plasmid)	-
610421416	gb	AHW58620.1	GH_2_N+GH_2d+GH_2_C	2	Draconibacterium orientale	beta-glucuronidase		-		2764542	emb	CAA04267.1	GH_2_N+GH_2d+GH_2_C+DUF4981+Bgal_small_N	3	Bacillus megaterium DSM 319	beta-galactosidase	beta-galactosidase
723620256	gb	AIY13628.1	GH_2_N+GH_2d+GH_2_C	2	Cellulophaga baltica NN016038	beta-glucuronidase		-		144746	gb	AAA23216.1	GH_2_N+GH_2d+GH_2_C+DUF4981+Bgal_small_N	3	Clostridium acetobutylicum	beta-D-galactosidase (cbgA)	beta-galactosidase
730599204	gb	AIZ41999.1	GH_2_N+GH_2d+GH_2_C	2	Cellulophaga baltica 18	beta-glucuronidase		-		5019289	emb	CAB44428.1	GH_2_N+GH_2d+GH_2_C+DUF4981+Bgal_small_N	3	Bifidobacterium longum subsp. longum	beta-galactosidase	beta-galactosidase
89951877	gb	ABD81892.1	GH_2_N+GH_2d+GH_2_C	2	Saccharophagus degradans 2-40	putative retaining b-glycosidase		-		10175344	dbj	BAB06442.1	GH_2_N+GH_2d+GH_2_C+DUF4981+Bgal_small_N	3	Bacillus halodurans C-125	beta-galactosidase	-
99034947	gb	ABF62001.1	GH_2_N+GH_2d+GH_2_C	2	Ruegeria sp. TM1040	Beta-glucuronidase (plasmid)		-		11044945	emb	CAC14565.1	GH_2_N+GH_2d+GH_2_C+DUF4981+Bgal_small_N	3	Bifidobacterium bifidum DSM 20215	beta-galactosidase	beta-galactosidase
146154258	gb	ABQ05112.1	GH_2_N+GH_2d+GH_2_C	2	Flavobacterium johnsoniae UW101	Candidate Beta-glucuronidase; Glycoside hydrolase family 2		-		15558932	gb	AAL02052.1	GH_2_N+GH_2d+GH_2_C+DUF4981+Bgal_small_N	3	Bifidobacterium longum subsp. infantis	beta-galactosidase I	beta-galactosidase
146156352	gb	ABQ07206.1	GH_2_N+GH_2d+GH_2_C	2	Flavobacterium johnsoniae UW101	Candidate beta-glucuronidase; Glycoside hydrolase family 2		-		23326210	gb	AAN24786.1	GH_2_N+GH_2d+GH_2_C+DUF4981+Bgal_small_N	3	Bifidobacterium longum NCC2705	LacZ	beta-galactosidase
160427354	gb	ABX40917.1	GH_2_N+GH_2d+GH_2_C	2	Lachnoclostridium phytofermentans ISDg	Beta-galactosidase		-		90822504	gb	ABE00939.1	GH_2_N+GH_2d+GH_2_C+DUF4981+Bgal_small_N	3	Bifidobacterium bifidum NCIMB 41171	bbgIV beta-galactosidase	beta-galactosidase
312443412	gb	ADQ79768.1	GH_2_N+GH_2d+GH_2_C	2	Paludibacter propionicigenes WB4	Beta-glucuronidase		-		118766207	dbj	BAF40386.1	GH_2_N+GH_2d+GH_2_C+DUF4981+Bgal_small_N	3	Bifidobacterium adolescentis ATCC 15703	beta-galactosidase	-
319927189	gb	ADV84264.1	GH_2_N+GH_2d+GH_2_C	2	Terriglobus saanensis SP1PR4	Beta-glucuronidase		-		118766184	dbj	BAF40363.1	GH_2_N+GH_2d+GH_2_C+DUF4981+Bgal_small_N	3	Bifidobacterium adolescentis ATCC 15703	beta-galactosidase	-
324974197	gb	ADY53181.1	GH_2_N+GH_2d+GH_2_C	2	Pseudopedobacter saltans DSM 12145	Beta-glucuronidase		-		124507388	gb	ABN13675.1	GH_2_N+GH_2d+GH_2_C+DUF4981+Bgal_small_N	3	Bacillus megaterium	beta-galactosidase	beta-galactosidase
358753582	gb	AEU36972.1	GH_2_N+GH_2d+GH_2_C	2	Granulicella mallensis MP5ACTX8	Beta-glucuronidase		-		149902585	gb	ABR33418.1	GH_2_N+GH_2d+GH_2_C+DUF4981+Bgal_small_N	3	Clostridium beijerinckii NCIMB 8052	glycoside hydrolase family 2, TIM barrel	-
359342457	gb	AEV35831.1	GH_2_N+GH_2d+GH_2_C	2	Pseudovibrio sp. FO-BEG1	Beta-galactosidase		-		189428027	gb	ACD98175.1	GH_2_N+GH_2d+GH_2_C+DUF4981+Bgal_small_N	3	Bifidobacterium longum DJO10A	Beta-galactosidase	-
361059762	gb	AEV98753.1	GH_2_N+GH_2d+GH_2_C	2	Niastella koreensis GR20-10	Beta-glucuronidase		-		197252206	gb	ABS01426.2	GH_2_N+GH_2d+GH_2_C+DUF4981+Bgal_small_N	3	Agrobacterium vitis	putative beta-galactosidase	-
361061668	gb	AEW00660.1	GH_2_N+GH_2d+GH_2_C	2	Niastella koreensis GR20-10	Beta-glucuronidase		-		213524645	gb	ACJ53392.1	GH_2_N+GH_2d+GH_2_C+DUF4981+Bgal_small_N	3	Bifidobacterium longum subsp. infantis ATCC 15697 = JCM 1222 = DSM 20088	glycoside hydrolase family 2, TIM barrel	beta-galactosidase
395811058	gb	AFN73807.1	GH_2_N+GH_2d+GH_2_C	2	Melioribacter roseus P3M-2	Beta-glucuronidase		-		219620596	gb	ACL28753.1	GH_2_N+GH_2d+GH_2_C+DUF4981+Bgal_small_N	3	Bifidobacterium animalis subsp. lactis AD011	beta-galactosidase	-
586956690	gb	AHJ98424.1	GH_2_N+GH_2d+GH_2_C	2	Hymenobacter swuensis DY53	beta-glycosidase-like protein		-		221737644	gb	ACM38540.1	GH_2_N+GH_2d+GH_2_C+DUF4981+Bgal_small_N	3	Agrobacterium vitis S4	beta-galactosidase	-
595615410	gb	AHM59053.1	GH_2_N+GH_2d+GH_2_C	2	Flammeovirgaceae bacterium 311	Beta-glucuronidase		-		226377551	gb	ACO52514.1	GH_2_N+GH_2d+GH_2_C+DUF4981+Bgal_small_N	3	Alkalilactibacillus ikkensis	beta-galactosidase, partial	beta-galactosidase
807386665	gb	AKC88229.1	GH_2_N+GH_2d+GH_2_C	2	Pseudoxanthomonas suwonensis	beta-glucuronidase		-		240248915	gb	ACS45855.1	GH_2_N+GH_2d+GH_2_C+DUF4981+Bgal_small_N	3	Bifidobacterium animalis subsp. lactis Bl-04	LacZ	-
868874708	gb	AKO95273.1	GH_2_N+GH_2d+GH_2_C	2	Marinovum algicola DG 898	Beta-galactosidase/beta-glucuronidase		-		240250483	gb	ACS47422.1	GH_2_N+GH_2d+GH_2_C+DUF4981+Bgal_small_N	3	Bifidobacterium animalis subsp. lactis DSM 10140	LacZ	-
29340606	gb	AAO78398.1	GH_2_N+GH_2d+GH_2_C	3	Bacteroides thetaiotaomicron VPI-5482	beta-glucuronidase		-		269304401	gb	ACZ29951.1	GH_2_N+GH_2d+GH_2_C+DUF4981+Bgal_small_N	3	Xylanimonas cellulosilytica DSM 15894	glycoside hydrolase family 2 TIM barrel	-
52214488	dbj	BAD47081.1	GH_2_N+GH_2d+GH_2_C	3	Bacteroides fragilis YCH46	beta-glucuronidase		-		280977829	gb	ACZ98632.1	GH_2_N+GH_2d+GH_2_C+DUF4981+Bgal_small_N	3	Cellulosilyticum ruminicola JCM 14822	galactosidase, partial	-
56911761	dbj	BAD66288.1	GH_2_N+GH_2d+GH_2_C	3	Bacillus clausii KSM-K16	beta-galactosidase		-		283103133	gb	ADB10239.1	GH_2_N+GH_2d+GH_2_C+DUF4981+Bgal_small_N	3	Bifidobacterium dentium Bd1	LacZ1 Beta-galactosidase	-
60491307	emb	CAH06055.1	GH_2_N+GH_2d+GH_2_C	3	Bacteroides fragilis NCTC 9343	putative exported glycosylhydrolase		-		291517094	emb	CBK70710.1	GH_2_N+GH_2d+GH_2_C+DUF4981+Bgal_small_N	3	Bifidobacterium longum subsp. longum F8	Beta-galactosidase/beta-glucuronidase	-
83768503	dbj	BAE58640.1	GH_2_N+GH_2d+GH_2_C	3	Aspergillus oryzae RIB40	unnamed protein product		-		291520280	emb	CBK75501.1	GH_2_N+GH_2d+GH_2_C+DUF4981+Bgal_small_N	3	Butyrivibrio fibrisolvens 16/4	Beta-galactosidase/beta-glucuronidase	-
134056101	emb	CAK96276.1	GH_2_N+GH_2d+GH_2_C	3	Aspergillus niger	unnamed protein product		-		292673305	dbj	BAI94827.1	GH_2_N+GH_2d+GH_2_C+DUF4981+Bgal_small_N	3	Bifidobacterium bifidum JCM 1254	beta-galactosidase	-
169155385	emb	CAQ00489.1	GH_2_N+GH_2d+GH_2_C	3	Clavibacter michiganensis subsp. sepedonicus	putative hydrolase		-		294348869	gb	ADE69198.1	GH_2_N+GH_2d+GH_2_C+DUF4981+Bgal_small_N	3	Bacillus megaterium QM B1551	beta-galactosidase	-
213522649	gb	ACJ51396.1	GH_2_N+GH_2d+GH_2_C	3	Bifidobacterium longum subsp. infantis ATCC 15697 = JCM 1222 = DSM 20088	glycoside hydrolase family 2, sugar binding		beta-galactosidase		295110864	emb	CBL24817.1	GH_2_N+GH_2d+GH_2_C+DUF4981+Bgal_small_N	3	Blautia obeum A2-162	Beta-galactosidase/beta-glucuronidase	-
226318252	gb	ACO46248.1	GH_2_N+GH_2d+GH_2_C	3	Deinococcus deserti VCD115	putative Glycoside hydrolase family 2 (glycosyl hydrolase family 2)		-		295793510	gb	ADG33045.1	GH_2_N+GH_2d+GH_2_C+DUF4981+Bgal_small_N	3	Bifidobacterium animalis subsp. lactis V9	LacZ	-
256033987	gb	ACU57531.1	GH_2_N+GH_2d+GH_2_C	3	Chitinophaga pinensis DSM 2588	glycoside hydrolase family 2 sugar binding		-		296026861	gb	ADG77631.1	GH_2_N+GH_2d+GH_2_C+DUF4981+Bgal_small_N	3	Tsukamurella paurometabola DSM 20162	Beta-galactosidase	-
257809001	gb	EEV37821.1	GH_2_N+GH_2d+GH_2_C	3	Enterococcus casseliflavus EC20	hypothetical protein ECBG_00090		-		296183337	gb	ADH00219.1	GH_2_N+GH_2d+GH_2_C+DUF4981+Bgal_small_N	3	Bifidobacterium longum subsp. longum JDM301	glycoside hydrolase family 2, TIM barrel	-
257811448	gb	EEV40268.1	GH_2_N+GH_2d+GH_2_C	3	Enterococcus casseliflavus EC20	hypothetical protein ECBG_02537		-		297141198	gb	ADH97955.1	GH_2_N+GH_2d+GH_2_C+DUF4981+Bgal_small_N	3	Bacillus selenitireducens MLS10	glycoside hydrolase family 2 TIM barrel	-
291517874	emb	CBK73095.1	GH_2_N+GH_2d+GH_2_C	3	Butyrivibrio fibrisolvens 16/4	Beta-galactosidase/beta-glucuronidase		-		302196745	gb	ADL04316.1	GH_2_N+GH_2d+GH_2_C+DUF4981+Bgal_small_N	3	Clostridium saccharolyticum WM1	Beta-galactosidase	-
301161398	emb	CBW20938.1	GH_2_N+GH_2d+GH_2_C	3	Bacteroides fragilis 638R	putative exported glycosylhydrolase		-		302394122	gb	ADL33027.1	GH_2_N+GH_2d+GH_2_C+DUF4981+Bgal_small_N	3	Butyrivibrio proteoclasticus B316	beta-galactosidase Bga2A	-
302394044	gb	ADL32949.1	GH_2_N+GH_2d+GH_2_C	3	Butyrivibrio proteoclasticus B316	glycoside hydrolase family 2 Gh2B		-		302579733	gb	ADL53745.1	GH_2_N+GH_2d+GH_2_C+DUF4981+Bgal_small_N	3	Clostridium cellulovorans 743B	glycoside hydrolase family 2 TIM barrel	-
306985849	gb	ADN17729.1	GH_2_N+GH_2d+GH_2_C	3	Cyanothece sp. PCC 7822	glycoside hydrolase family 2 sugar binding protein (plasmid)		-		309251863	gb	ADO53611.1	GH_2_N+GH_2d+GH_2_C+DUF4981+Bgal_small_N	3	Bifidobacterium bifidum S17	Beta-galactosidase	-
320457245	dbj	BAJ67866.1	GH_2_N+GH_2d+GH_2_C	3	Bifidobacterium longum subsp. infantis ATCC 15697 = JCM 1222 = DSM 20088	glycoside hydrolase		-		310867124	gb	ADP36493.1	GH_2_N+GH_2d+GH_2_C+DUF4981+Bgal_small_N	3	Bifidobacterium bifidum PRL2010	LacZ6 Beta-galactosidase	-
339478536	gb	ABE94991.1	GH_2_N+GH_2d+GH_2_C	3	Bifidobacterium breve UCC2003	Beta-galactosidase		-		311773382	gb	ADQ02870.1	GH_2_N+GH_2d+GH_2_C+DUF4981+Bgal_small_N	3	Bifidobacterium longum subsp. longum BBMN68	LacZ1	-
342355214	gb	AEL27744.1	GH_2_N+GH_2d+GH_2_C	3	Cyclobacterium marinum DSM 745	glycoside hydrolase family 2 sugar binding protein		-		320456531	dbj	BAJ67153.1	GH_2_N+GH_2d+GH_2_C+DUF4981+Bgal_small_N	3	Bifidobacterium longum subsp. longum JCM 1217	beta-galactosidase	-
428248602	gb	AFZ14382.1	GH_2_N+GH_2d+GH_2_C	3	Crinalium epipsammum PCC 9333	glycoside hydrolase family 2 sugar binding protein		-		320459367	dbj	BAJ69988.1	GH_2_N+GH_2d+GH_2_C+DUF4981+Bgal_small_N	3	Bifidobacterium longum subsp. infantis ATCC 15697 = JCM 1222 = DSM 20088	beta-galactosidase	-
429129899	gb	AFZ66914.1	GH_2_N+GH_2d+GH_2_C	3	Deinococcus peraridilitoris DSM 19664	beta-galactosidase/beta-glucuronidase		-		320460182	dbj	BAJ70802.1	GH_2_N+GH_2d+GH_2_C+DUF4981+Bgal_small_N	3	Bifidobacterium longum subsp. infantis 157F	beta-galactosidase	-
429131827	gb	AFZ68842.1	GH_2_N+GH_2d+GH_2_C	3	Deinococcus peraridilitoris DSM 19664	beta-galactosidase/beta-glucuronidase		-		333110443	gb	AEF27459.1	GH_2_N+GH_2d+GH_2_C+DUF4981+Bgal_small_N	3	Bifidobacterium breve ACS-071-V-Sch8b	Beta galactosidase small chain	-
472820606	emb	CCE74104.1	GH_2_N+GH_2d+GH_2_C	3	Clavibacter michiganensis subsp. nebraskensis NCPPB 2581	putative glycosyl hydrolase, family 2		-		333110706	gb	AEF27722.1	GH_2_N+GH_2d+GH_2_C+DUF4981+Bgal_small_N	3	Bifidobacterium breve ACS-071-V-Sch8b	Beta galactosidase small chain	-
517324548	emb	CCT74702.1	GH_2_N+GH_2d+GH_2_C	3	Fusarium fujikuroi IMI 58289	related to beta-galactosidase		-		338754801	gb	AEI97790.1	GH_2_N+GH_2d+GH_2_C+DUF4981+Bgal_small_N	3	Bifidobacterium longum subsp. longum KACC 91563	beta-galactosidase	-
558610086	dbj	BAO07891.1	GH_2_N+GH_2d+GH_2_C	3	Enterococcus mundtii QU 25	beta-galactosidase, alpha subunit		-		339478275	gb	ABE94727.1	GH_2_N+GH_2d+GH_2_C+DUF4981+Bgal_small_N	3	Bifidobacterium breve UCC2003	Beta-galactosidase	-
570741644	gb	AHF12404.1	GH_2_N+GH_2d+GH_2_C	3	Barnesiella viscericola DSM 18177	beta-galactosidase		-		339479756	gb	ABE96223.1	GH_2_N+GH_2d+GH_2_C+DUF4981+Bgal_small_N	3	Bifidobacterium breve UCC2003	Beta-galactosidase	beta-galactosidase
570742550	gb	AHF13310.1	GH_2_N+GH_2d+GH_2_C	3	Barnesiella viscericola DSM 18177	beta-galactosidase		-		340364645	gb	AEK29936.1	GH_2_N+GH_2d+GH_2_C+DUF4981+Bgal_small_N	3	Bifidobacterium animalis subsp. lactis CNCM I-2494	Beta-galactosidase	-
655554348	gb	AIC96212.1	GH_2_N+GH_2d+GH_2_C	3	Bacillus lehensis G1	Beta-galactosidase		-		345282382	gb	AEN76236.1	GH_2_N+GH_2d+GH_2_C+DUF4981+Bgal_small_N	3	Bifidobacterium animalis subsp. lactis BLC1	LacZ	-
670925533	gb	AII40545.1	GH_2_N+GH_2d+GH_2_C	3	Enterococcus faecium T110	glycoside hydrolase family 2		-		345444940	gb	AEN89957.1	GH_2_N+GH_2d+GH_2_C+DUF4981+Bgal_small_N	3	Bacillus megaterium WSH-002	Beta-galactosidase	-
685803106	gb	AIP84310.1	GH_2_N+GH_2d+GH_2_C	3	Cohnella sp. A01	beta-galactosidase, partial		-		385700767	gb	AFI62715.1	GH_2_N+GH_2d+GH_2_C+DUF4981+Bgal_small_N	3	Bifidobacterium animalis subsp. animalis ATCC 25527	LacZ	-
699039074	emb	CEF78100.1	GH_2_N+GH_2d+GH_2_C	3	Fusarium graminearum	unnamed protein product		-		386653092	gb	AFJ16222.1	GH_2_N+GH_2d+GH_2_C+DUF4981+Bgal_small_N	3	Bifidobacterium animalis subsp. lactis B420	Beta-galactosidase	-
730566392	gb	AIZ15260.1	GH_2_N+GH_2d+GH_2_C	3	Bifidobacterium kashiwanohense PV20-2	glycosyl transferase family 2		-		386654667	gb	AFJ17796.1	GH_2_N+GH_2d+GH_2_C+DUF4981+Bgal_small_N	3	Bifidobacterium animalis subsp. lactis Bi-07	Beta-galactosidase	-
757809239	dbj	BAQ30025.1	GH_2_N+GH_2d+GH_2_C	3	Bifidobacterium kashiwanohense JCM 15439 = DSM 21854	glycosyl hydrolase		-		389890963	gb	AFL05030.1	GH_2_N+GH_2d+GH_2_C+DUF4981+Bgal_small_N	3	Bifidobacterium bifidum BGN4	beta-galactosidase	-
781878187	dbj	BAR02551.1	GH_2_N+GH_2d+GH_2_C	3	Bifidobacterium catenulatum DSM 16992 = JCM 1194 = LMG 11043	glycosyl hydrolase		-		407728092	dbj	BAM48090.1	GH_2_N+GH_2d+GH_2_C+DUF4981+Bgal_small_N	3	Amphibacillus xylanus NBRC 15112	beta-galactosidase	-
794204435	gb	AKA50426.1	GH_2_N+GH_2d+GH_2_C	3	Bacteroides fragilis	beta-glucuronidase		-		451783631	gb	AGF54599.1	GH_2_N+GH_2d+GH_2_C+DUF4981+Bgal_small_N	3	Clostridium saccharoperbutylacetonicum N1-4(HMT)	beta-galactosidase CbgA	-
827423454	gb	AKJ03350.1	GH_2_N+GH_2d+GH_2_C	3	Archangium gephyra	Beta-galactosidase		-		514422732	gb	AGO51960.1	GH_2_N+GH_2d+GH_2_C+DUF4981+Bgal_small_N	3	Bifidobacterium animalis subsp. lactis Bl12	LacZ	-
873497844	gb	AKP53348.1	GH_2_N+GH_2d+GH_2_C	3	Cyclobacterium amurskyense	Beta-galactosidase		-		530776227	emb	CCG35013.1	GH_2_N+GH_2d+GH_2_C+DUF4981+Bgal_small_N	3	uncultured bacterium	glycoside hydrolase family 2	-
922064152	gb	ALA53277.1	GH_2_N+GH_2d+GH_2_C	3	Bacillus clausii	Beta-galactosidase		-		530776238	emb	CCG35023.1	GH_2_N+GH_2d+GH_2_C+DUF4981+Bgal_small_N	3	uncultured bacterium	glycoside hydrolase family 2	-
922660254	emb	CUA16938.1	GH_2_N+GH_2d+GH_2_C	3	Bacteroides fragilis	Beta-glucuronidase		-		530777101	emb	CCG34900.1	GH_2_N+GH_2d+GH_2_C+DUF4981+Bgal_small_N	3	uncultured bacterium	glycoside hydrolase family2	-
134265594	gb	ABO65789.1	GH_2_N+GH_2d+GH_2_C	3	Geobacillus thermodenitrificans NG80-2	Putative hydrolase		-		530777049	emb	CCG34850.1	GH_2_N+GH_2d+GH_2_C+DUF4981+Bgal_small_N	3	uncultured bacterium	glycoside hydrolase family2	-
149938129	gb	ABR44826.1	GH_2_N+GH_2d+GH_2_C	3	Parabacteroides distasonis ATCC 8503	glycoside hydrolase family 2, candidate beta-glycosidase		-		548703046	gb	AGX02406.1	GH_2_N+GH_2d+GH_2_C+DUF4981+Bgal_small_N	3	Bacillus infantis NRRL B-14911	beta-galactosidase	-
149938130	gb	ABR44827.1	GH_2_N+GH_2d+GH_2_C	3	Parabacteroides distasonis ATCC 8503	glycoside hydrolase family 2, candidate beta-glycosidase		-		549810291	gb	AGX44197.1	GH_2_N+GH_2d+GH_2_C+DUF4981+Bgal_small_N	3	Clostridium saccharobutylicum DSM 13864	beta-galactosidase CbgA	-
167776853	gb	ABZ95154.1	GH_2_N+GH_2d+GH_2_C	3	Leptospira biflexa serovar Patoc strain 'Patoc 1 (Ames)'	Glycosyl hydrolase, family 2		-		585126834	gb	AHJ16208.1	GH_2_N+GH_2d+GH_2_C+DUF4981+Bgal_small_N	3	Bifidobacterium breve 12L	Beta-galactosidase	-
167780536	gb	ABZ98834.1	GH_2_N+GH_2d+GH_2_C	3	Leptospira biflexa serovar Patoc strain 'Patoc 1 (Paris)'	Putative glycosyl hydrolase, family 2		-		585127796	gb	AHJ16586.1	GH_2_N+GH_2d+GH_2_C+DUF4981+Bgal_small_N	3	Bifidobacterium breve JCM 7017	Beta-galactosidase	-
247543422	gb	ACT00441.1	GH_2_N+GH_2d+GH_2_C	3	Paenibacillus sp. JDR-2	Beta-galactosidase		-		585129193	gb	AHJ17983.1	GH_2_N+GH_2d+GH_2_C+DUF4981+Bgal_small_N	3	Bifidobacterium breve JCM 7017	Beta-galactosidase	-
247545676	gb	ACT02695.1	GH_2_N+GH_2d+GH_2_C	3	Paenibacillus sp. JDR-2	glycoside hydrolase family 2 sugar binding		-		585131418	gb	AHJ19889.1	GH_2_N+GH_2d+GH_2_C+DUF4981+Bgal_small_N	3	Bifidobacterium breve JCM 7019	Beta-galactosidase	-
247546605	gb	ACT03624.1	GH_2_N+GH_2d+GH_2_C	3	Paenibacillus sp. JDR-2	glycoside hydrolase family 2 sugar binding		-		585133275	gb	AHJ21745.1	GH_2_N+GH_2d+GH_2_C+DUF4981+Bgal_small_N	3	Bifidobacterium breve NCFB 2258	Beta-galactosidase	-
247546726	gb	ACT03745.1	GH_2_N+GH_2d+GH_2_C	3	Paenibacillus sp. JDR-2	glycoside hydrolase family 2 sugar binding		-		585135101	gb	AHJ23570.1	GH_2_N+GH_2d+GH_2_C+DUF4981+Bgal_small_N	3	Bifidobacterium breve 689b	Beta-galactosidase	-
247547204	gb	ACT04223.1	GH_2_N+GH_2d+GH_2_C	3	Paenibacillus sp. JDR-2	glycoside hydrolase family 2 sugar binding		-		585136839	gb	AHJ25307.1	GH_2_N+GH_2d+GH_2_C+DUF4981+Bgal_small_N	3	Bifidobacterium breve S27	Beta-galactosidase	-
251777541	gb	ACT20122.1	GH_2_N+GH_2d+GH_2_C	3	Geobacter sp. M21	glycoside hydrolase family 2 sugar binding protein		-		604189831	gb	AHU90177.1	GH_2_N+GH_2d+GH_2_C+DUF4981+Bgal_small_N	3	Trueperella pyogenes	beta-galactosidase	-
261283824	gb	ACX65795.1	GH_2_N+GH_2d+GH_2_C	3	Paenibacillus sp. Y412MC10	glycoside hydrolase family 2 sugar binding protein		-		640843397	gb	AIA32507.1	GH_2_N+GH_2d+GH_2_C+DUF4981+Bgal_small_N	3	Bifidobacterium animalis	beta-galactosidase	-
261285031	gb	ACX67002.1	GH_2_N+GH_2d+GH_2_C	3	Paenibacillus sp. Y412MC10	Beta-galactosidase		-		666000547	gb	AIF90304.1	GH_2_N+GH_2d+GH_2_C+DUF4981+Bgal_small_N	3	Bifidobacterium longum	beta-galactosidase	-
268616530	gb	ACZ10898.1	GH_2_N+GH_2d+GH_2_C	3	Sebaldella termitidis ATCC 33386	glycoside hydrolase family 2 sugar binding protein		-		671343579	gb	AII77095.1	GH_2_N+GH_2d+GH_2_C+DUF4981+Bgal_small_N	3	Bifidobacterium adolescentis	beta-galactosidase	-
283820311	gb	ADB42149.1	GH_2_N+GH_2d+GH_2_C	3	Spirosoma linguale DSM 74	glycoside hydrolase family 2 sugar binding protein		-		671343604	gb	AII77120.1	GH_2_N+GH_2d+GH_2_C+DUF4981+Bgal_small_N	3	Bifidobacterium adolescentis	beta-galactosidase, glycosyl hydrolase family 2	-
297252937	gb	ADI26383.1	GH_2_N+GH_2d+GH_2_C	3	Geobacillus sp. C56-T3	glycoside hydrolase family 2 sugar binding protein		-		698934069	gb	AIU02405.1	GH_2_N+GH_2d+GH_2_C+DUF4981+Bgal_small_N	3	Clostridium beijerinckii ATCC 35702	glycoside hydrolase family protein	-
298235429	gb	ADI66561.1	GH_2_N+GH_2d+GH_2_C	3	Mobiluncus curtisii ATCC 43063	glycosyl hydrolase family 2, sugar binding domain protein		-		703668283	gb	AIW43599.1	GH_2_N+GH_2d+GH_2_C+DUF4981+Bgal_small_N	3	Bifidobacterium longum subsp. longum GT15	beta-galactosidase	-
308052745	gb	ADO00846.1	GH_2_N+GH_2d+GH_2_C	3	Geobacter bemidjiensis Bem	LOW QUALITY PROTEIN: glycoside hydrolase, family 2		-		716054948	dbj	BAP83342.1	GH_2_N+GH_2d+GH_2_C+DUF4981+Bgal_small_N	3	Bifidobacterium longum	glycosyl hydrolase family 2 beta-galactosidase	-
311903173	gb	ADQ13614.1	GH_2_N+GH_2d+GH_2_C	3	Halanaerobium hydrogeniformans	glycoside hydrolase family 2 sugar binding protein		-		716055683	dbj	BAP84077.1	GH_2_N+GH_2d+GH_2_C+DUF4981+Bgal_small_N	3	Bifidobacterium longum	beta-galactosidase small chain	-
324026450	gb	ADY13209.1	GH_2_N+GH_2d+GH_2_C	3	Sphaerochaeta globosa str. Buddy	glycoside hydrolase family 2 sugar binding protein		-		723633684	gb	AIY22522.1	GH_2_N+GH_2d+GH_2_C+DUF4981+Bgal_small_N	3	Bacillus megaterium	beta-galactosidase	-
332698466	gb	AEE95407.1	GH_2_N+GH_2d+GH_2_C	3	Mahella australiensis 50-1 BON	glycoside hydrolase family 2 sugar binding protein		-		730566474	gb	AIZ15342.1	GH_2_N+GH_2d+GH_2_C+DUF4981+Bgal_small_N	3	Bifidobacterium kashiwanohense PV20-2	beta-galactosidase	-
332698479	gb	AEE95420.1	GH_2_N+GH_2d+GH_2_C	3	Mahella australiensis 50-1 BON	glycoside hydrolase family 2 sugar binding protein		-		730568167	gb	AIZ16595.1	GH_2_N+GH_2d+GH_2_C+DUF4981+Bgal_small_N	3	Bifidobacterium pseudolongum PV8-2	beta-galactosidase	-
333736592	gb	AEF82541.1	GH_2_N+GH_2d+GH_2_C	3	Treponema azotonutricium ZAS-9	beta-galactosidase		-		744783616	gb	AJC70049.1	GH_2_N+GH_2d+GH_2_C+DUF4981+Bgal_small_N	3	Trueperella pyogenes TP8	beta-galactosidase	-
384091247	gb	AFH62683.1	GH_2_N+GH_2d+GH_2_C	3	Paenibacillus mucilaginosus K02	glycoside hydrolase family 2		-		744823514	gb	AJC76191.1	GH_2_N+GH_2d+GH_2_C+DUF4981+Bgal_small_N	3	Bifidobacterium animalis subsp. lactis KLDS2.0603	beta-galactosidase	-
428265523	gb	AFZ31469.1	GH_2_N+GH_2d+GH_2_C	3	Gloeocapsa sp. PCC 7428	glycoside hydrolase family 2 sugar binding protein		-		745799933	gb	AJD33595.1	GH_2_N+GH_2d+GH_2_C+DUF4981+Bgal_small_N	3	Bifidobacterium animalis	LacZ	-
428243614	gb	AFZ09400.1	GH_2_N+GH_2d+GH_2_C	3	Oscillatoria nigro-viridis PCC 7112	glycoside hydrolase family 2 sugar binding protein		-		747125306	gb	AJE06728.1	GH_2_N+GH_2d+GH_2_C+DUF4981+Bgal_small_N	3	Bifidobacterium adolescentis	beta-galactosidase	-
430733302	gb	AGA57247.1	GH_2_N+GH_2d+GH_2_C	3	Thermobacillus composti KWC4	beta-galactosidase/beta-glucuronidase		-		747145952	gb	AJD88231.1	GH_2_N+GH_2d+GH_2_C+DUF4981+Bgal_small_N	3	Bifidobacterium animalis subsp. lactis	beta-galactosidase	-
433293527	gb	AGB19349.1	GH_2_N+GH_2d+GH_2_C	3	Thermoanaerobacterium thermosaccharolyticum M0795	beta-galactosidase/beta-glucuronidase		-		753728560	gb	AJI24329.1	GH_2_N+GH_2d+GH_2_C+DUF4981+Bgal_small_N	3	Bacillus megaterium NBRC 15308 = ATCC 14581	glycosyl hydrolases 2 family protein	-
571269594	emb	CDG84841.1	GH_2_N+GH_2d+GH_2_C	3	Janthinobacterium agaricidamnosum NBRC 102515 = DSM 9628	glycosyl hydrolases family 2, TIM barrel domain protein		-		753748538	gb	AJG97975.1	GH_2_N+GH_2d+GH_2_C+DUF4981+Bgal_small_N	3	Clostridium beijerinckii	beta-galactosidase	-
595618603	gb	AHM62246.1	GH_2_N+GH_2d+GH_2_C	3	Flammeovirgaceae bacterium 311	glycoside hydrolase		-		757806770	dbj	BAQ27557.1	GH_2_N+GH_2d+GH_2_C+DUF4981+Bgal_small_N	3	Bifidobacterium dentium JCM 1195 = DSM 20436	beta-galactosidase	-
642950222	emb	CDR01764.1	GH_2_N+GH_2d+GH_2_C	3	Streptomyces iranensis	glycoside hydrolase family 2 sugar-bindingprotein		-		757809179	dbj	BAQ29965.1	GH_2_N+GH_2d+GH_2_C+DUF4981+Bgal_small_N	3	Bifidobacterium kashiwanohense JCM 15439 = DSM 21854	beta-galactosidase	-
663072127	gb	AIE84282.1	GH_2_N+GH_2d+GH_2_C	3	Fimbriimonas ginsengisoli Gsoil 348	glycoside hydrolase family 2 sugar binding protein		-		781873915	dbj	BAQ98663.1	GH_2_N+GH_2d+GH_2_C+DUF4981+Bgal_small_N	3	Bifidobacterium bifidum ATCC 29521 = JCM 1255 = DSM 20456	beta-galactosidase	-
686517868	gb	AIQ28569.1	GH_2_N+GH_2d+GH_2_C	3	Paenibacillus sp. FSL P4-0081	glycoside hydrolase family 2		-		781875996	dbj	BAR00588.1	GH_2_N+GH_2d+GH_2_C+DUF4981+Bgal_small_N	3	Bifidobacterium breve DSM 20213 = JCM 1192	beta-galactosidase	-
686518307	gb	AIQ29008.1	GH_2_N+GH_2d+GH_2_C	3	Paenibacillus sp. FSL P4-0081	glycoside hydrolase family 2		-		781878285	dbj	BAR02649.1	GH_2_N+GH_2d+GH_2_C+DUF4981+Bgal_small_N	3	Bifidobacterium catenulatum DSM 16992 = JCM 1194 = LMG 11043	beta-galactosidase	-
686519949	gb	AIQ30650.1	GH_2_N+GH_2d+GH_2_C	3	Paenibacillus sp. FSL P4-0081	glycoside hydrolase family 2		-		781880131	dbj	BAR04373.1	GH_2_N+GH_2d+GH_2_C+DUF4981+Bgal_small_N	3	Bifidobacterium pseudocatenulatum DSM 20438 = JCM 1200 = LMG 10505	beta-galactosidase	-
686529635	gb	AIQ40334.1	GH_2_N+GH_2d+GH_2_C	3	Paenibacillus sp. FSL R5-0912	glycoside hydrolase family 2		-		781880179	dbj	BAR04421.1	GH_2_N+GH_2d+GH_2_C+DUF4981+Bgal_small_N	3	Bifidobacterium pseudocatenulatum DSM 20438 = JCM 1200 = LMG 10505	beta-galactosidase	-
686531533	gb	AIQ42232.1	GH_2_N+GH_2d+GH_2_C	3	Paenibacillus sp. FSL R5-0912	glycoside hydrolase family 2		-		781880204	dbj	BAR04446.1	GH_2_N+GH_2d+GH_2_C+DUF4981+Bgal_small_N	3	Bifidobacterium pseudocatenulatum DSM 20438 = JCM 1200 = LMG 10505	beta-galactosidase	-
686548664	gb	AIQ59360.1	GH_2_N+GH_2d+GH_2_C	3	Paenibacillus borealis	glycoside hydrolase family 2		-		857026742	gb	AKO22784.1	GH_2_N+GH_2d+GH_2_C+DUF4981+Bgal_small_N	3	uncultured bacterium	beta-galactosidase	-
686558290	gb	AIQ68984.1	GH_2_N+GH_2d+GH_2_C	3	Paenibacillus graminis	glycoside hydrolase family 2		-		857026777	gb	AKO22785.1	GH_2_N+GH_2d+GH_2_C+DUF4981+Bgal_small_N	3	uncultured bacterium	beta-galactosidase	-
686558623	gb	AIQ69317.1	GH_2_N+GH_2d+GH_2_C	3	Paenibacillus graminis	glycoside hydrolase family 2		-		857026813	gb	AKO22786.1	GH_2_N+GH_2d+GH_2_C+DUF4981+Bgal_small_N	3	uncultured bacterium	beta-galactosidase	-
686561032	gb	AIQ71726.1	GH_2_N+GH_2d+GH_2_C	3	Paenibacillus graminis	glycoside hydrolase family 2		-		857026865	gb	AKO22787.1	GH_2_N+GH_2d+GH_2_C+DUF4981+Bgal_small_N	3	uncultured bacterium	beta-galactosidase	-
686562529	gb	AIQ73222.1	GH_2_N+GH_2d+GH_2_C	3	Paenibacillus odorifer	glycoside hydrolase family 2		-		873987104	gb	AKP77142.1	GH_2_N+GH_2d+GH_2_C+DUF4981+Bgal_small_N	3	Bacillus megaterium Q3	Beta-galactosidase	-
686562530	gb	AIQ73223.1	GH_2_N+GH_2d+GH_2_C	3	Paenibacillus odorifer	beta-galactosidase		-		149547	gb	AAA25240.1	GH_2_N+GH_2d+GH_2_C+DUF4981+Bgal_small_N	3	Lactobacillus delbrueckii	beta-galactosidase	beta-galactosidase
690615666	gb	AIQ16879.1	GH_2_N+GH_2d+GH_2_C	3	Paenibacillus sp. FSL H7-0357	beta-galactosidase		-		18265743	gb	AAL67294.1	GH_2_N+GH_2d+GH_2_C+DUF4981+Bgal_small_N	3	Streptococcus salivarius	beta-galactosidase	-
697633653	emb	CEA16130.1	GH_2_N+GH_2d+GH_2_C	3	Fermentimonas caenicola	beta-galactosidase		-		20799643	gb	AAM28587.1	GH_2_N+GH_2d+GH_2_C+DUF4981+Bgal_small_N	3	Streptococcus thermophilus LMG 18311	beta-galactosidase	-
731477750	gb	AIZ64058.1	GH_2_N+GH_2d+GH_2_C	3	Hymenobacter sp. DG25B	glycoside hydrolase		-		55739293	gb	AAV62934.1	GH_2_N+GH_2d+GH_2_C+DUF4981+Bgal_small_N	3	Streptococcus thermophilus CNRZ1066	beta-galactosidase	-
734570117	gb	AJA07333.1	GH_2_N+GH_2d+GH_2_C	3	Sphingopyxis fribergensis	glycoside hydrolase family protein		-		90820550	gb	ABD99189.1	GH_2_N+GH_2d+GH_2_C+DUF4981+Bgal_small_N	3	Lactobacillus salivarius UCC118	Beta-galactosidase	-
734570513	gb	AJA07729.1	GH_2_N+GH_2d+GH_2_C	3	Sphingopyxis fribergensis	glycosyl hydrolases family 2, sugar binding domain protein		-		103423197	emb	CAI98003.1	GH_2_N+GH_2d+GH_2_C+DUF4981+Bgal_small_N	3	Lactobacillus delbrueckii subsp. bulgaricus ATCC 11842 = JCM 1002	Beta-galactosidase	beta-galactosidase
747144081	gb	AJD92342.1	GH_2_N+GH_2d+GH_2_C	3	Jeotgalibacillus malaysiensis	glycoside hydrolase family 2		-		116093503	gb	ABJ58656.1	GH_2_N+GH_2d+GH_2_C+DUF4981+Bgal_small_N	3	Lactobacillus delbrueckii subsp. bulgaricus ATCC BAA-365	Beta-galactosidase	-
781880980	dbj	BAR05133.1	GH_2_N+GH_2d+GH_2_C	3	Parascardovia denticolens DSM 10105 = JCM 12538	glycosyl hydrolase		-		116101393	gb	ABJ66539.1	GH_2_N+GH_2d+GH_2_C+DUF4981+Bgal_small_N	3	Streptococcus thermophilus LMD-9	Beta-galactosidase	beta-galactosidase
806913751	emb	CQR56359.1	GH_2_N+GH_2d+GH_2_C	3	Paenibacillus riograndensis SBR5	glycoside hydrolase family 2 sugar binding		-		169870315	gb	ACA96932.1	GH_2_N+GH_2d+GH_2_C+DUF4981+Bgal_small_N	3	Streptococcus thermophilus	beta-galactosidase	-
806913375	emb	CQR55983.1	GH_2_N+GH_2d+GH_2_C	3	Paenibacillus riograndensis SBR5	family 2 glycoside hydrolase		-		189503730	gb	ACE06986.1	GH_2_N+GH_2d+GH_2_C+DUF4981+Bgal_small_N	3	Lactobacillus delbrueckii subsp. bulgaricus	beta-galactosidase	beta-galactosidase
808697434	gb	AKD58273.1	GH_2_N+GH_2d+GH_2_C	3	Spirosoma radiotolerans	glycoside hydrolase		-		238875438	gb	ACR75145.1	GH_2_N+GH_2d+GH_2_C+DUF4981+Bgal_small_N	3	Eubacterium rectale ATCC 33656	beta-galactosidase	-
920789761	gb	ALA42280.1	GH_2_N+GH_2d+GH_2_C	3	Paenibacillus peoriae	glycoside hydrolase family 2		-		247545193	gb	ACT02212.1	GH_2_N+GH_2d+GH_2_C+DUF4981+Bgal_small_N	3	Paenibacillus sp. JDR-2	Beta-galactosidase	-
922308413	gb	ALA59236.1	GH_2_N+GH_2d+GH_2_C	3	Nitrospira moscoviensis	putative Glycoside hydrolase family 2		-		247546291	gb	ACT03310.1	GH_2_N+GH_2d+GH_2_C+DUF4981+Bgal_small_N	3	Paenibacillus sp. JDR-2	Beta-galactosidase	-
170941068	emb	CAP66718.1	GH_2_N+GH_2d+GH_2_C	4	Podospora anserina S mat+	unnamed protein product		-		249691137	emb	CAZ66940.1	GH_2_N+GH_2d+GH_2_C+DUF4981+Bgal_small_N	3	Streptococcus thermophilus	beta-galactosidase	beta-galactosidase
226522453	gb	ACO68436.1	GH_2_N+GH_2d+GH_2_C	4	Micromonas commoda	glycoside hydrolase family 2 protein, partial		-		249691097	emb	CAZ66939.1	GH_2_N+GH_2d+GH_2_C+DUF4981+Bgal_small_N	3	Lactobacillus delbrueckii subsp. bulgaricus	beta-galactosidase	-
326540142	gb	ADZ82001.1	GH_2_N+GH_2d+GH_2_C	4	Clostridium lentocellum DSM 5427	glycoside hydrolase family 2 TIM barrel		-		261281096	gb	ACX63067.1	GH_2_N+GH_2d+GH_2_C+DUF4981+Bgal_small_N	3	Paenibacillus sp. Y412MC10	Beta-galactosidase	-
338854169	gb	AEJ23335.1	GH_2_N+GH_2d+GH_2_C	4	Weissella koreensis KACC 15510	glycoside hydrolase family 2		-		261285058	gb	ACX67029.1	GH_2_N+GH_2d+GH_2_C+DUF4981+Bgal_small_N	3	Paenibacillus sp. Y412MC10	Beta-galactosidase	-
341820075	emb	CCC56307.1	GH_2_N+GH_2d+GH_2_C	4	Weissella thailandensis fsh4-2	beta-galactosidase		-		261374473	gb	ACX77216.1	GH_2_N+GH_2d+GH_2_C+DUF4981+Bgal_small_N	3	Geobacillus sp. Y412MC61	glycoside hydrolase family 2 TIM barrel	-
378938596	gb	AFC63668.1	GH_2_N+GH_2d+GH_2_C	4	Enterococcus faecium Aus0004	Beta-galactosidase large subunit	LS	-		291525738	emb	CBK91325.1	GH_2_N+GH_2d+GH_2_C+DUF4981+Bgal_small_N	3	Eubacterium rectale DSM 17629	Beta-galactosidase/beta-glucuronidase	-
388534028	gb	AFK59220.1	GH_2_N+GH_2d+GH_2_C	4	Enterococcus faecium DO	beta-galactosidase large subunit	LS	-		291528132	emb	CBK93718.1	GH_2_N+GH_2d+GH_2_C+DUF4981+Bgal_small_N	3	Eubacterium rectale M104/1	Beta-galactosidase/beta-glucuronidase	-
392336782	gb	AFM71064.1	GH_2_N+GH_2d+GH_2_C	4	Enterococcus hirae ATCC 9790	glycoside hydrolase family protein		-		291531361	emb	CBK96946.1	GH_2_N+GH_2d+GH_2_C+DUF4981+Bgal_small_N	3	Eubacterium siraeum 70/3	Beta-galactosidase/beta-glucuronidase	-
445188252	gb	AGE29894.1	GH_2_N+GH_2d+GH_2_C	4	Enterococcus faecium NRRL B-2354	Beta-galactosidase large subunit	LS	-		291532250	emb	CBL05363.1	GH_2_N+GH_2d+GH_2_C+DUF4981+Bgal_small_N	3	Megamonas hypermegale ART12/1	Beta-galactosidase/beta-glucuronidase	-
529203878	gb	AGS75621.1	GH_2_N+GH_2d+GH_2_C	4	Enterococcus faecium Aus0085	Beta-galactosidase large subunit	LS	-		291537460	emb	CBL10572.1	GH_2_N+GH_2d+GH_2_C+DUF4981+Bgal_small_N	3	Roseburia intestinalis M50/1	Beta-galactosidase/beta-glucuronidase	-
558609338	dbj	BAO07143.1	GH_2_N+GH_2d+GH_2_C	4	Enterococcus mundtii QU 25	glycoside hydrolase		-		291539987	emb	CBL13098.1	GH_2_N+GH_2d+GH_2_C+DUF4981+Bgal_small_N	3	Roseburia intestinalis XB6B4	Beta-galactosidase/beta-glucuronidase	-
670924040	gb	AII39052.1	GH_2_N+GH_2d+GH_2_C	4	Enterococcus faecium T110	glycoside hydrolase family 2		-		295101621	emb	CBK99166.1	GH_2_N+GH_2d+GH_2_C+DUF4981+Bgal_small_N	3	Faecalibacterium prausnitzii L2-6	Beta-galactosidase/beta-glucuronidase	-
781870689	dbj	BAQ95680.1	GH_2_N+GH_2d+GH_2_C	4	Bifidobacterium angulatum DSM 20098 = JCM 7096	beta-galactosidase large subunit	LS	-		295105323	emb	CBL02867.1	GH_2_N+GH_2d+GH_2_C+DUF4981+Bgal_small_N	3	Faecalibacterium prausnitzii SL3/3	Beta-galactosidase/beta-glucuronidase	-
915770623	gb	AKX84891.1	GH_2_N+GH_2d+GH_2_C	4	Enterococcus durans	beta-galactosidase		-		300214225	gb	ADJ78641.1	GH_2_N+GH_2d+GH_2_C+DUF4981+Bgal_small_N	3	Lactobacillus salivarius CECT 5713	Beta-galactosidase	-
917640198	gb	AKZ48553.1	GH_2_N+GH_2d+GH_2_C	4	Enterococcus durans	beta-galactosidase		-		305856327	gb	ADM68115.1	GH_2_N+GH_2d+GH_2_C+DUF4981+Bgal_small_N	3	Paenibacillus polymyxa E681	beta-galactosidase	-
1223762	emb	CAA57730.1	GH_2_N+GH_2d+GH_2_C	4	Lactobacillus sakei subsp. sakei	beta-galactosidase large subunit	LS	beta-galactosidase		309244704	gb	ADO54271.1	GH_2_N+GH_2d+GH_2_C+DUF4981+Bgal_small_N	3	Paenibacillus polymyxa SC2	beta-galactosidase	-
149635	gb	AAA25267.1	GH_2_N+GH_2d+GH_2_C	4	Leuconostoc lactis	large subunit beta-galactosidase	LS	beta-galactosidase		310945482	gb	ADP38186.1	GH_2_N+GH_2d+GH_2_C+DUF4981+Bgal_small_N	3	Gardnerella vaginalis ATCC 14019	Beta galactosidase small chain	-
2209061	dbj	BAA20536.1	GH_2_N+GH_2d+GH_2_C	4	Lactobacillus acidophilus	beta-galactosidase		beta-galactosidase		312278715	gb	ADQ63372.1	GH_2_N+GH_2d+GH_2_C+DUF4981+Bgal_small_N	3	Streptococcus thermophilus ND03	Beta-galactosidase	-
31620902	emb	CAD55499.1	GH_2_N+GH_2d+GH_2_C	4	Lactobacillus helveticus DSM 20075 = CGMCC 1.1877	beta-galactosidase large subunit	LS	-		312280395	gb	ADQ61114.1	GH_2_N+GH_2d+GH_2_C+DUF4981+Bgal_small_N	3	Lactobacillus delbrueckii subsp. bulgaricus ND02	Beta-galactosidase	-
41583066	gb	AAS08676.1	GH_2_N+GH_2d+GH_2_C	4	Lactobacillus johnsonii NCC 533	beta-galactosidase large subunit	LS	-		317112036	gb	ADU94528.1	GH_2_N+GH_2d+GH_2_C+DUF4981+Bgal_small_N	3	Geobacillus sp. Y412MC52	glycoside hydrolase family 2 TIM barrel	-
51860772	gb	AAU11509.1	GH_2_N+GH_2d+GH_2_C	4	Lactobacillus helveticus DPC 4571	LacL		-		325125881	gb	ADY85211.1	GH_2_N+GH_2d+GH_2_C+DUF4981+Bgal_small_N	3	Lactobacillus delbrueckii subsp. bulgaricus 2038	Beta-galactosidase	-
58255050	gb	AAV43287.1	GH_2_N+GH_2d+GH_2_C	4	Lactobacillus acidophilus NCFM	beta-galactosidase large subunit (lactase)	LS	-		329747476	gb	AEC00833.1	GH_2_N+GH_2d+GH_2_C+DUF4981+Bgal_small_N	3	Selenomonas sputigena ATCC 35185	glycoside hydrolase family 2 TIM barrel	-
90656526	gb	ABD96610.1	GH_2_N+GH_2d+GH_2_C	4	Lactobacillus coryniformis subsp. coryniformis CECT 5711	beta-galactosidase large subunit	LS	-		330432535	gb	AEC17594.1	GH_2_N+GH_2d+GH_2_C+DUF4981+Bgal_small_N	3	Gallibacterium anatis UMN179	beta-D-galactosidase	-
104303689	gb	ABF72116.1	GH_2_N+GH_2d+GH_2_C	4	Lactobacillus reuteri	beta-galactosidase large subunit	LS	beta-galactosidase		333393830	gb	AEF31748.1	GH_2_N+GH_2d+GH_2_C+DUF4981+Bgal_small_N	3	Gardnerella vaginalis HMP9231	Beta galactosidase small chain	-
116100159	gb	ABJ65308.1	GH_2_N+GH_2d+GH_2_C	4	Lactobacillus brevis ATCC 367	Beta-galactosidase		beta-galactosidase		336301411	gb	AEI44514.1	GH_2_N+GH_2d+GH_2_C+DUF4981+Bgal_small_N	3	Paenibacillus mucilaginosus KNP414	BgaM	-
116102163	gb	ABJ67306.1	GH_2_N+GH_2d+GH_2_C	4	Pediococcus pentosaceus ATCC 25745	Beta-galactosidase		-		338745344	emb	CCB95710.1	GH_2_N+GH_2d+GH_2_C+DUF4981+Bgal_small_N	3	Streptococcus salivarius JIM8777	beta-galactosidase (Lactase)	-
117960049	gb	ABK59934.1	GH_2_N+GH_2d+GH_2_C	4	Lactobacillus acidophilus	beta-galactosidase large subunit	LS	-		338742514	emb	CCB93019.1	GH_2_N+GH_2d+GH_2_C+DUF4981+Bgal_small_N	3	Streptococcus salivarius CCHSS3	beta-galactosidase (Lactase)	-
148530559	gb	ABQ82558.1	GH_2_N+GH_2d+GH_2_C	4	Lactobacillus reuteri DSM 20016	glycoside hydrolase family 2, TIM barrel		-		339291772	gb	AEJ53119.1	GH_2_N+GH_2d+GH_2_C+DUF4981+Bgal_small_N	3	Streptococcus salivarius 57.I	beta-galactosidase	-
160428830	gb	ABX42393.1	GH_2_N+GH_2d+GH_2_C	4	Lachnoclostridium phytofermentans ISDg	glycoside hydrolase family 2 TIM barrel		-		339278543	emb	CCC20291.1	GH_2_N+GH_2d+GH_2_C+DUF4981+Bgal_small_N	3	Streptococcus thermophilus JIM 8232	beta-galactosidase (Lactase)	-
183013529	gb	ACC38286.1	GH_2_N+GH_2d+GH_2_C	4	Lactobacillus acidophilus	heterodimeric beta-galactosidase large subunit	LS	beta-galactosidase		343094993	emb	CCC83202.1	GH_2_N+GH_2d+GH_2_C+DUF4981+Bgal_small_N	3	Paenibacillus polymyxa M1	beta-galactosidase	-
183224275	dbj	BAG24792.1	GH_2_N+GH_2d+GH_2_C	4	Lactobacillus reuteri JCM 1112	beta-galactosidase large subunit	LS	-		345502616	gb	AEN97299.1	GH_2_N+GH_2d+GH_2_C+DUF4981+Bgal_small_N	3	Roseburia hominis A2-183	beta-galactosidase	-
183226067	dbj	BAG26583.1	GH_2_N+GH_2d+GH_2_C	4	Lactobacillus fermentum IFO 3956	beta-galactosidase large subunit	LS	-		356968676	gb	AET43428.1	GH_2_N+GH_2d+GH_2_C+DUF4981+Bgal_small_N	3	Streptococcus infantarius subsp. infantarius	beta-galactosidase	-
238876068	gb	ACR75775.1	GH_2_N+GH_2d+GH_2_C	4	Eubacterium rectale ATCC 33656	beta-galactosidase, large subunit	LS	-		357200617	gb	AET58514.1	GH_2_N+GH_2d+GH_2_C+DUF4981+Bgal_small_N	3	Paenibacillus terrae HPL-003	beta-galactosidase	-
249691050	emb	CAZ66936.1	GH_2_N+GH_2d+GH_2_C	4	Lactobacillus plantarum	beta-galactosidase large subunit	LS	beta-galactosidase		359352275	gb	AEV30049.1	GH_2_N+GH_2d+GH_2_C+DUF4981+Bgal_small_N	3	Sphaerochaeta pleomorpha str. Grapes	beta-galactosidase/beta-glucuronidase	-
254046868	gb	ACT63661.1	GH_2_N+GH_2d+GH_2_C	4	Lactobacillus plantarum JDM1	beta-galactosidase, large subunit	LS	-		374681980	gb	AEZ62269.1	GH_2_N+GH_2d+GH_2_C+DUF4981+Bgal_small_N	3	Streptococcus infantarius subsp. infantarius CJ18	Beta-galactosidase	-
257152830	emb	CAR91801.1	GH_2_N+GH_2d+GH_2_C	4	Lactobacillus rhamnosus Lc 705	Beta-galactosidase (GH42) (plasmid)		-		378570114	gb	AFC30424.1	GH_2_N+GH_2d+GH_2_C+DUF4981+Bgal_small_N	3	Paenibacillus mucilaginosus 3016	BgaM	-
291525158	emb	CBK90745.1	GH_2_N+GH_2d+GH_2_C	4	Eubacterium rectale DSM 17629	Beta-galactosidase/beta-glucuronidase		-		381367313	dbj	BAL84141.1	GH_2_N+GH_2d+GH_2_C+DUF4981+Bgal_small_N	3	Selenomonas ruminantium subsp. lactilytica TAM6421	putative beta-galactosidase	-
291529352	emb	CBK94938.1	GH_2_N+GH_2d+GH_2_C	4	Eubacterium rectale M104/1	Beta-galactosidase/beta-glucuronidase		-		387575048	gb	AFJ83754.1	GH_2_N+GH_2d+GH_2_C+DUF4981+Bgal_small_N	3	Streptococcus thermophilus MN-ZLW-002	beta-galactosidase	-
291536903	emb	CBL10015.1	GH_2_N+GH_2d+GH_2_C	4	Roseburia intestinalis M50/1	Beta-galactosidase/beta-glucuronidase		-		511205044	gb	AFH62707.2	GH_2_N+GH_2d+GH_2_C+DUF4981+Bgal_small_N	3	Paenibacillus mucilaginosus K02	beta-galactosidase	-
291540116	emb	CBL13227.1	GH_2_N+GH_2d+GH_2_C	4	Roseburia intestinalis XB6B4	Beta-galactosidase/beta-glucuronidase		-		565673352	gb	AHC17922.1	GH_2_N+GH_2d+GH_2_C+DUF4981+Bgal_small_N	3	Paenibacillus polymyxa CR1	beta-galactosidase	-
295031384	emb	CBL50863.1	GH_2_N+GH_2d+GH_2_C	4	Lactobacillus crispatus ST1	Beta-galactosidase large subunit	LS	-		571258650	emb	CCO05029.1	GH_2_N+GH_2d+GH_2_C+DUF4981+Bgal_small_N	3	Ruminococcus bicirculans	beta-galactosidase	-
299782838	gb	ADJ40836.1	GH_2_N+GH_2d+GH_2_C	4	Lactobacillus fermentum CECT 5716	Beta-galactosidase		-		595631687	gb	AHM63945.1	GH_2_N+GH_2d+GH_2_C+DUF4981+Bgal_small_N	3	Paenibacillus polymyxa SQR-21	family 2 glycoside hydrolase	-
308047521	gb	ADO00065.1	GH_2_N+GH_2d+GH_2_C	4	Lactobacillus plantarum subsp. plantarum ST-III	beta-galactosidase large subunit	LS	-		647798836	gb	AIC24737.1	GH_2_N+GH_2d+GH_2_C+DUF4981+Bgal_small_N	3	Streptococcus thermophilus ASCC 1275	beta-galactosidase	-
312276941	gb	ADQ59581.1	GH_2_N+GH_2d+GH_2_C	4	Lactobacillus amylovorus GRL 1112	Beta-galactosidase large subunit	LS	-		664797912	gb	AIF66147.1	GH_2_N+GH_2d+GH_2_C+DUF4981+Bgal_small_N	3	Terribacillus aidingensis	beta-galactosidase	-
323466155	gb	ADX69842.1	GH_2_N+GH_2d+GH_2_C	4	Lactobacillus helveticus H10	Beta-galactosidase large subunit	LS	-		675845264	gb	AIM16935.1	GH_2_N+GH_2d+GH_2_C+DUF4981+Bgal_small_N	3	Bacillus sp. X1(2014)	beta-galactosidase	-
325333814	gb	ADZ07722.1	GH_2_N+GH_2d+GH_2_C	4	Lactobacillus amylovorus	beta-galactosidase large subunit	LS	-		686518450	gb	AIQ29151.1	GH_2_N+GH_2d+GH_2_C+DUF4981+Bgal_small_N	3	Paenibacillus sp. FSL P4-0081	beta-galactosidase	-
327183971	gb	AEA32418.1	GH_2_N+GH_2d+GH_2_C	4	Lactobacillus amylovorus GRL1118	beta-galactosidase large subunit	LS	-		686521641	gb	AIQ32342.1	GH_2_N+GH_2d+GH_2_C+DUF4981+Bgal_small_N	3	Paenibacillus sp. FSL P4-0081	beta-galactosidase	-
329128334	gb	AEB72887.1	GH_2_N+GH_2d+GH_2_C	4	Lactobacillus buchneri NRRL B-30929	glycoside hydrolase family 2 TIM barrel		-		686524462	gb	AIQ35162.1	GH_2_N+GH_2d+GH_2_C+DUF4981+Bgal_small_N	3	Paenibacillus sp. FSL R5-0345	beta-galactosidase	-
329667671	gb	AEB93619.1	GH_2_N+GH_2d+GH_2_C	4	Lactobacillus johnsonii DPC 6026	beta-galactosidase large subunit	LS	-		686525131	gb	AIQ35831.1	GH_2_N+GH_2d+GH_2_C+DUF4981+Bgal_small_N	3	Paenibacillus sp. FSL R5-0345	beta-galactosidase	-
333957180	gb	AEG39988.1	GH_2_N+GH_2d+GH_2_C	4	Lactobacillus kefiranofaciens ZW3	Beta-galactosidase large subunit	LS	beta-galactosidase		686530253	gb	AIQ40952.1	GH_2_N+GH_2d+GH_2_C+DUF4981+Bgal_small_N	3	Paenibacillus sp. FSL R5-0912	beta-galactosidase	-
336449087	gb	AEI57702.1	GH_2_N+GH_2d+GH_2_C	4	Lactobacillus reuteri SD2112	glycosyl hydrolase family 2, TIM barrel domain protein		-		686532971	gb	AIQ43670.1	GH_2_N+GH_2d+GH_2_C+DUF4981+Bgal_small_N	3	Paenibacillus sp. FSL R5-0912	beta-galactosidase	-
338857275	gb	AEJ32720.1	GH_2_N+GH_2d+GH_2_C	4	Lactobacillus fermentum	beta-galactosidase large subunit	LS	beta-galactosidase		686536456	gb	AIQ47154.1	GH_2_N+GH_2d+GH_2_C+DUF4981+Bgal_small_N	3	Paenibacillus sp. FSL R7-0273	beta-galactosidase	-
403080097	gb	AFR21675.1	GH_2_N+GH_2d+GH_2_C	4	Lactobacillus helveticus R0052	Beta-galactosidase large subunit	LS	-		686538770	gb	AIQ49468.1	GH_2_N+GH_2d+GH_2_C+DUF4981+Bgal_small_N	3	Paenibacillus sp. FSL R7-0273	beta-galactosidase	-
405939993	gb	AFS30926.1	GH_2_N+GH_2d+GH_2_C	4	Lactobacillus paracasei	beta-galactosidase large subunit	LS	-		686542017	gb	AIQ52714.1	GH_2_N+GH_2d+GH_2_C+DUF4981+Bgal_small_N	3	Paenibacillus sp. FSL R7-0331	beta-galactosidase	-
405124977	gb	AFR99737.1	GH_2_N+GH_2d+GH_2_C	4	Lactobacillus buchneri CD034	beta-galactosidase, large subunit	LS	-		686544256	gb	AIQ54953.1	GH_2_N+GH_2d+GH_2_C+DUF4981+Bgal_small_N	3	Paenibacillus sp. FSL R7-0331	beta-galactosidase	-
429843485	gb	AGA16576.1	GH_2_N+GH_2d+GH_2_C	4	Lactobacillus crispatus	beta-galactosidase large subunit	LS	-		686547287	gb	AIQ57983.1	GH_2_N+GH_2d+GH_2_C+DUF4981+Bgal_small_N	3	Paenibacillus borealis	beta-galactosidase	-
448273132	gb	AGE37651.1	GH_2_N+GH_2d+GH_2_C	4	Lactobacillus plantarum ZJ316	Beta-galactosidase, large subunit	LS	-		686550228	gb	AIQ60924.1	GH_2_N+GH_2d+GH_2_C+DUF4981+Bgal_small_N	3	Paenibacillus borealis	beta-galactosidase	-
472235004	dbj	BAN07969.1	GH_2_N+GH_2d+GH_2_C	4	Lactobacillus brevis KB290	Beta-galactosidase large subunit	LS	-		686554948	gb	AIQ65643.1	GH_2_N+GH_2d+GH_2_C+DUF4981+Bgal_small_N	3	Paenibacillus stellifer	beta-galactosidase	-
488447380	gb	AGK94623.1	GH_2_N+GH_2d+GH_2_C	4	Lactobacillus acidophilus La-14	Beta-galactosidase large subunit	LS	-		686558207	gb	AIQ68901.1	GH_2_N+GH_2d+GH_2_C+DUF4981+Bgal_small_N	3	Paenibacillus graminis	beta-galactosidase	-
500236394	gb	AGL88181.1	GH_2_N+GH_2d+GH_2_C	4	Lactobacillus fermentum F-6	Beta-galactosidase large subunit	LS	-		686562282	gb	AIQ72975.1	GH_2_N+GH_2d+GH_2_C+DUF4981+Bgal_small_N	3	Paenibacillus odorifer	beta-galactosidase	-
499530367	emb	CCI76729.1	GH_2_N+GH_2d+GH_2_C	4	Klebsiella pneumoniae subsp. rhinoscleromatis SB3432	unnamed protein product		-		686563029	gb	AIQ73722.1	GH_2_N+GH_2d+GH_2_C+DUF4981+Bgal_small_N	3	Paenibacillus odorifer	beta-galactosidase	-
512156577	gb	AGN99860.1	GH_2_N+GH_2d+GH_2_C	4	Lactobacillus reuteri I5007	beta-galactosidase large subunit	LS	-		690348176	gb	AIR10102.1	GH_2_N+GH_2d+GH_2_C+DUF4981+Bgal_small_N	3	Lactobacillus salivarius	Beta-galactosidase	-
513036984	gb	AGO09380.1	GH_2_N+GH_2d+GH_2_C	4	Lactobacillus plantarum 16	beta-galactosidase, large subunit	LS	-		690617024	gb	AIQ18237.1	GH_2_N+GH_2d+GH_2_C+DUF4981+Bgal_small_N	3	Paenibacillus sp. FSL H7-0357	beta-galactosidase	-
523450338	gb	AGQ23896.1	GH_2_N+GH_2d+GH_2_C	4	Lactobacillus helveticus CNRZ32	beta-galactosidase large subunit	LS	-		690619409	gb	AIQ20622.1	GH_2_N+GH_2d+GH_2_C+DUF4981+Bgal_small_N	3	Paenibacillus sp. FSL H7-0357	beta-galactosidase	-
526120886	gb	AGR63742.1	GH_2_N+GH_2d+GH_2_C	4	Lactobacillus reuteri TD1	beta-galactosidase		-		690622949	gb	AIQ23963.1	GH_2_N+GH_2d+GH_2_C+DUF4981+Bgal_small_N	3	Paenibacillus sp. FSL H7-0737	beta-galactosidase	-
530677543	dbj	BAN75914.1	GH_2_N+GH_2d+GH_2_C	4	Lactobacillus casei subsp. casei ATCC 393	putative beta-galactosidase large subunit (plasmid)	LS	-		690622295	gb	AIQ23309.1	GH_2_N+GH_2d+GH_2_C+DUF4981+Bgal_small_N	3	Paenibacillus sp. FSL H7-0737	beta-galactosidase	-
557470661	gb	AHA04460.1	GH_2_N+GH_2d+GH_2_C	4	Pediococcus pentosaceus SL4	beta-galactosidase		-		692332150	gb	AIS08350.1	GH_2_N+GH_2d+GH_2_C+DUF4981+Bgal_small_N	3	Lactobacillus sp. wkB8	Beta-galactosidase	-
559162353	gb	AHA97666.1	GH_2_N+GH_2d+GH_2_C	4	Lactobacillus johnsonii N6.2	beta-galactosidase		-		723616273	gb	AIY09646.1	GH_2_N+GH_2d+GH_2_C+DUF4981+Bgal_small_N	3	Paenibacillus polymyxa	beta-galactosidase	-
578023886	gb	AHI12283.1	GH_2_N+GH_2d+GH_2_C	4	Lactobacillus helveticus H9	Beta-galactosidase large subunit	LS	-		748407920	gb	AJE51436.1	GH_2_N+GH_2d+GH_2_C+DUF4981+Bgal_small_N	3	Paenibacillus polymyxa	beta-galactosidase	-
583871715	gb	AHI59451.1	GH_2_N+GH_2d+GH_2_C	4	Lactobacillus vaginalis	beta-galactosidase large subunit	LS	-		757813121	dbj	BAQ33905.1	GH_2_N+GH_2d+GH_2_C+DUF4981+Bgal_small_N	3	Gardnerella vaginalis ATCC 14018 = JCM 11026	beta-galactosidase	-
601115891	gb	AHN70498.1	GH_2_N+GH_2d+GH_2_C	4	Lactobacillus plantarum DOMLa	Beta-galactosidase, large subunit	LS	-		779728403	gb	AJY45495.1	GH_2_N+GH_2d+GH_2_C+DUF4981+Bgal_small_N	3	Martelella endophytica	hypothetical protein TM49_06985	-
633266953	gb	AHZ46153.1	GH_2_N+GH_2d+GH_2_C	4	Lactobacillus reuteri	beta-galactosidase large subunit	LS	-		781880693	dbj	BAR04846.1	GH_2_N+GH_2d+GH_2_C+DUF4981+Bgal_small_N	3	Parascardovia denticolens DSM 10105 = JCM 12538	beta-galactosidase	-
716056946	dbj	BAP84904.1	GH_2_N+GH_2d+GH_2_C	4	Lactobacillus hokkaidonensis JCM 18461	beta-galactosidase, large subunit	LS	-		802122597	emb	CEN27415.1	GH_2_N+GH_2d+GH_2_C+DUF4981+Bgal_small_N	3	Lactococcus piscium MKFS47	Beta-galactosidase LacZ	-
741041411	gb	AJA80617.1	GH_2_N+GH_2d+GH_2_C	4	Lactobacillus brevis BSO 464	beta-galactosidase		-		806913216	emb	CQR55824.1	GH_2_N+GH_2d+GH_2_C+DUF4981+Bgal_small_N	3	Paenibacillus riograndensis SBR5	Beta-galactosidase	-
758843618	gb	AJO75463.1	GH_2_N+GH_2d+GH_2_C	4	Lactobacillus plantarum	beta-galactosidase		-		806980732	gb	AKB98006.1	GH_2_N+GH_2d+GH_2_C+DUF4981+Bgal_small_N	3	Streptococcus thermophilus	Beta-galactosidase	-
761526472	gb	AJP46792.1	GH_2_N+GH_2d+GH_2_C	4	Lactobacillus acidophilus	GH2 family beta-galactosidase large subunit	LS	-		821339356	gb	AKH33819.1	GH_2_N+GH_2d+GH_2_C+DUF4981+Bgal_small_N	3	Streptococcus thermophilus	Beta-galactosidase	-
767529063	gb	AJT51204.1	GH_2_N+GH_2d+GH_2_C	4	Lactobacillus mucosae LM1	beta-galactosidase		-		822668291	gb	AKI03937.1	GH_2_N+GH_2d+GH_2_C+DUF4981+Bgal_small_N	3	Lactobacillus salivarius str. Ren	beta-galactosidase	-
779718547	gb	AJY61169.1	GH_2_N+GH_2d+GH_2_C	4	Lactobacillus helveticus	beta-galactosidase		-		908728557	gb	AKT54154.1	GH_2_N+GH_2d+GH_2_C+DUF4981+Bgal_small_N	3	Selenomonas sp. oral taxon 478	beta-galactosidase	-
820750319	gb	AKG67193.1	GH_2_N+GH_2d+GH_2_C	4	Lactobacillus helveticus	beta-galactosidase		-		915387434	dbj	BAS19917.1	GH_2_N+GH_2d+GH_2_C+DUF4981+Bgal_small_N	3	Rothia mucilaginosa	beta-galactosidase	-
827523386	gb	AKJ87091.1	GH_2_N+GH_2d+GH_2_C	4	Lactobacillus reuteri	beta-galactosidase large subunit	LS	-		920787725	gb	ALA40244.1	GH_2_N+GH_2d+GH_2_C+DUF4981+Bgal_small_N	3	Paenibacillus peoriae	beta-galactosidase	-
827523388	gb	AKJ87092.1	GH_2_N+GH_2d+GH_2_C	4	Lactobacillus reuteri	beta-galactosidase large subunit	LS	-		922675067	gb	ALA71584.1	GH_2_N+GH_2d+GH_2_C+DUF4981+Bgal_small_N	3	Geobacillus stearothermophilus 10	beta-galactosidase	-
827523390	gb	AKJ87093.1	GH_2_N+GH_2d+GH_2_C	4	Lactobacillus reuteri	beta-galactosidase large subunit	LS	-		359333280	dbj	BAL39727.1	GH_2_N+GH_2d+GH_2_C+DUF4981+Bgal_small_N	4	Escherichia coli str. K-12 substr. MDS42	cryptic beta-D-galactosidase, alpha subunit	-
827523392	gb	AKJ87094.1	GH_2_N+GH_2d+GH_2_C	4	Lactobacillus reuteri	beta-galactosidase large subunit	LS	-		242378625	emb	CAQ33412.1	GH_2_N+GH_2d+GH_2_C+DUF4981+Bgal_small_N	4	Escherichia coli BL21(DE3)	ebgA	-
827523394	gb	AKJ87095.1	GH_2_N+GH_2d+GH_2_C	4	Lactobacillus reuteri	beta-galactosidase large subunit	LS	-		745373475	emb	CCQ30601.2	GH_2_N+GH_2d+GH_2_C+DUF4981+Bgal_small_N	4	Escherichia coli	cryptic beta-D-galactosidase, alpha subunit	-
827523396	gb	AKJ87096.1	GH_2_N+GH_2d+GH_2_C	4	Lactobacillus reuteri	beta-galactosidase large subunit	LS	-		169890453	gb	ACB04160.1	GH_2_N+GH_2d+GH_2_C+DUF4981+Bgal_small_N	4	Escherichia coli str. K-12 substr. DH10B	cryptic beta-D-galactosidase, alpha subunit	-
835164774	gb	AKM50492.1	GH_2_N+GH_2d+GH_2_C	4	Lactobacillus fermentum 3872	beta-galactosidase		-		281180129	dbj	BAI56459.1	GH_2_N+GH_2d+GH_2_C+DUF4981+Bgal_small_N	4	Escherichia coli SE15	evolved beta-D-galactosidase alpha subunit	-
868713261	gb	AKP00514.1	GH_2_N+GH_2d+GH_2_C	4	Lactobacillus reuteri	glycoside hydrolase		-		307625310	gb	ADN69614.1	GH_2_N+GH_2d+GH_2_C+DUF4981+Bgal_small_N	4	Escherichia coli UM146	cryptic beta-D-galactosidase subunit alpha	-
873921177	gb	AKP64444.1	GH_2_N+GH_2d+GH_2_C	4	Lactobacillus koreensis	beta-galactosidase		-		817584553	gb	AKF65134.1	GH_2_N+GH_2d+GH_2_C+DUF4981+Bgal_small_N	4	Escherichia coli	evolved beta-D-galactosidase, alpha subunit	-
873924098	gb	AKP67119.1	GH_2_N+GH_2d+GH_2_C	4	Lactobacillus ginsenosidimutans	beta-galactosidase		-		817588694	gb	AKF69274.1	GH_2_N+GH_2d+GH_2_C+DUF4981+Bgal_small_N	4	Escherichia coli	evolved beta-D-galactosidase, alpha subunit	-
910004044	gb	AKU33569.1	GH_2_N+GH_2d+GH_2_C	4	Lactobacillus paracasei	beta-galactosidase		-		284923104	emb	CBG36197.1	GH_2_N+GH_2d+GH_2_C+DUF4981+Bgal_small_N	4	Escherichia coli 042	evolved beta-galactosidase subunit alpha	-
302573763	gb	ADL41554.1	GH_2_N+GH_2d+GH_2_C	5	Caldicellulosiruptor obsidiansis OB47	Beta-glucuronidase		-		257761035	dbj	BAI32532.1	GH_2_N+GH_2d+GH_2_C+DUF4981+Bgal_small_N	4	Escherichia coli O103:H2 str. 12009	cryptic beta-D-galactosidase, alpha subunit	-
302576457	gb	ADL50469.1	GH_2_N+GH_2d+GH_2_C	5	Clostridium cellulovorans 743B	Beta-glucuronidase		-		899732797	gb	AKR30722.1	GH_2_N+GH_2d+GH_2_C+DUF4981+Bgal_small_N	4	Escherichia coli	beta-D-galactosidase	-
247544623	gb	ACT01642.1	GH_2_N+GH_2d+GH_2_C	5	Paenibacillus sp. JDR-2	Beta-galactosidase		-		209913807	dbj	BAG78881.1	GH_2_N+GH_2d+GH_2_C+DUF4981+Bgal_small_N	4	Escherichia coli SE11	evolved beta-D-galactosidase alpha subunit	-
309247112	gb	ADO56679.1	GH_2_N+GH_2d+GH_2_C	5	Paenibacillus polymyxa SC2	beta-glucuronidase		-		238860679	gb	ACR62677.1	GH_2_N+GH_2d+GH_2_C+DUF4981+Bgal_small_N	4	Escherichia coli BW2952	cryptic beta-D-galactosidase, alpha subunit	-
336299693	gb	AEI42796.1	GH_2_N+GH_2d+GH_2_C	5	Paenibacillus mucilaginosus KNP414	Beta-galactosidase		-		595585492	gb	AHM29834.1	GH_2_N+GH_2d+GH_2_C+DUF4981+Bgal_small_N	4	Escherichia coli	beta-D-galactosidase	-
343097163	emb	CCC85372.1	GH_2_N+GH_2d+GH_2_C	5	Paenibacillus polymyxa M1	beta-glucuronidase		-		682120500	gb	AIN33426.1	GH_2_N+GH_2d+GH_2_C+DUF4981+Bgal_small_N	4	Escherichia coli BW25113	evolved beta-D-galactosidase, alpha subunit	-
378570210	gb	AFC30520.1	GH_2_N+GH_2d+GH_2_C	5	Paenibacillus mucilaginosus 3016	beta-galactosidase		-		808731925	gb	AKD88761.1	GH_2_N+GH_2d+GH_2_C+DUF4981+Bgal_small_N	4	Escherichia coli K-12	beta-D-galactosidase	-
384089640	gb	AFH61076.1	GH_2_N+GH_2d+GH_2_C	5	Paenibacillus mucilaginosus K02	beta-glucuronidase		-		315062383	gb	ADT76710.1	GH_2_N+GH_2d+GH_2_C+DUF4981+Bgal_small_N	4	Escherichia coli W	cryptic beta-D-galactosidase, alpha subunit	-
573474970	gb	AHF91981.1	GH_2_N+GH_2d+GH_2_C	5	Opitutaceae bacterium TAV5	beta-galactosidase		-		751402119	gb	AJF78204.1	GH_2_N+GH_2d+GH_2_C+DUF4981+Bgal_small_N	4	Escherichia coli	beta-D-galactosidase	-
686534814	gb	AIQ45512.1	GH_2_N+GH_2d+GH_2_C	5	Paenibacillus sp. FSL R7-0273	beta-glucuronidase		-		899723974	gb	AKR21901.1	GH_2_N+GH_2d+GH_2_C+DUF4981+Bgal_small_N	4	Escherichia coli	beta-D-galactosidase	-
686540429	gb	AIQ51126.1	GH_2_N+GH_2d+GH_2_C	5	Paenibacillus sp. FSL R7-0331	beta-glucuronidase		-		808736357	gb	AKD93192.1	GH_2_N+GH_2d+GH_2_C+DUF4981+Bgal_small_N	4	Escherichia coli K-12	beta-D-galactosidase	-
686563855	gb	AIQ74548.1	GH_2_N+GH_2d+GH_2_C	5	Paenibacillus odorifer	beta-glucuronidase		-		834766155	gb	AKM36627.1	GH_2_N+GH_2d+GH_2_C+DUF4981+Bgal_small_N	4	Escherichia coli PCN061	evolved beta-D-galactosidase, alpha subunit	-
748410405	gb	AJE53921.1	GH_2_N+GH_2d+GH_2_C	5	Paenibacillus polymyxa	beta-glucuronidase		-		899728330	gb	AKR26256.1	GH_2_N+GH_2d+GH_2_C+DUF4981+Bgal_small_N	4	Escherichia coli	beta-D-galactosidase	-
247542137	gb	ACS99155.1	GH_2_N+GH_2d+GH_2_C	6	Paenibacillus sp. JDR-2	glycoside hydrolase family 2 sugar binding		-		857142082	gb	AKO58549.1	GH_2_N+GH_2d+GH_2_C+DUF4981+Bgal_small_N	4	Escherichia coli	beta-D-galactosidase	-
269791201	gb	ACZ43341.1	GH_2_N+GH_2d+GH_2_C	6	Thermobaculum terrenum ATCC BAA-798	Beta-galactosidase		-		307555182	gb	ADN47957.1	GH_2_N+GH_2d+GH_2_C+DUF4981+Bgal_small_N	4	Escherichia coli ABU 83972	evolved beta-galactosidase alpha-subunit	-
430733171	gb	AGA57116.1	GH_2_N+GH_2d+GH_2_C	6	Thermobacillus composti KWC4	beta-galactosidase/beta-glucuronidase		-		777222283	emb	CKH24816.1	GH_2_N+GH_2d+GH_2_C+DUF4981+Bgal_small_N	4	Escherichia coli	cryptic beta-D-galactosidase subunit alpha (plasmid)	-
730599040	gb	AIZ41835.1	GH_2_N+GH_2d+GH_2_C		Cellulophaga baltica 18	glycoside hydrolase		-		406776018	gb	AFS55442.1	GH_2_N+GH_2d+GH_2_C+DUF4981+Bgal_small_N	4	Escherichia coli O104:H4 str. 2009EL-2050	cryptic beta-D-galactosidase subunit alpha	-
75923774	gb	ABA33040.1	GH_2_N+GH_2d+GH_2_C			Sequence 82 from patent US 6929930		-		573936662	gb	AHG16467.1	GH_2_N+GH_2d+GH_2_C+DUF4981+Bgal_small_N	4	Escherichia coli O145:H28 str. RM13516	Evolved beta-D-galactosidase, alpha subunit	-
										254594427	gb	ACT73788.1	GH_2_N+GH_2d+GH_2_C+DUF4981+Bgal_small_N	4	Escherichia coli O157:H7 str. TW14359	cryptic beta-D-galactosidase, alpha subunit	-
										732681910	gb	AIZ88717.1	GH_2_N+GH_2d+GH_2_C+DUF4981+Bgal_small_N	4	Escherichia coli	beta-D-galactosidase	-
										817592834	gb	AKF73413.1	GH_2_N+GH_2d+GH_2_C+DUF4981+Bgal_small_N	4	Escherichia coli	evolved beta-D-galactosidase, alpha subunit	-
										157080569	gb	ABV20277.1	GH_2_N+GH_2d+GH_2_C+DUF4981+Bgal_small_N	4	Escherichia coli O139:H28 str. E24377A	beta-galactosidase, subunit alpha	-
										26110092	gb	AAN82278.1	GH_2_N+GH_2d+GH_2_C+DUF4981+Bgal_small_N	4	Escherichia coli CFT073	Evolved beta-galactosidase alpha-subunit	-
										253974923	gb	ACT40594.1	GH_2_N+GH_2d+GH_2_C+DUF4981+Bgal_small_N	4	Escherichia coli B str. REL606	cryptic beta-D-galactosidase, alpha subunit	-
										209161784	gb	ACI39217.1	GH_2_N+GH_2d+GH_2_C+DUF4981+Bgal_small_N	4	Escherichia coli O157:H7 str. EC4115	beta-galactosidase, subunit alpha	-
										748271213	gb	AJE57647.1	GH_2_N+GH_2d+GH_2_C+DUF4981+Bgal_small_N	4	Escherichia coli	evolved beta-galactosidase alpha-subunit	-
										734590879	gb	AJA28080.1	GH_2_N+GH_2d+GH_2_C+DUF4981+Bgal_small_N	4	Escherichia coli O157:H7 str. SS52	Evolved beta-D-galactosidase, alpha subunit	-
										386797721	gb	AFJ30755.1	GH_2_N+GH_2d+GH_2_C+DUF4981+Bgal_small_N	4	Escherichia coli Xuzhou21	cryptic beta-D-galactosidase subunit alpha	-
										332345031	gb	AEE58365.1	GH_2_N+GH_2d+GH_2_C+DUF4981+Bgal_small_N	4	Escherichia coli UMNK88	beta-galactosidase subunit alpha	-
										732677330	gb	AIZ84139.1	GH_2_N+GH_2d+GH_2_C+DUF4981+Bgal_small_N	4	Escherichia coli	beta-D-galactosidase	-
										850016190	gb	AKN48959.1	GH_2_N+GH_2d+GH_2_C+DUF4981+Bgal_small_N	4	Escherichia coli	beta-D-galactosidase	-
										215266478	emb	CAS10917.1	GH_2_N+GH_2d+GH_2_C+DUF4981+Bgal_small_N	4	Escherichia coli O127:H6 str. E2348/69	cryptic beta-D-galactosidase, alpha subunit	-
										110344912	gb	ABG71149.1	GH_2_N+GH_2d+GH_2_C+DUF4981+Bgal_small_N	4	Escherichia coli 536	evolved beta-galactosidase alpha-subunit	-
										209747546	gb	ACI72080.1	GH_2_N+GH_2d+GH_2_C+DUF4981+Bgal_small_N	4	Escherichia coli	evolved beta-D-galactosidase alpha subunit	-
										260447890	gb	ACX38312.1	GH_2_N+GH_2d+GH_2_C+DUF4981+Bgal_small_N	4	Escherichia coli DH1	glycoside hydrolase family 2 TIM barrel	-
										802136407	emb	CQR82507.1	GH_2_N+GH_2d+GH_2_C+DUF4981+Bgal_small_N	4	Escherichia coli K-12	cryptic beta-D-galactosidase, alpha subunit	-
										407067082	gb	AFS88129.1	GH_2_N+GH_2d+GH_2_C+DUF4981+Bgal_small_N	4	Escherichia coli O104:H4 str. 2009EL-2071	cryptic beta-D-galactosidase subunit alpha	-
										312947646	gb	ADR28473.1	GH_2_N+GH_2d+GH_2_C+DUF4981+Bgal_small_N	4	Escherichia coli O83:H1 str. NRG 857C	cryptic beta-D-galactosidase subunit alpha	-
										723232398	gb	AIX65041.1	GH_2_N+GH_2d+GH_2_C+DUF4981+Bgal_small_N	4	Escherichia coli	beta-D-galactosidase	-
										157068232	gb	ABV07487.1	GH_2_N+GH_2d+GH_2_C+DUF4981+Bgal_small_N	4	Escherichia coli HS	beta-galactosidase, subunit alpha	-
										85675876	dbj	BAE77126.1	GH_2_N+GH_2d+GH_2_C+DUF4981+Bgal_small_N	4	Escherichia coli str. K-12 substr. W3110	cryptic beta-D-galactosidase, alpha subunit	-
										573970428	gb	AHG10693.1	GH_2_N+GH_2d+GH_2_C+DUF4981+Bgal_small_N	4	Escherichia coli O145:H28 str. RM13514	Evolved beta-D-galactosidase, alpha subunit	-
										660513329	gb	AID80220.1	GH_2_N+GH_2d+GH_2_C+DUF4981+Bgal_small_N	4	Escherichia coli Nissle 1917	beta-D-galactosidase	-
										730584258	gb	AIZ29544.1	GH_2_N+GH_2d+GH_2_C+DUF4981+Bgal_small_N	4	Escherichia coli ER2796	cryptic beta-D-galactosidase, alpha subunit	-
										695940016	gb	AIT36247.1	GH_2_N+GH_2d+GH_2_C+DUF4981+Bgal_small_N	4	Escherichia coli FAP1	beta-D-galactosidase	-
										374360476	gb	AEZ42183.1	GH_2_N+GH_2d+GH_2_C+DUF4981+Bgal_small_N	4	Escherichia coli O55:H7 str. RM12579	cryptic beta-D-galactosidase subunit alpha	-
										628078987	gb	AHY72513.1	GH_2_N+GH_2d+GH_2_C+DUF4981+Bgal_small_N	4	Escherichia coli O145:H28 str. RM12581	Evolved beta-D-galactosidase, alpha subunit	-
										290764327	gb	ADD58288.1	GH_2_N+GH_2d+GH_2_C+DUF4981+Bgal_small_N	4	Escherichia coli O55:H7 str. CB9615	Evolved beta-D-galactosidase, alpha subunit	-
										742674119	gb	AJB36306.1	GH_2_N+GH_2d+GH_2_C+DUF4981+Bgal_small_N	4	Escherichia coli APEC IMT5155	cryptic beta-D-galactosidase subunit alpha	-
										752307479	gb	AJG10098.1	GH_2_N+GH_2d+GH_2_C+DUF4981+Bgal_small_N	4	Escherichia coli ECC-1470	evolved beta-D-galactosidase, alpha subunit	-
										443423650	gb	AGC88554.1	GH_2_N+GH_2d+GH_2_C+DUF4981+Bgal_small_N	4	Escherichia coli APEC O78	cryptic beta-D-galactosidase subunit alpha	-
										549814439	gb	AGX35057.1	GH_2_N+GH_2d+GH_2_C+DUF4981+Bgal_small_N	4	synthetic Escherichia coli C321.deltaA	cryptic beta-D-galactosidase, alpha subunit	-
										557273709	emb	CDJ73779.1	GH_2_N+GH_2d+GH_2_C+DUF4981+Bgal_small_N	4	Escherichia coli str. K-12 substr. MC4100	cryptic beta-D-galactosidase subunit alpha	-
										731471987	gb	AIZ52869.1	GH_2_N+GH_2d+GH_2_C+DUF4981+Bgal_small_N	4	Escherichia coli K-12	cryptic beta-D-galactosidase, alpha subunit	-
										170518334	gb	ACB16512.1	GH_2_N+GH_2d+GH_2_C+DUF4981+Bgal_small_N	4	Escherichia coli SMS-3-5	beta-galactosidase, subunit alpha	-
										666005767	gb	AIF95624.1	GH_2_N+GH_2d+GH_2_C+DUF4981+Bgal_small_N	4	Escherichia coli O157:H7 str. SS17	Evolved beta-D-galactosidase, alpha subunit	-
										808710460	gb	AKD71259.1	GH_2_N+GH_2d+GH_2_C+DUF4981+Bgal_small_N	4	Escherichia coli K-12	beta-D-galactosidase	-
										816208827	gb	AKE82633.1	GH_2_N+GH_2d+GH_2_C+DUF4981+Bgal_small_N	4	Escherichia coli O104:H4 str. C227-11	beta-D-galactosidase	-
										874078688	gb	AKP86050.1	GH_2_N+GH_2d+GH_2_C+DUF4981+Bgal_small_N	4	Escherichia coli ACN001	beta galactosidase small chain	-
										91074081	gb	ABE08962.1	GH_2_N+GH_2d+GH_2_C+DUF4981+Bgal_small_N	4	Escherichia coli UTI89	evolved beta-galactosidase alpha-subunit	-
										569538412	gb	AHE60719.1	GH_2_N+GH_2d+GH_2_C+DUF4981+Bgal_small_N	4	Escherichia albertii KF1	cryptic beta-D-galactosidase subunit alpha	-
										817580414	gb	AKF60996.1	GH_2_N+GH_2d+GH_2_C+DUF4981+Bgal_small_N	4	Escherichia coli	evolved beta-D-galactosidase, alpha subunit	-
										595601682	gb	AHM45332.1	GH_2_N+GH_2d+GH_2_C+DUF4981+Bgal_small_N	4	Escherichia coli	beta-D-galactosidase	-
										349739622	gb	AEQ14328.1	GH_2_N+GH_2d+GH_2_C+DUF4981+Bgal_small_N	4	Escherichia coli O7:K1 str. CE10	cryptic beta-D-galactosidase, alpha subunit	-
										218428944	emb	CAR09893.2	GH_2_N+GH_2d+GH_2_C+DUF4981+Bgal_small_N	4	Escherichia coli ED1a	cryptic beta-D-galactosidase, alpha subunit	-
										808701731	gb	AKD62532.1	GH_2_N+GH_2d+GH_2_C+DUF4981+Bgal_small_N	4	Escherichia coli K-12	beta-D-galactosidase	-
										257755854	dbj	BAI27356.1	GH_2_N+GH_2d+GH_2_C+DUF4981+Bgal_small_N	4	Escherichia coli O26:H11 str. 11368	cryptic beta-D-galactosidase, alpha subunit	-
										115514511	gb	ABJ02586.1	GH_2_N+GH_2d+GH_2_C+DUF4981+Bgal_small_N	4	Escherichia coli APEC O1	evolved beta-galactosidase alpha-subunit	-
										817576272	gb	AKF56856.1	GH_2_N+GH_2d+GH_2_C+DUF4981+Bgal_small_N	4	Escherichia coli	evolved beta-D-galactosidase, alpha subunit	-
										145821	gb	AAA61971.1	GH_2_N+GH_2d+GH_2_C+DUF4981+Bgal_small_N	4	Escherichia coli	EBG enzyme alpha subunit	beta-galactosidase
										407052593	gb	AFS72644.1	GH_2_N+GH_2d+GH_2_C+DUF4981+Bgal_small_N	4	Escherichia coli O104:H4 str. 2011C-3493	cryptic beta-D-galactosidase subunit alpha	-
										806961447	gb	AKC14752.1	GH_2_N+GH_2d+GH_2_C+DUF4981+Bgal_small_N	4	Escherichia coli	beta-D-galactosidase	-
										12517660	gb	AAG58209.1	GH_2_N+GH_2d+GH_2_C+DUF4981+Bgal_small_N	4	Escherichia coli O157:H7 str. EDL933	evolved beta-D-galactosidase, alpha subunit; cryptic gene	-
										294492217	gb	ADE90973.1	GH_2_N+GH_2d+GH_2_C+DUF4981+Bgal_small_N	4	Escherichia coli IHE3034	beta-galactosidase, subunit alpha	-
										687678181	emb	CDZ21862.1	GH_2_N+GH_2d+GH_2_C+DUF4981+Bgal_small_N	4	Escherichia coli	evolved beta-D-galactosidase, alpha subunit; cryptic gene	-
										801069766	gb	AKA92263.1	GH_2_N+GH_2d+GH_2_C+DUF4981+Bgal_small_N	4	Escherichia coli VR50	evolved beta-galactosidase subunit alpha	-
										13363431	dbj	BAB37381.1	GH_2_N+GH_2d+GH_2_C+DUF4981+Bgal_small_N	4	Escherichia coli O157:H7 str. Sakai	evolved beta-D-galactosidase alpha subunit	-
										808714828	gb	AKD75626.1	GH_2_N+GH_2d+GH_2_C+DUF4981+Bgal_small_N	4	Escherichia coli K-12	beta-D-galactosidase	-
										742952448	gb	AJB53117.1	GH_2_N+GH_2d+GH_2_C+DUF4981+Bgal_small_N	4	Escherichia coli	beta-D-galactosidase	-
										628030323	gb	AHY66790.1	GH_2_N+GH_2d+GH_2_C+DUF4981+Bgal_small_N	4	Escherichia coli O145:H28 str. RM12761	Evolved beta-D-galactosidase, alpha subunit	-
										817149692	gb	AKF22280.1	GH_2_N+GH_2d+GH_2_C+DUF4981+Bgal_small_N	4	Escherichia coli	beta-D-galactosidase	-
										544203493	gb	AGW10185.1	GH_2_N+GH_2d+GH_2_C+DUF4981+Bgal_small_N	4	Escherichia coli LY180	beta-D-galactosidase subunit alpha	-
										218366931	emb	CAR04702.1	GH_2_N+GH_2d+GH_2_C+DUF4981+Bgal_small_N	4	Escherichia coli S88	cryptic beta-D-galactosidase, alpha subunit	-
										169753601	gb	ACA76300.1	GH_2_N+GH_2d+GH_2_C+DUF4981+Bgal_small_N	4	Escherichia coli ATCC 8739	glycoside hydrolase family 2 TIM barrel	-
										821330667	gb	AKH23770.1	GH_2_N+GH_2d+GH_2_C+DUF4981+Bgal_small_N	4	Escherichia coli	beta-D-galactosidase	-
										222034806	emb	CAP77549.1	GH_2_N+GH_2d+GH_2_C+DUF4981+Bgal_small_N	4	Escherichia coli LF82	Evolved beta-galactosidase subunit alpha	-
										674301419	gb	AIL16311.1	GH_2_N+GH_2d+GH_2_C+DUF4981+Bgal_small_N	4	Escherichia coli ATCC 25922	glycosyl hydrolases 2 family protein	-
										218433797	emb	CAR14714.1	GH_2_N+GH_2d+GH_2_C+DUF4981+Bgal_small_N	4	Escherichia coli UMN026	cryptic beta-D-galactosidase, alpha subunit	-
										753777291	gb	AJH11720.1	GH_2_N+GH_2d+GH_2_C+DUF4981+Bgal_small_N	4	Escherichia coli	beta-D-galactosidase	-
										355426783	gb	AER90979.1	GH_2_N+GH_2d+GH_2_C+DUF4981+Bgal_small_N	4	Escherichia coli str. 'clone D i14'	cryptic beta-D-galactosidase subunit alpha	-
										554513444	gb	AGY85804.1	GH_2_N+GH_2d+GH_2_C+DUF4981+Bgal_small_N	4	Escherichia coli JJ1886	beta-D-galactosidase subunit alpha	-
										218371835	emb	CAR19690.1	GH_2_N+GH_2d+GH_2_C+DUF4981+Bgal_small_N	4	Escherichia coli IAI39	cryptic beta-D-galactosidase, alpha subunit	-
										808706105	gb	AKD66905.1	GH_2_N+GH_2d+GH_2_C+DUF4981+Bgal_small_N	4	Escherichia coli K-12	beta-D-galactosidase	-
										828390090	gb	AKK49920.1	GH_2_N+GH_2d+GH_2_C+DUF4981+Bgal_small_N	4	Escherichia coli PCN033	cryptic beta-D-galactosidase, alpha subunit	-
										323377029	gb	ADX49297.1	GH_2_N+GH_2d+GH_2_C+DUF4981+Bgal_small_N	4	Escherichia coli KO11FL	glycoside hydrolase family 2 TIM barrel	-
										333971204	gb	AEG38009.1	GH_2_N+GH_2d+GH_2_C+DUF4981+Bgal_small_N	4	Escherichia coli NA114	Evolved beta-D-galactosidase, alpha subunit	-
										808719238	gb	AKD80035.1	GH_2_N+GH_2d+GH_2_C+DUF4981+Bgal_small_N	4	Escherichia coli K-12	beta-D-galactosidase	-
										544344164	emb	CDH66750.1	GH_2_N+GH_2d+GH_2_C+DUF4981+Bgal_small_N	4	Escherichia coli PMV-1	Evolved beta-galactosidase subunit alpha	-
										309703506	emb	CBJ02846.1	GH_2_N+GH_2d+GH_2_C+DUF4981+Bgal_small_N	4	Escherichia coli ETEC H10407	evolved beta-galactosidase subunit alpha	-
										641685997	emb	CDN83826.1	GH_2_N+GH_2d+GH_2_C+DUF4981+Bgal_small_N	4	Escherichia coli O25b:H4-ST131	evolved beta-galactosidase alpha-subunit	-
										218362413	emb	CAR00037.1	GH_2_N+GH_2d+GH_2_C+DUF4981+Bgal_small_N	4	Escherichia coli IAI1	cryptic beta-D-galactosidase, alpha subunit	-
										808723608	gb	AKD84404.1	GH_2_N+GH_2d+GH_2_C+DUF4981+Bgal_small_N	4	Escherichia coli K-12	beta-D-galactosidase	-
										758864203	gb	AJO85161.1	GH_2_N+GH_2d+GH_2_C+DUF4981+Bgal_small_N	4	Escherichia coli	beta-D-galactosidase	-
										383104514	gb	AFG42023.1	GH_2_N+GH_2d+GH_2_C+DUF4981+Bgal_small_N	4	Escherichia coli P12b	Evolved beta-galactosidase subunit alpha	-
										253323133	gb	ACT27735.1	GH_2_N+GH_2d+GH_2_C+DUF4981+Bgal_small_N	4	Escherichia coli 'BL21-Gold(DE3)pLysS AG'	glycoside hydrolase family 2 TIM barrel	-
										355421863	gb	AER86060.1	GH_2_N+GH_2d+GH_2_C+DUF4981+Bgal_small_N	4	Escherichia coli str. 'clone D i2'	cryptic beta-D-galactosidase subunit alpha	-
										218353512	emb	CAU99637.1	GH_2_N+GH_2d+GH_2_C+DUF4981+Bgal_small_N	4	Escherichia coli 55989	cryptic beta-D-galactosidase, alpha subunit	-
										756771033	gb	AJM75304.1	GH_2_N+GH_2d+GH_2_C+DUF4981+Bgal_small_N	4	Escherichia coli RS218	beta-D-galactosidase subunit alpha	-
										664685430	gb	AIF38381.1	GH_2_N+GH_2d+GH_2_C+DUF4981+Bgal_small_N	4	Escherichia coli KLY	beta-D-galactosidase	-
										339416802	gb	AEJ58474.1	GH_2_N+GH_2d+GH_2_C+DUF4981+Bgal_small_N	4	Escherichia coli UMNF18	evolved beta-galactosidase subunit alpha	-
										751382070	gb	AJF57897.1	GH_2_N+GH_2d+GH_2_C+DUF4981+Bgal_small_N	4	Escherichia coli 1303	evolved beta-D-galactosidase, alpha subunit	-
										664697017	gb	AIF63670.1	GH_2_N+GH_2d+GH_2_C+DUF4981+Bgal_small_N	4	Escherichia coli B7A	beta-galactosidase, subunit alpha	-
										257766183	dbj	BAI37678.1	GH_2_N+GH_2d+GH_2_C+DUF4981+Bgal_small_N	4	Escherichia coli O111:H- str. 11128	cryptic beta-D-galactosidase, alpha subunit	-
										28807401	dbj	BAC60666.1	GH_2_N+GH_2d+GH_2_C+DUF4981+Bgal_small_N	4	Vibrio parahaemolyticus RIMD 2210633	evolved beta-D-galactosidase, alpha subunit; cryptic gene	-
										29344655	gb	AAO82413.1	GH_2_N+GH_2d+GH_2_C+DUF4981+Bgal_small_N	4	Enterococcus faecalis V583	glycosyl hydrolase, family 2	-
										37199575	dbj	BAC95406.1	GH_2_N+GH_2d+GH_2_C+DUF4981+Bgal_small_N	4	Vibrio vulnificus YJ016	evolved beta-D-galactosidase, alpha-subunit	-
										59481778	gb	AAW87417.1	GH_2_N+GH_2d+GH_2_C+DUF4981+Bgal_small_N	4	Vibrio fischeri ES114	evolved beta-D-galactosidase, alpha subunit	-
										117560283	gb	ABK37231.1	GH_2_N+GH_2d+GH_2_C+DUF4981+Bgal_small_N	4	Aeromonas hydrophila subsp. hydrophila ATCC 7966	evolved beta-galactosidase alpha-subunit	-
										206740514	gb	ACI19572.1	GH_2_N+GH_2d+GH_2_C+DUF4981+Bgal_small_N	4	Dictyoglomus thermophilum H-6-12	evolved beta-galactosidase alpha-subunit	-
										226098343	dbj	BAH46785.1	GH_2_N+GH_2d+GH_2_C+DUF4981+Bgal_small_N	4	Brevibacillus brevis NBRC 100599	probable beta-galactosidase	-
										257477928	gb	ACV58247.1	GH_2_N+GH_2d+GH_2_C+DUF4981+Bgal_small_N	4	Alicyclobacillus acidocaldarius subsp. acidocaldarius DSM 446	glycoside hydrolase family 2 TIM barrel	-
										262337025	gb	ACY50820.1	GH_2_N+GH_2d+GH_2_C+DUF4981+Bgal_small_N	4	Vibrio antiquarius	beta-D-galactosidase alpha subunit	-
										295091982	emb	CBK78089.1	GH_2_N+GH_2d+GH_2_C+DUF4981+Bgal_small_N	4	Clostridium cf. saccharolyticum K10	Beta-galactosidase/beta-glucuronidase	-
										295097995	emb	CBK87085.1	GH_2_N+GH_2d+GH_2_C+DUF4981+Bgal_small_N	4	Enterobacter cloacae subsp. cloacae NCTC 9394	Beta-galactosidase/beta-glucuronidase	-
										295114624	emb	CBL35471.1	GH_2_N+GH_2d+GH_2_C+DUF4981+Bgal_small_N	4	butyrate-producing bacterium SM4/1	Beta-galactosidase/beta-glucuronidase	-
										308747149	gb	ADO46901.1	GH_2_N+GH_2d+GH_2_C+DUF4981+Bgal_small_N	4	Enterobacter lignolyticus SCF1	Beta-galactosidase	-
										319930818	gb	ADV85682.1	GH_2_N+GH_2d+GH_2_C+DUF4981+Bgal_small_N	4	Vibrio vulnificus MO6-24/O	evolved beta-D-galactosidase alpha subunit	-
										319999258	gb	AAO10178.2	GH_2_N+GH_2d+GH_2_C+DUF4981+Bgal_small_N	4	Vibrio vulnificus CMCP6	Evolved beta-D-galactosidase, alpha subunit	-
										323481635	gb	ADX81074.1	GH_2_N+GH_2d+GH_2_C+DUF4981+Bgal_small_N	4	Enterococcus faecalis 62	beta-galactosidase	-
										327535929	gb	AEA94763.1	GH_2_N+GH_2d+GH_2_C+DUF4981+Bgal_small_N	4	Enterococcus faecalis OG1RF	cryptic beta-D-galactosidase subunit alpha	-
										328806704	gb	AEB51903.1	GH_2_N+GH_2d+GH_2_C+DUF4981+Bgal_small_N	4	Aeromonas veronii B565	Evolved beta-galactosidase alpha-subunit	-
										334733333	gb	AEG95708.1	GH_2_N+GH_2d+GH_2_C+DUF4981+Bgal_small_N	4	Enterobacter aerogenes KCTC 2190	cryptic beta-D-galactosidase subunit alpha	-
										339288948	gb	AEJ43058.1	GH_2_N+GH_2d+GH_2_C+DUF4981+Bgal_small_N	4	Alicyclobacillus acidocaldarius subsp. acidocaldarius Tc-4-1	glycoside hydrolase family 2 TIM barrel	-
										345094256	gb	AEN65892.1	GH_2_N+GH_2d+GH_2_C+DUF4981+Bgal_small_N	4	Enterobacter asburiae LF7a	glycoside hydrolase family 2 TIM barrel	-
										397337538	gb	AFO45210.1	GH_2_N+GH_2d+GH_2_C+DUF4981+Bgal_small_N	4	Enterococcus faecalis D32	beta-galactosidase	-
										427186031	emb	CCO73255.1	GH_2_N+GH_2d+GH_2_C+DUF4981+Bgal_small_N	4	Enterococcus faecalis str. Symbioflor 1	beta-galactosidase, putative	-
										430781783	gb	AGA67067.1	GH_2_N+GH_2d+GH_2_C+DUF4981+Bgal_small_N	4	Brachyspira pilosicoli P43/6/78	beta-galactosidase	-
										432509176	gb	AGB10693.1	GH_2_N+GH_2d+GH_2_C+DUF4981+Bgal_small_N	4	Vibrio parahaemolyticus BB22OP	Evolved beta-D-galactosidase, alpha subunit	-
										443905439	emb	CCG33213.1	GH_2_N+GH_2d+GH_2_C+DUF4981+Bgal_small_N	4	Enterobacter aerogenes EA1509E	Evolved beta-D-galactosidase, alpha subunit	-
										507219453	gb	AGM41990.1	GH_2_N+GH_2d+GH_2_C+DUF4981+Bgal_small_N	4	Aeromonas hydrophila ML09-119	cryptic beta-D-galactosidase subunit alpha	-
										523827711	gb	AGQ91581.1	GH_2_N+GH_2d+GH_2_C+DUF4981+Bgal_small_N	4	Vibrio parahaemolyticus O1:Kuk str. FDA_R31	beta-D-galactosidase subunit alpha	-
										523833873	gb	AGQ97739.1	GH_2_N+GH_2d+GH_2_C+DUF4981+Bgal_small_N	4	Vibrio parahaemolyticus O1:K33 str. CDC_K4557	beta-D-galactosidase subunit alpha	-
										554510108	gb	AGY82474.1	GH_2_N+GH_2d+GH_2_C+DUF4981+Bgal_small_N	4	Carnobacterium inhibens subsp. gilichinskyi	beta-D-galactosidase subunit alpha	-
										569546012	gb	AHE47633.1	GH_2_N+GH_2d+GH_2_C+DUF4981+Bgal_small_N	4	Aeromonas hydrophila 4AK4	ebgA product	-
										582038190	gb	AHI41519.1	GH_2_N+GH_2d+GH_2_C+DUF4981+Bgal_small_N	4	Enterococcus faecalis DENG1	Glycosyl hydrolase, family 2	-
										584469576	gb	AHI98796.1	GH_2_N+GH_2d+GH_2_C+DUF4981+Bgal_small_N	4	Vibrio parahaemolyticus UCM-V493	Evolved beta-D-galactosidase, alpha subunit	-
										604187650	gb	AHV37093.1	GH_2_N+GH_2d+GH_2_C+DUF4981+Bgal_small_N	4	Aeromonas hydrophila YL17	beta-galactosidase subunit alpha	-
										613731041	gb	AHX30727.1	GH_2_N+GH_2d+GH_2_C+DUF4981+Bgal_small_N	4	Aeromonas hydrophila AL09-71	beta-D-galactosidase	-
										615554103	gb	AHX63148.1	GH_2_N+GH_2d+GH_2_C+DUF4981+Bgal_small_N	4	Aeromonas media WS	cryptic beta-D-galactosidase subunit alpha	-
										615567961	gb	AHX67523.1	GH_2_N+GH_2d+GH_2_C+DUF4981+Bgal_small_N	4	Aeromonas hydrophila pc104A	beta-D-galactosidase	-
										662715354	gb	AIE64933.1	GH_2_N+GH_2d+GH_2_C+DUF4981+Bgal_small_N	4	Enterobacter cloacae ECNIH2	beta-D-galactosidase	-
										673975854	gb	AIK38844.1	GH_2_N+GH_2d+GH_2_C+DUF4981+Bgal_small_N	4	Bacillus mycoides	glycosyl hydrolases 2 family protein	-
										673535255	emb	CDZ85958.1	GH_2_N+GH_2d+GH_2_C+DUF4981+Bgal_small_N	4	Citrobacter koseri	beta-galactosidase	-
										674289134	gb	AIL04034.1	GH_2_N+GH_2d+GH_2_C+DUF4981+Bgal_small_N	4	Enterococcus faecalis ATCC 29212	glycosyl hydrolases 2 family protein	-
										675336924	gb	AIL71438.1	GH_2_N+GH_2d+GH_2_C+DUF4981+Bgal_small_N	4	Vibrio vulnificus	cryptic beta-D-galactosidase subunit alpha	-
										689263854	gb	AIR04384.1	GH_2_N+GH_2d+GH_2_C+DUF4981+Bgal_small_N	4	Cedecea neteri	beta-D-galactosidase	-
										690278447	gb	AIR61129.1	GH_2_N+GH_2d+GH_2_C+DUF4981+Bgal_small_N	4	Cedecea neteri	beta-D-galactosidase	-
										692308133	emb	CED56999.1	GH_2_N+GH_2d+GH_2_C+DUF4981+Bgal_small_N	4	Aliivibrio wodanis	beta-galactosidase, subunit alpha	-
										701172083	gb	AIV06531.1	GH_2_N+GH_2d+GH_2_C+DUF4981+Bgal_small_N	4	Vibrio harveyi	beta-D-galactosidase	-
										703560820	gb	AIW13203.1	GH_2_N+GH_2d+GH_2_C+DUF4981+Bgal_small_N	4	Vibrio tubiashii ATCC 19109	beta-D-galactosidase	-
										703565581	gb	AIW17958.1	GH_2_N+GH_2d+GH_2_C+DUF4981+Bgal_small_N	4	Vibrio coralliilyticus	beta-D-galactosidase	-
										724423979	emb	CEJ73900.1	GH_2_N+GH_2d+GH_2_C+DUF4981+Bgal_small_N	4	Clostridium sordellii	beta galactosidase small chain family protein	-
										731159340	emb	CEK38375.1	GH_2_N+GH_2d+GH_2_C+DUF4981+Bgal_small_N	4	Clostridium sordellii	beta galactosidase small chain family protein	-
										742982824	gb	AJB63739.1	GH_2_N+GH_2d+GH_2_C+DUF4981+Bgal_small_N	4	Enterobacter hormaechei subsp. steigerwaltii	beta-D-galactosidase	-
										748235950	gb	AJE38421.1	GH_2_N+GH_2d+GH_2_C+DUF4981+Bgal_small_N	4	Aeromonas hydrophila J-1	beta-D-galactosidase	-
										753709476	gb	AJI19597.1	GH_2_N+GH_2d+GH_2_C+DUF4981+Bgal_small_N	4	Bacillus thuringiensis str. Al Hakam	glycosyl hydrolases 2 family protein	-
										757811011	dbj	BAQ31796.1	GH_2_N+GH_2d+GH_2_C+DUF4981+Bgal_small_N	4	Bifidobacterium scardovii JCM 12489 = DSM 13734	beta-galactosidase alpha subunit	-
										764079356	gb	AJQ52783.1	GH_2_N+GH_2d+GH_2_C+DUF4981+Bgal_small_N	4	Aeromonas hydrophila	beta-D-galactosidase	-
										785811793	gb	AKA19312.1	GH_2_N+GH_2d+GH_2_C+DUF4981+Bgal_small_N	4	Aeromonas hydrophila	beta-D-galactosidase	-
										815962125	gb	AKE61529.1	GH_2_N+GH_2d+GH_2_C+DUF4981+Bgal_small_N	4	Citrobacter amalonaticus Y19	beta-D-galactosidase	-
										827374530	gb	AKJ36717.1	GH_2_N+GH_2d+GH_2_C+DUF4981+Bgal_small_N	4	Aeromonas hydrophila NJ-35	beta-D-galactosidase	-
										827619101	gb	AKK15084.1	GH_2_N+GH_2d+GH_2_C+DUF4981+Bgal_small_N	4	Escherichia coli GM4792	cryptic beta-D-galactosidase, alpha subunit protein	-
										827623126	gb	AKK18860.1	GH_2_N+GH_2d+GH_2_C+DUF4981+Bgal_small_N	4	Escherichia coli GM4792	cryptic beta-D-galactosidase, alpha subunit protein	-
										828899483	gb	AKK78693.1	GH_2_N+GH_2d+GH_2_C+DUF4981+Bgal_small_N	4	Enterobacter cloacae	beta-D-galactosidase	-
										828904234	gb	AKK83186.1	GH_2_N+GH_2d+GH_2_C+DUF4981+Bgal_small_N	4	Enterobacter aerogenes	beta-D-galactosidase	-
										828913477	gb	AKK91733.1	GH_2_N+GH_2d+GH_2_C+DUF4981+Bgal_small_N	4	Enterobacter cloacae	beta-D-galactosidase	-
										828919436	gb	AKK97114.1	GH_2_N+GH_2d+GH_2_C+DUF4981+Bgal_small_N	4	Enterobacter cloacae	beta-D-galactosidase	-
										828942253	gb	AKL18235.1	GH_2_N+GH_2d+GH_2_C+DUF4981+Bgal_small_N	4	Citrobacter freundii	beta-D-galactosidase	-
										828980248	gb	AKL52481.1	GH_2_N+GH_2d+GH_2_C+DUF4981+Bgal_small_N	4	Enterobacter cloacae	beta-D-galactosidase	-
										828986225	gb	AKL57921.1	GH_2_N+GH_2d+GH_2_C+DUF4981+Bgal_small_N	4	Citrobacter freundii	beta-D-galactosidase	-
										911832087	gb	AKU54166.1	GH_2_N+GH_2d+GH_2_C+DUF4981+Bgal_small_N	4	Vibrio parahaemolyticus	Evolved beta-D-galactosidase, alpha subunit	-
										918046782	gb	AKZ85162.1	GH_2_N+GH_2d+GH_2_C+DUF4981+Bgal_small_N	4	Enterobacter hormaechei subsp. steigerwaltii	beta-D-galactosidase	-
										24053539	gb	AAN44589.1	GH_2_N+GH_2d+GH_2_C+DUF4981+Bgal_small_N	4	Shigella flexneri 2a str. 301	evolved beta-D-galactosidase, alpha subunit	-
										30042677	gb	AAP18401.1	GH_2_N+GH_2d+GH_2_C+DUF4981+Bgal_small_N	4	Shigella flexneri 2a str. 2457T	evolved beta-D-galactosidase, alpha subunit	-
										40105496	gb	AAR49654.1	GH_2_N+GH_2d+GH_2_C+DUF4981+Bgal_small_N	4		Sequence 9371 from patent US 6610836	-
										73857089	gb	AAZ89796.1	GH_2_N+GH_2d+GH_2_C+DUF4981+Bgal_small_N	4	Shigella sonnei Ss046	evolved beta-D-galactosidase, alpha subunit; cryptic gene	-
										81246742	gb	ABB67450.1	GH_2_N+GH_2d+GH_2_C+DUF4981+Bgal_small_N	4	Shigella boydii Sb227	evolved beta-D-galactosidase, alpha subunit	-
										110616508	gb	ABF05175.1	GH_2_N+GH_2d+GH_2_C+DUF4981+Bgal_small_N	4	Shigella flexneri 5 str. 8401	evolved beta-D-galactosidase, alpha subunit	-
										116104100	gb	ABJ69242.1	GH_2_N+GH_2d+GH_2_C+DUF4981+Bgal_small_N	4	Lactobacillus paracasei ATCC 334	Beta-galactosidase	-
										157321979	gb	ABV41076.1	GH_2_N+GH_2d+GH_2_C+DUF4981+Bgal_small_N	4	Serratia proteamaculans 568	glycoside hydrolase family 2 TIM barrel	-
										239528098	gb	EEQ67099.1	GH_2_N+GH_2d+GH_2_C+DUF4981+Bgal_small_N	4	Lactobacillus paracasei subsp. paracasei 8700:2	beta-galactosidase	-
										247543327	gb	ACT00346.1	GH_2_N+GH_2d+GH_2_C+DUF4981+Bgal_small_N	4	Paenibacillus sp. JDR-2	Beta-galactosidase	-
										257147392	emb	CAR86365.1	GH_2_N+GH_2d+GH_2_C+DUF4981+Bgal_small_N	4	Lactobacillus rhamnosus GG	Beta-galactosidase (GH42)	-
										261281513	gb	ACX63484.1	GH_2_N+GH_2d+GH_2_C+DUF4981+Bgal_small_N	4	Paenibacillus sp. Y412MC10	Beta-galactosidase	-
										268613219	gb	ACZ07587.1	GH_2_N+GH_2d+GH_2_C+DUF4981+Bgal_small_N	4	Sebaldella termitidis ATCC 33386	Beta-galactosidase	-
										281602462	gb	ADA75446.1	GH_2_N+GH_2d+GH_2_C+DUF4981+Bgal_small_N	4	Shigella flexneri 2002017	Evolved beta-D-galactosidase, alpha subunit	-
										291533578	emb	CBL06691.1	GH_2_N+GH_2d+GH_2_C+DUF4981+Bgal_small_N	4	Megamonas hypermegale ART12/1	Beta-galactosidase/beta-glucuronidase	-
										309388661	gb	ADO76541.1	GH_2_N+GH_2d+GH_2_C+DUF4981+Bgal_small_N	4	Halanaerobium praevalens DSM 2228	glycoside hydrolase family 2 TIM barrel	-
										321166067	gb	ADW71766.1	GH_2_N+GH_2d+GH_2_C+DUF4981+Bgal_small_N	4	Rahnella sp. Y9602	glycoside hydrolase family 2 TIM barrel	-
										339763782	gb	AEK00003.1	GH_2_N+GH_2d+GH_2_C+DUF4981+Bgal_small_N	4	Klebsiella pneumoniae KCTC 2242	cryptic beta-D-galactosidase subunit alpha	-
										365906933	gb	AEX02386.1	GH_2_N+GH_2d+GH_2_C+DUF4981+Bgal_small_N	4	Klebsiella michiganensis	cryptic beta-D-galactosidase subunit alpha	-
										380752014	gb	AFE56405.1	GH_2_N+GH_2d+GH_2_C+DUF4981+Bgal_small_N	4	Rahnella aquatilis HX2	cryptic beta-D-galactosidase subunit alpha	-
										394343746	gb	AFN29867.1	GH_2_N+GH_2d+GH_2_C+DUF4981+Bgal_small_N	4	Klebsiella michiganensis	Evolved beta-D-galactosidase	-
										410527022	gb	EKQ01899.1	GH_2_N+GH_2d+GH_2_C+DUF4981+Bgal_small_N	4	Lactobacillus casei 12A	evolved beta-D-galactosidase, alpha subunit	-
										445212116	gb	AGE17786.1	GH_2_N+GH_2d+GH_2_C+DUF4981+Bgal_small_N	4	Serratia marcescens WW4	cryptic beta-D-galactosidase, alpha subunit	-
										455421683	gb	AGG32013.1	GH_2_N+GH_2d+GH_2_C+DUF4981+Bgal_small_N	4	Morganella morganii subsp. morganii KT	Evolved beta-D-galactosidase, alpha subunit	-
										573010137	dbj	BAO33489.1	GH_2_N+GH_2d+GH_2_C+DUF4981+Bgal_small_N	4	Serratia marcescens SM39	cryptic beta-D-galactosidase, alpha subunit	-
										612157366	gb	AHW86855.1	GH_2_N+GH_2d+GH_2_C+DUF4981+Bgal_small_N	4	Klebsiella michiganensis	cryptic beta-D-galactosidase subunit alpha	-
										640860076	gb	AIA49174.1	GH_2_N+GH_2d+GH_2_C+DUF4981+Bgal_small_N	4	Serratia sp. FS14	cryptic beta-D-galactosidase subunit alpha	-
										660572459	gb	AID92379.1	GH_2_N+GH_2d+GH_2_C+DUF4981+Bgal_small_N	4	Klebsiella oxytoca KONIH1	beta-D-galactosidase	-
										662706927	gb	AIE67236.1	GH_2_N+GH_2d+GH_2_C+DUF4981+Bgal_small_N	4	Klebsiella michiganensis	beta-D-galactosidase	-
										675093442	gb	AIL37410.1	GH_2_N+GH_2d+GH_2_C+DUF4981+Bgal_small_N	4	Shigella flexneri 2003036	EbgA	-
										675099885	gb	AIL42357.1	GH_2_N+GH_2d+GH_2_C+DUF4981+Bgal_small_N	4	Shigella flexneri Shi06HN006	EbgA	-
										686547130	gb	AIQ57826.1	GH_2_N+GH_2d+GH_2_C+DUF4981+Bgal_small_N	4	Paenibacillus borealis	beta-D-galactosidase subunit alpha	-
										713637589	emb	CDX08504.1	GH_2_N+GH_2d+GH_2_C+DUF4981+Bgal_small_N	4	Shigella flexneri	cryptic beta-D-galactosidase subunit alpha	-
										743570003	gb	AJC02732.1	GH_2_N+GH_2d+GH_2_C+DUF4981+Bgal_small_N	4	Klebsiella pneumoniae subsp. pneumoniae 1158	Evolved beta-D-galactosidase, alpha subunit	-
										764065128	gb	AJR05143.1	GH_2_N+GH_2d+GH_2_C+DUF4981+Bgal_small_N	4	Photobacterium gaetbulicola Gung47	cryptic beta-D-galactosidase subunit alpha	-
										820754251	gb	AKG71124.1	GH_2_N+GH_2d+GH_2_C+DUF4981+Bgal_small_N	4	Serratia fonticola	beta-D-galactosidase	-
										821338605	gb	AKH31816.1	GH_2_N+GH_2d+GH_2_C+DUF4981+Bgal_small_N	4	Shigella sonnei	beta-D-galactosidase	-
										827431405	gb	AKI67964.1	GH_2_N+GH_2d+GH_2_C+DUF4981+Bgal_small_N	4	Shigella boydii	beta-D-galactosidase	-
										828443110	gb	AKK55592.1	GH_2_N+GH_2d+GH_2_C+DUF4981+Bgal_small_N	4	Shigella flexneri G1663	beta-D-galactosidase subunit alpha	-
										828931344	gb	AKL07832.1	GH_2_N+GH_2d+GH_2_C+DUF4981+Bgal_small_N	4	Klebsiella oxytoca	beta-D-galactosidase	-
										828949556	gb	AKL24760.1	GH_2_N+GH_2d+GH_2_C+DUF4981+Bgal_small_N	4	Klebsiella oxytoca	beta-D-galactosidase	-
										828960644	gb	AKL34313.1	GH_2_N+GH_2d+GH_2_C+DUF4981+Bgal_small_N	4	Klebsiella oxytoca	beta-D-galactosidase	-
										828966508	gb	AKL39784.1	GH_2_N+GH_2d+GH_2_C+DUF4981+Bgal_small_N	4	Serratia marcescens	beta-D-galactosidase	-
										922690593	gb	ALA95342.1	GH_2_N+GH_2d+GH_2_C+DUF4981+Bgal_small_N	4	Leptotrichia sp. oral taxon 212	hypothetical protein AMK43_04240	-
										1655857	gb	AAB17954.1	GH_2_N+GH_2d+GH_2_C+DUF4981+Bgal_small_N	5	Actinobacillus pleuropneumoniae	beta-galactosidase	beta-galactosidase
										126097263	gb	ABN74091.1	GH_2_N+GH_2d+GH_2_C+DUF4981+Bgal_small_N	5	Actinobacillus pleuropneumoniae serovar 5b str. L20	beta-galactosidase	-
										150840786	gb	ABR74757.1	GH_2_N+GH_2d+GH_2_C+DUF4981+Bgal_small_N	5	Actinobacillus succinogenes 130Z	glycoside hydrolase family 2 TIM barrel	-
										165876524	gb	ABY69572.1	GH_2_N+GH_2d+GH_2_C+DUF4981+Bgal_small_N	5	Actinobacillus pleuropneumoniae serovar 3 str. JL03	beta-galactosidase/beta-glucuronidase	-
										189915450	gb	ACE61702.1	GH_2_N+GH_2d+GH_2_C+DUF4981+Bgal_small_N	5	Actinobacillus pleuropneumoniae serovar 7 str. AP76	beta-galactosidase	-
										219997941	gb	ACL74542.1	GH_2_N+GH_2d+GH_2_C+DUF4981+Bgal_small_N	5	Clostridium cellulolyticum H10	glycoside hydrolase family 2 TIM barrel	-
										247534095	gb	ACS97341.1	GH_2_N+GH_2d+GH_2_C+DUF4981+Bgal_small_N	5	Aggregatibacter aphrophilus NJ8700	beta-galactosidase (Lactase)	-
										373943529	gb	AEY64450.1	GH_2_N+GH_2d+GH_2_C+DUF4981+Bgal_small_N	5	Clostridium sp. BNL1100	beta-galactosidase/beta-glucuronidase	-
										407387964	gb	AFU18457.1	GH_2_N+GH_2d+GH_2_C+DUF4981+Bgal_small_N	5	Actinobacillus suis H91-0380	beta-galactosidase	-
										408465627	gb	AFU71156.1	GH_2_N+GH_2d+GH_2_C+DUF4981+Bgal_small_N	5	Bifidobacterium asteroides PRL2011	beta-galactosidase	-
										672591615	gb	AIJ30593.1	GH_2_N+GH_2d+GH_2_C+DUF4981+Bgal_small_N	5	Actinobacillus suis ATCC 33415	beta-galactosidase	-
										732671680	gb	AIZ78490.1	GH_2_N+GH_2d+GH_2_C+DUF4981+Bgal_small_N	5	Actinobacillus equuli subsp. equuli	beta-galactosidase	-
										913012895	gb	AKU63852.1	GH_2_N+GH_2d+GH_2_C+DUF4981+Bgal_small_N	5	Aggregatibacter aphrophilus	beta-galactosidase	-
										52306856	gb	AAU37356.1	GH_2_N+GH_2d+GH_2_C+DUF4981+Bgal_small_N	5	Mannheimia succiniciproducens MBEL55E	LacZ protein	-
										52306913	gb	AAU37413.1	GH_2_N+GH_2d+GH_2_C+DUF4981+Bgal_small_N	5	Mannheimia succiniciproducens MBEL55E	LacZ protein	beta-galactosidase
										238873127	gb	ACR72837.1	GH_2_N+GH_2d+GH_2_C+DUF4981+Bgal_small_N	5	Eubacterium eligens ATCC 27750	Glycoside Hydrolase Family 2 candidate b-galactosidase	-
										291535079	emb	CBL08191.1	GH_2_N+GH_2d+GH_2_C+DUF4981+Bgal_small_N	5	Roseburia intestinalis M50/1	Beta-galactosidase/beta-glucuronidase	-
										291548109	emb	CBL21217.1	GH_2_N+GH_2d+GH_2_C+DUF4981+Bgal_small_N	5	Ruminococcus sp. SR1/5	Beta-galactosidase/beta-glucuronidase	-
										291550337	emb	CBL26599.1	GH_2_N+GH_2d+GH_2_C+DUF4981+Bgal_small_N	5	Ruminococcus torques L2-14	Beta-galactosidase/beta-glucuronidase	-
										296921207	emb	CBL55756.1	GH_2_N+GH_2d+GH_2_C+DUF4981+Bgal_small_N	5	Propionibacterium freudenreichii subsp. shermanii CIRM-BIA1	Beta-galactosidase (Lactase) LacZ	-
										301156613	emb	CBW16084.1	GH_2_N+GH_2d+GH_2_C+DUF4981+Bgal_small_N	5	Haemophilus parainfluenzae T3T1	beta-D-galactosidase	-
										313005440	emb	CBN86875.1	GH_2_N+GH_2d+GH_2_C+DUF4981+Bgal_small_N	5	Neisseria lactamica 020-06	putative beta-galactosidase	-
										315469720	gb	ADU26324.1	GH_2_N+GH_2d+GH_2_C+DUF4981+Bgal_small_N	5	Ethanoligenens harbinense YUAN-3	glycoside hydrolase family 2 TIM barrel	-
										345502551	gb	AEN97234.1	GH_2_N+GH_2d+GH_2_C+DUF4981+Bgal_small_N	5	Roseburia hominis A2-183	glycoside hydrolase family 2 protein	-
										395143144	gb	AFN47251.1	GH_2_N+GH_2d+GH_2_C+DUF4981+Bgal_small_N	5	Propionibacterium propionicum F0230a	beta-galactosidase	-
										410821619	gb	AFV88234.1	GH_2_N+GH_2d+GH_2_C+DUF4981+Bgal_small_N	5	Propionibacterium acidipropionici ATCC 4875	Beta-galactosidase	-
										472261714	gb	AGI36243.1	GH_2_N+GH_2d+GH_2_C+DUF4981+Bgal_small_N	5	Mannheimia haemolytica USDA-ARS-USMARC-185	Beta-galactosidase	-
										472257118	gb	AGI31648.1	GH_2_N+GH_2d+GH_2_C+DUF4981+Bgal_small_N	5	Mannheimia haemolytica USDA-ARS-USMARC-183	Beta-galactosidase	-
										481063497	gb	AGK00713.1	GH_2_N+GH_2d+GH_2_C+DUF4981+Bgal_small_N	5	Mannheimia haemolytica M42548	beta-galactosidase LacZ	-
										523434488	gb	AGQ41125.1	GH_2_N+GH_2d+GH_2_C+DUF4981+Bgal_small_N	5	Mannheimia haemolytica D174	beta-galactosidase	-
										523447684	gb	AGQ25569.1	GH_2_N+GH_2d+GH_2_C+DUF4981+Bgal_small_N	5	Mannheimia haemolytica D153	beta-galactosidase	-
										526275843	gb	AGR76043.1	GH_2_N+GH_2d+GH_2_C+DUF4981+Bgal_small_N	5	Mannheimia haemolytica USMARC_2286	beta-galactosidase	-
										575440217	gb	AHG72404.1	GH_2_N+GH_2d+GH_2_C+DUF4981+Bgal_small_N	5	Mannheimia varigena USDA-ARS-USMARC-1261	Beta-galactosidase	-
										575444207	gb	AHG76389.1	GH_2_N+GH_2d+GH_2_C+DUF4981+Bgal_small_N	5	Mannheimia varigena USDA-ARS-USMARC-1296	Beta-galactosidase	-
										575446217	gb	AHG78384.1	GH_2_N+GH_2d+GH_2_C+DUF4981+Bgal_small_N	5	Mannheimia varigena USDA-ARS-USMARC-1312	Beta-galactosidase	-
										575446721	gb	AHG78871.1	GH_2_N+GH_2d+GH_2_C+DUF4981+Bgal_small_N	5	Mannheimia varigena USDA-ARS-USMARC-1388	Beta-galactosidase	-
										748238145	gb	AJE07364.1	GH_2_N+GH_2d+GH_2_C+DUF4981+Bgal_small_N	5	Mannheimia haemolytica USDA-ARS-USMARC-184	Beta-galactosidase	-
										756354115	emb	CEP27559.1	GH_2_N+GH_2d+GH_2_C+DUF4981+Bgal_small_N	5	Propionibacterium freudenreichii subsp. freudenreichii	Beta-galactosidase (Lactase) LacZ	-
										785796118	gb	AKA10495.1	GH_2_N+GH_2d+GH_2_C+DUF4981+Bgal_small_N	5	Mannheimia haemolytica	beta-galactosidase	-
										785799134	gb	AKA13102.1	GH_2_N+GH_2d+GH_2_C+DUF4981+Bgal_small_N	5	Mannheimia haemolytica	beta-galactosidase	-
										29341559	gb	AAO79346.1	GH_2_N+GH_2d+GH_2_C+DUF4981+Bgal_small_N	6	Bacteroides thetaiotaomicron VPI-5482	beta-galactosidase	-
										52215087	dbj	BAD47680.1	GH_2_N+GH_2d+GH_2_C+DUF4981+Bgal_small_N	6	Bacteroides fragilis YCH46	beta-galactosidase	-
										60491836	emb	CAH06594.1	GH_2_N+GH_2d+GH_2_C+DUF4981+Bgal_small_N	6	Bacteroides fragilis NCTC 9343	putative beta-galactosidase	-
										149931992	gb	ABR38690.1	GH_2_N+GH_2d+GH_2_C+DUF4981+Bgal_small_N	6	Bacteroides vulgatus ATCC 8482	glycoside hydrolase family 2, candidate beta-galactosidase	-
										295086812	emb	CBK68335.1	GH_2_N+GH_2d+GH_2_C+DUF4981+Bgal_small_N	6	Bacteroides xylanisolvens XB1A	Beta-galactosidase/beta-glucuronidase	-
										301161936	emb	CBW21480.1	GH_2_N+GH_2d+GH_2_C+DUF4981+Bgal_small_N	6	Bacteroides fragilis 638R	putative beta-galactosidase	-
										671713775	gb	AII66048.1	GH_2_N+GH_2d+GH_2_C+DUF4981+Bgal_small_N	6	Bacteroides dorei	beta-galactosidase	-
										671715171	gb	AII67443.1	GH_2_N+GH_2d+GH_2_C+DUF4981+Bgal_small_N	6	Bacteroides dorei	beta-galactosidase	-
										675106025	gb	AIL47318.1	GH_2_N+GH_2d+GH_2_C+DUF4981+Bgal_small_N	6	Elizabethkingia anophelis NUHP1	Beta-galactosidase	-
										769872304	gb	AJW64546.1	GH_2_N+GH_2d+GH_2_C+DUF4981+Bgal_small_N	6	Elizabethkingia miricola	Beta-galactosidase	-
										794204951	gb	AKA50942.1	GH_2_N+GH_2d+GH_2_C+DUF4981+Bgal_small_N	6	Bacteroides fragilis	beta-galactosidase	-
										822873604	gb	AKH95828.1	GH_2_N+GH_2d+GH_2_C+DUF4981+Bgal_small_N	6	Elizabethkingia anophelis FMS-007	beta-galactosidase	-
										922660816	emb	CUA17500.1	GH_2_N+GH_2d+GH_2_C+DUF4981+Bgal_small_N	6	Bacteroides fragilis	Evolved beta-galactosidase subunit alpha	-
										922839229	gb	ALA73269.1	GH_2_N+GH_2d+GH_2_C+DUF4981+Bgal_small_N	6	Bacteroides dorei	beta-galactosidase	-
										34396778	gb	AAQ65843.1	GH_2_N+GH_2d+GH_2_C+DUF4981+Bgal_small_N	6	Porphyromonas gingivalis W83	beta-galactosidase	-
										149935318	gb	ABR42015.1	GH_2_N+GH_2d+GH_2_C+DUF4981+Bgal_small_N	6	Parabacteroides distasonis ATCC 8503	glycoside hydrolase family 2, candidate beta-galactosidase	-
										188594245	dbj	BAG33220.1	GH_2_N+GH_2d+GH_2_C+DUF4981+Bgal_small_N	6	Porphyromonas gingivalis ATCC 33277	beta-galactosidase	-
										333804733	dbj	BAK25940.1	GH_2_N+GH_2d+GH_2_C+DUF4981+Bgal_small_N	6	Porphyromonas gingivalis TDC60	beta-galactosidase	-
										363406058	gb	AEW19744.1	GH_2_N+GH_2d+GH_2_C+DUF4981+Bgal_small_N	6	Tannerella forsythia 92A2	putative beta-galactosidase	-
										656327372	emb	CDN30860.1	GH_2_N+GH_2d+GH_2_C+DUF4981+Bgal_small_N	6	Mucinivorans hirudinis	Beta-galactosidase	-
										672597147	gb	AIJ36123.1	GH_2_N+GH_2d+GH_2_C+DUF4981+Bgal_small_N	6	Porphyromonas gingivalis	beta-galactosidase	-
										697634493	emb	CEA16970.1	GH_2_N+GH_2d+GH_2_C+DUF4981+Bgal_small_N	6	Fermentimonas caenicola	beta-galactosidase	-
										806916972	dbj	BAR47976.1	GH_2_N+GH_2d+GH_2_C+DUF4981+Bgal_small_N	6	Tannerella forsythia 3313	putative beta-galactosidase	-
										806919796	dbj	BAR50799.1	GH_2_N+GH_2d+GH_2_C+DUF4981+Bgal_small_N	6	Tannerella forsythia KS16	putative beta-galactosidase	-
										914348378	gb	AKV64490.1	GH_2_N+GH_2d+GH_2_C+DUF4981+Bgal_small_N	6	Porphyromonas gingivalis	beta-galactosidase/beta-glucuronidase	-
										922689068	gb	ALA93818.1	GH_2_N+GH_2d+GH_2_C+DUF4981+Bgal_small_N	6	Porphyromonas gingivalis AJW4	beta-galactosidase/beta-glucuronidase	-
										29340655	gb	AAO78446.1	GH_2_N+GH_2d+GH_2_C+DUF4981+Bgal_small_N	7	Bacteroides thetaiotaomicron VPI-5482	beta-galactosidase	-
										52214348	dbj	BAD46941.1	GH_2_N+GH_2d+GH_2_C+DUF4981+Bgal_small_N	7	Bacteroides fragilis YCH46	beta-galactosidase	-
										60491187	emb	CAH05935.1	GH_2_N+GH_2d+GH_2_C+DUF4981+Bgal_small_N	7	Bacteroides fragilis NCTC 9343	putative exported beta-galactosidase	-
										149931617	gb	ABR38315.1	GH_2_N+GH_2d+GH_2_C+DUF4981+Bgal_small_N	7	Bacteroides vulgatus ATCC 8482	glycoside hydrolase family 2, candidate beta-galactosidase	-
										291515342	emb	CBK64552.1	GH_2_N+GH_2d+GH_2_C+DUF4981+Bgal_small_N	7	Alistipes shahii WAL 8301	Beta-galactosidase/beta-glucuronidase	-
										295086141	emb	CBK67664.1	GH_2_N+GH_2d+GH_2_C+DUF4981+Bgal_small_N	7	Bacteroides xylanisolvens XB1A	Beta-galactosidase/beta-glucuronidase	-
										301161215	emb	CBW20753.1	GH_2_N+GH_2d+GH_2_C+DUF4981+Bgal_small_N	7	Bacteroides fragilis 638R	putative exported beta-galactosidase	-
										319414945	gb	ADV42056.1	GH_2_N+GH_2d+GH_2_C+DUF4981+Bgal_small_N	7	Bacteroides helcogenes P 36-108	glycoside hydrolase family 2 TIM barrel	-
										324320171	gb	ADY38062.1	GH_2_N+GH_2d+GH_2_C+DUF4981+Bgal_small_N	7	Bacteroides salanitronis DSM 18170	glycoside hydrolase family 2 TIM barrel	-
										390422243	gb	AFL76749.1	GH_2_N+GH_2d+GH_2_C+DUF4981+Bgal_small_N	7	Alistipes finegoldii DSM 17242	beta-galactosidase/beta-glucuronidase	-
										671713461	gb	AII65734.1	GH_2_N+GH_2d+GH_2_C+DUF4981+Bgal_small_N	7	Bacteroides dorei	beta-galactosidase	-
										671714515	gb	AII66787.1	GH_2_N+GH_2d+GH_2_C+DUF4981+Bgal_small_N	7	Bacteroides dorei	beta-galactosidase	-
										794204317	gb	AKA50308.1	GH_2_N+GH_2d+GH_2_C+DUF4981+Bgal_small_N	7	Bacteroides fragilis	beta-galactosidase	-
										922660116	emb	CUA16800.1	GH_2_N+GH_2d+GH_2_C+DUF4981+Bgal_small_N	7	Bacteroides fragilis	Beta-galactosidase	-
										149936054	gb	ABR42751.1	GH_2_N+GH_2d+GH_2_C+DUF4981+Bgal_small_N	7	Parabacteroides distasonis ATCC 8503	glycoside hydrolase family 2, candidate beta-galactosidase	-
										294474254	gb	ADE83643.1	GH_2_N+GH_2d+GH_2_C+DUF4981+Bgal_small_N	7	Prevotella ruminicola 23	beta-galactosidase	-
										302149075	gb	ADK95337.1	GH_2_N+GH_2d+GH_2_C+DUF4981+Bgal_small_N	7	Prevotella melaninogenica ATCC 25845	Beta galactosidase small chain	-
										324313496	gb	ADY34049.1	GH_2_N+GH_2d+GH_2_C+DUF4981+Bgal_small_N	7	Odoribacter splanchnicus DSM 20712	Beta-galactosidase	-
										326945996	gb	AEA21881.1	GH_2_N+GH_2d+GH_2_C+DUF4981+Bgal_small_N	7	Prevotella denticola F0289	Beta galactosidase small chain	-
										433302669	gb	AGB28485.1	GH_2_N+GH_2d+GH_2_C+DUF4981+Bgal_small_N	7	Prevotella dentalis DSM 3688	beta-galactosidase/beta-glucuronidase	-
										532126045	gb	EFC70397.2	GH_2_N+GH_2d+GH_2_C+DUF4981+Bgal_small_N	7	Prevotella sp. oral taxon 299 str. F0039	hypothetical protein HMPREF0669_01377	-
										656327550	emb	CDN31038.1	GH_2_N+GH_2d+GH_2_C+DUF4981+Bgal_small_N	7	Mucinivorans hirudinis	Beta-galactosidase	-
										913017530	gb	AKU68484.1	GH_2_N+GH_2d+GH_2_C+DUF4981+Bgal_small_N	7	Prevotella fusca JCM 17724	beta-galactosidase	-
										40743739	gb	EAA62926.1	GH_2_N+GH_2d+GH_2_C+DUF4981+Bgal_small_N	8	Aspergillus nidulans FGSC A4	hypothetical protein AN3201.2	-
										40745013	gb	EAA64169.1	GH_2_N+GH_2d+GH_2_C+DUF4981+Bgal_small_N	8	Aspergillus nidulans FGSC A4	hypothetical protein AN2463.2	-
										58865235	dbj	BAD89513.1	GH_2_N+GH_2d+GH_2_C+DUF4981+Bgal_small_N	8	Fusarium graminearum	hypothetical protein similar to beta-D-galactosidase	-
										58865243	dbj	BAD89519.1	GH_2_N+GH_2d+GH_2_C+DUF4981+Bgal_small_N	8	Fusarium oxysporum f. sp. fragariae	hypothetical protein similar to beta-D-galactosidase	-
										83770441	dbj	BAE60574.1	GH_2_N+GH_2d+GH_2_C+DUF4981+Bgal_small_N	8	Aspergillus oryzae RIB40	unnamed protein product	-
										211592392	emb	CAP98742.1	GH_2_N+GH_2d+GH_2_C+DUF4981+Bgal_small_N	8	Penicillium rubens Wisconsin 54-1255	Pc22g14540	-
										304557379	gb	ADM36015.1	GH_2_N+GH_2d+GH_2_C+DUF4981+Bgal_small_N	8	Aspergillus nidulans	intracellular beta-galactosidase BgaD	beta-galactosidase
										312217200	emb	CBX97149.1	GH_2_N+GH_2d+GH_2_C+DUF4981+Bgal_small_N	8	Leptosphaeria maculans JN3	similar to cryptic beta-D-galactosidase	-
										346997780	gb	AEO64183.1	GH_2_N+GH_2d+GH_2_C+DUF4981+Bgal_small_N	8	Thielavia terrestris NRRL 8126	glycoside hydrolase family 2 protein	-
										347006243	gb	AEO53731.1	GH_2_N+GH_2d+GH_2_C+DUF4981+Bgal_small_N	8	Myceliophthora thermophila ATCC 42464	glycoside hydrolase family 2 protein	-
										347836177	emb	CCD50749.1	GH_2_N+GH_2d+GH_2_C+DUF4981+Bgal_small_N	8	Botrytis cinerea T4	glycoside hydrolase family 2 protein	-
										383872212	tpg	DAA35009.1	GH_2_N+GH_2d+GH_2_C+DUF4981+Bgal_small_N	8	Neurospora crassa OR74A	TPA_inf: intracellular beta-galactosidase BgaD	-
										383872216	tpg	DAA35011.1	GH_2_N+GH_2d+GH_2_C+DUF4981+Bgal_small_N	8	Podospora anserina S mat+	TPA_inf: intracellular beta-galactosidase BgaD	-
										517311983	emb	CCT63282.1	GH_2_N+GH_2d+GH_2_C+DUF4981+Bgal_small_N	8	Fusarium fujikuroi IMI 58289	related to beta-galactosidase	-
										517314512	emb	CCT66634.1	GH_2_N+GH_2d+GH_2_C+DUF4981+Bgal_small_N	8	Fusarium fujikuroi IMI 58289	related to beta-galactosidase	-
										517324671	emb	CCT74817.1	GH_2_N+GH_2d+GH_2_C+DUF4981+Bgal_small_N	8	Fusarium fujikuroi IMI 58289	related to beta-galactosidase	-
										699032623	emb	CEF83262.1	GH_2_N+GH_2d+GH_2_C+DUF4981+Bgal_small_N	8	Fusarium graminearum	unnamed protein product	-
										699039010	emb	CEF78036.1	GH_2_N+GH_2d+GH_2_C+DUF4981+Bgal_small_N	8	Fusarium graminearum	unnamed protein product	-
										699040953	emb	CEF71940.1	GH_2_N+GH_2d+GH_2_C+DUF4981+Bgal_small_N	8	Fusarium graminearum	unnamed protein product	-
										29338934	gb	AAO76733.1	GH_2_N+GH_2d+GH_2_C+DUF4981+Bgal_small_N	9	Bacteroides thetaiotaomicron VPI-5482	beta-galactosidase	-
										29340493	gb	AAO78285.1	GH_2_N+GH_2d+GH_2_C+DUF4981+Bgal_small_N	9	Bacteroides thetaiotaomicron VPI-5482	beta-galactosidase	-
										52217396	dbj	BAD49989.1	GH_2_N+GH_2d+GH_2_C+DUF4981+Bgal_small_N	9	Bacteroides fragilis YCH46	beta-galactosidase	-
										60493987	emb	CAH08779.1	GH_2_N+GH_2d+GH_2_C+DUF4981+Bgal_small_N	9	Bacteroides fragilis NCTC 9343	putative exported beta-galactosidase	-
										149931548	gb	ABR38246.1	GH_2_N+GH_2d+GH_2_C+DUF4981+Bgal_small_N	9	Bacteroides vulgatus ATCC 8482	glycoside hydrolase family 2, candidate beta-glycosidase	-
										295087975	emb	CBK69498.1	GH_2_N+GH_2d+GH_2_C+DUF4981+Bgal_small_N	9	Bacteroides xylanisolvens XB1A	Beta-galactosidase/beta-glucuronidase	-
										301164029	emb	CBW23585.1	GH_2_N+GH_2d+GH_2_C+DUF4981+Bgal_small_N	9	Bacteroides fragilis 638R	putative exported beta-galactosidase	-
										319415383	gb	ADV42494.1	GH_2_N+GH_2d+GH_2_C+DUF4981+Bgal_small_N	9	Bacteroides helcogenes P 36-108	glycoside hydrolase family 2 TIM barrel	-
										570741205	gb	AHF11965.1	GH_2_N+GH_2d+GH_2_C+DUF4981+Bgal_small_N	9	Barnesiella viscericola DSM 18177	beta-galactosidase	-
										671713396	gb	AII65669.1	GH_2_N+GH_2d+GH_2_C+DUF4981+Bgal_small_N	9	Bacteroides dorei	beta-galactosidase	-
										671714450	gb	AII66722.1	GH_2_N+GH_2d+GH_2_C+DUF4981+Bgal_small_N	9	Bacteroides dorei	beta-galactosidase	-
										794206700	gb	AKA52691.1	GH_2_N+GH_2d+GH_2_C+DUF4981+Bgal_small_N	9	Bacteroides fragilis	beta-galactosidase	-
										922662852	emb	CUA19536.1	GH_2_N+GH_2d+GH_2_C+DUF4981+Bgal_small_N	9	Bacteroides fragilis	Beta-galactosidase	-
										302150907	gb	ADK97168.1	GH_2_N+GH_2d+GH_2_C+DUF4981+Bgal_small_N	9	Prevotella melaninogenica ATCC 25845	Beta galactosidase small chain	-
										326945123	gb	AEA21008.1	GH_2_N+GH_2d+GH_2_C+DUF4981+Bgal_small_N	9	Prevotella denticola F0289	Beta galactosidase small chain	-
										913018841	gb	AKU69794.1	GH_2_N+GH_2d+GH_2_C+DUF4981+Bgal_small_N	9	Prevotella fusca JCM 17724	beta-galactosidase	-
										3252898	gb	AAC24219.1	GH_2_N+GH_2d+GH_2_C+DUF4981+Bgal_small_N	10	Thermotoga neapolitana	beta-galactosidase	beta-galactosidase
										4981744	gb	AAD36268.1	GH_2_N+GH_2d+GH_2_C+DUF4981+Bgal_small_N	10	Thermotoga maritima MSB8	beta-galactosidase	beta-galactosidase
										147736226	gb	ABQ47566.1	GH_2_N+GH_2d+GH_2_C+DUF4981+Bgal_small_N	10	Thermotoga petrophila RKU-1	beta-galactosidase. Glycosyl Hydrolase family 2	-
										157314382	gb	ABV33481.1	GH_2_N+GH_2d+GH_2_C+DUF4981+Bgal_small_N	10	Pseudothermotoga lettingae TMO	glycoside hydrolase family 2 TIM barrel	-
										157314755	gb	ABV33854.1	GH_2_N+GH_2d+GH_2_C+DUF4981+Bgal_small_N	10	Pseudothermotoga lettingae TMO	glycoside hydrolase family 2 TIM barrel	-
										170176909	gb	ACB09961.1	GH_2_N+GH_2d+GH_2_C+DUF4981+Bgal_small_N	10	Thermotoga sp. RQ2	glycoside hydrolase family 42 domain 5 loop region	-
										217037494	gb	ACJ76016.1	GH_2_N+GH_2d+GH_2_C+DUF4981+Bgal_small_N	10	Thermosipho africanus TCF52B	beta-galactosidase	-
										281374091	gb	ADA67653.1	GH_2_N+GH_2d+GH_2_C+DUF4981+Bgal_small_N	10	Thermotoga naphthophila RKU-10	glycoside hydrolase family 2 TIM barrel	-
										335365742	gb	AEH51687.1	GH_2_N+GH_2d+GH_2_C+DUF4981+Bgal_small_N	10	Pseudothermotoga thermarum DSM 5069	beta-galactosidase	-
										728865955	gb	AIY87135.1	GH_2_N+GH_2d+GH_2_C+DUF4981+Bgal_small_N	10	Thermotoga sp. 2812B	beta-galactosidase	-
										728866083	gb	AIY87263.1	GH_2_N+GH_2d+GH_2_C+DUF4981+Bgal_small_N	10	Thermotoga sp. 2812B	beta-galactosidase	-
										728867683	gb	AIY88862.1	GH_2_N+GH_2d+GH_2_C+DUF4981+Bgal_small_N	10	Thermotoga sp. Cell2	glycoside hydrolase family 2 TIM barrel	-
										752580942	gb	AJG41455.1	GH_2_N+GH_2d+GH_2_C+DUF4981+Bgal_small_N	10	Thermotoga sp. RQ7	beta-galactosidase	-
										811630506	gb	AKE27105.1	GH_2_N+GH_2d+GH_2_C+DUF4981+Bgal_small_N	10	Thermotoga maritima	beta-galactosidase	-
										811642433	gb	AKE30842.1	GH_2_N+GH_2d+GH_2_C+DUF4981+Bgal_small_N	10	Thermotoga maritima	beta-galactosidase	-
										198271170	gb	EDY95440.1	GH_2_N+GH_2d+GH_2_C+DUF4981+Bgal_small_N	11	Bacteroides plebeius DSM 17135	Beta galactosidase small chain	-
										324322160	gb	ADY29625.1	GH_2_N+GH_2d+GH_2_C+DUF4981+Bgal_small_N	11	Cellulophaga lytica DSM 7489	glycoside hydrolase family 2 TIM barrel	-
										390423663	gb	AFL78169.1	GH_2_N+GH_2d+GH_2_C+DUF4981+Bgal_small_N	11	Alistipes finegoldii DSM 17242	beta-galactosidase/beta-glucuronidase	-
										430787834	gb	AGA77963.1	GH_2_N+GH_2d+GH_2_C+DUF4981+Bgal_small_N	11	Echinicola vietnamensis DSM 17526	beta-galactosidase/beta-glucuronidase	-
										682033505	gb	AIM60629.1	GH_2_N+GH_2d+GH_2_C+DUF4981+Bgal_small_N	11	Cellulophaga lytica	glycoside hydrolase	-
										109699429	gb	ABG39349.1	GH_2_N+GH_2d+GH_2_C+DUF4981+Bgal_small_N	11	Pseudoalteromonas atlantica T6c	glycoside hydrolase family 2, TIM barrel	-
										117578200	emb	CAL66669.1	GH_2_N+GH_2d+GH_2_C+DUF4981+Bgal_small_N	11	Gramella forsetii KT0803	beta-galactosidase	-
										146156256	gb	ABQ07110.1	GH_2_N+GH_2d+GH_2_C+DUF4981+Bgal_small_N	11	Flavobacterium johnsoniae UW101	Candidate Beta-galactosidase; Glycoside hydrolase family 2	-
										324972067	gb	ADY51051.1	GH_2_N+GH_2d+GH_2_C+DUF4981+Bgal_small_N	11	Pseudopedobacter saltans DSM 12145	Beta-galactosidase	-
										326550507	gb	ADZ78892.1	GH_2_N+GH_2d+GH_2_C+DUF4981+Bgal_small_N	11	Sphingobacterium sp. 21	Beta-galactosidase	-
										332175185	gb	AEE24439.1	GH_2_N+GH_2d+GH_2_C+DUF4981+Bgal_small_N	11	Glaciecola sp. 4H-3-7+YE-5	glycoside hydrolase family 2 TIM barrel	-
										537742148	emb	CDF79791.1	GH_2_N+GH_2d+GH_2_C+DUF4981+Bgal_small_N	11	Formosa agariphila KMM 3901	beta-galactosidase (GH2)	-
										570746375	gb	AHF16887.1	GH_2_N+GH_2d+GH_2_C+DUF4981+Bgal_small_N	11	Niabella soli DSM 19437	beta-galactosidase	-
										60491658	emb	CAH06410.1	GH_2_N+GH_2d+GH_2_C+DUF4981+Bgal_small_N	12	Bacteroides fragilis NCTC 9343	putative beta-galactosidase	-
										301161751	emb	CBW21291.1	GH_2_N+GH_2d+GH_2_C+DUF4981+Bgal_small_N	12	Bacteroides fragilis 638R	putative beta-galactosidase	-
										34396974	gb	AAQ66038.1	GH_2_N+GH_2d+GH_2_C+DUF4981+Bgal_small_N	12	Porphyromonas gingivalis W83	beta-galactosidase	-
										188594589	dbj	BAG33564.1	GH_2_N+GH_2d+GH_2_C+DUF4981+Bgal_small_N	12	Porphyromonas gingivalis ATCC 33277	beta-galactosidase	-
										302150360	gb	ADK96621.1	GH_2_N+GH_2d+GH_2_C+DUF4981+Bgal_small_N	12	Prevotella melaninogenica ATCC 25845	Beta galactosidase small chain	-
										326549933	gb	ADZ78318.1	GH_2_N+GH_2d+GH_2_C+DUF4981+Bgal_small_N	12	Sphingobacterium sp. 21	Beta-galactosidase	-
										333803779	dbj	BAK24986.1	GH_2_N+GH_2d+GH_2_C+DUF4981+Bgal_small_N	12	Porphyromonas gingivalis TDC60	beta-galactosidase	-
										433302563	gb	AGB28379.1	GH_2_N+GH_2d+GH_2_C+DUF4981+Bgal_small_N	12	Prevotella dentalis DSM 3688	beta-galactosidase/beta-glucuronidase	-
										672596856	gb	AIJ35832.1	GH_2_N+GH_2d+GH_2_C+DUF4981+Bgal_small_N	12	Porphyromonas gingivalis	beta-galactosidase	-
										913019783	gb	AKU70736.1	GH_2_N+GH_2d+GH_2_C+DUF4981+Bgal_small_N	12	Prevotella fusca JCM 17724	beta-galactosidase	-
										914348164	gb	AKV64276.1	GH_2_N+GH_2d+GH_2_C+DUF4981+Bgal_small_N	12	Porphyromonas gingivalis	beta-galactosidase/beta-glucuronidase	-
										922688837	dbj	BAA07673.2	GH_2_N+GH_2d+GH_2_C+DUF4981+Bgal_small_N	12	Porphyromonas gingivalis AJW4	beta-galactosidase/beta-glucuronidase	-
										15144248	emb	CAC50563.1	GH_2_N+GH_2d+GH_2_C+DUF4981+Bgal_small_N	13	Caldicellulosiruptor lactoaceticus	beta-galactosidase	beta-galactosidase
										145408999	gb	ABP66003.1	GH_2_N+GH_2d+GH_2_C+DUF4981+Bgal_small_N	13	Caldicellulosiruptor saccharolyticus DSM 8903	glycoside hydrolase family 2, TIM barrel	-
										145411295	gb	ABP68299.1	GH_2_N+GH_2d+GH_2_C+DUF4981+Bgal_small_N	13	Caldicellulosiruptor saccharolyticus DSM 8903	glycoside hydrolase family 2, TIM barrel	-
										222457178	gb	ACM61440.1	GH_2_N+GH_2d+GH_2_C+DUF4981+Bgal_small_N	13	Caldicellulosiruptor bescii DSM 6725	glycoside hydrolase family 2 TIM barrel	-
										302575598	gb	ADL43389.1	GH_2_N+GH_2d+GH_2_C+DUF4981+Bgal_small_N	13	Caldicellulosiruptor obsidiansis OB47	glycoside hydrolase family 2 TIM barrel	-
										311776121	gb	ADQ05608.1	GH_2_N+GH_2d+GH_2_C+DUF4981+Bgal_small_N	13	Caldicellulosiruptor owensensis OL	glycoside hydrolase family 2 TIM barrel	-
										312201753	gb	ADQ45080.1	GH_2_N+GH_2d+GH_2_C+DUF4981+Bgal_small_N	13	Caldicellulosiruptor kronotskyensis 2002	glycoside hydrolase family 2 TIM barrel	-
										343963599	gb	AEM72746.1	GH_2_N+GH_2d+GH_2_C+DUF4981+Bgal_small_N	13	Caldicellulosiruptor lactoaceticus 6A	glycoside hydrolase family 2 TIM barrel	-
										651374692	ref	WP_026486918.1	GH_2_N+GH_2d+GH_2_C+DUF4981+Bgal_small_N	13	Caldanaerobius polysaccharolyticus	beta-D-galactosidase subunit alpha	-
										332699582	gb	AEE96523.1	GH_2_N+GH_2d+GH_2_C+DUF4981+Bgal_small_N	13	Mahella australiensis 50-1 BON	Beta-galactosidase	-
										88709616	gb	EAR01849.1	GH_2_N+GH_2d+GH_2_C+DUF4981+Bgal_small_N	14	Maribacter sp. HTCC2170	beta-galactosidase	-
										117578239	emb	CAL66708.1	GH_2_N+GH_2d+GH_2_C+DUF4981+Bgal_small_N	14	Gramella forsetii KT0803	beta-galactosidase	-
										126639492	gb	ABO25135.1	GH_2_N+GH_2d+GH_2_C+DUF4981+Bgal_small_N	14	Shewanella loihica PV-4	Beta-galactosidase	-
										157319524	gb	ABV38622.1	GH_2_N+GH_2d+GH_2_C+DUF4981+Bgal_small_N	14	Shewanella sediminis HAW-EB3	beta-galactosidase	-
										157845409	gb	ABV85908.1	GH_2_N+GH_2d+GH_2_C+DUF4981+Bgal_small_N	14	Shewanella pealeana ATCC 700345	glycoside hydrolase family 2 TIM barrel	-
										167352629	gb	ABZ75242.1	GH_2_N+GH_2d+GH_2_C+DUF4981+Bgal_small_N	14	Shewanella halifaxensis HAW-EB4	Beta-galactosidase	-
										212558713	gb	ACJ31167.1	GH_2_N+GH_2d+GH_2_C+DUF4981+Bgal_small_N	14	Shewanella piezotolerans WP3	Beta-galactosidase	-
										293328950	dbj	BAJ03681.1	GH_2_N+GH_2d+GH_2_C+DUF4981+Bgal_small_N	14	Shewanella violacea DSS12	beta-galactosidase	-
										469770191	gb	AGH80472.1	GH_2_N+GH_2d+GH_2_C+DUF4981+Bgal_small_N	14	Psychromonas sp. CNPT3	beta-galactosidase	-
										149932356	gb	ABR39054.1	GH_2_N+GH_2d+GH_2_C+DUF4981+Bgal_small_N	15	Bacteroides vulgatus ATCC 8482	glycoside hydrolase family 2	-
										319415416	gb	ADV42527.1	GH_2_N+GH_2d+GH_2_C+DUF4981+Bgal_small_N	15	Bacteroides helcogenes P 36-108	glycoside hydrolase family 2 TIM barrel	-
										324319421	gb	ADY37312.1	GH_2_N+GH_2d+GH_2_C+DUF4981+Bgal_small_N	15	Bacteroides salanitronis DSM 18170	glycoside hydrolase family 2 TIM barrel	-
										671709629	gb	AII61902.1	GH_2_N+GH_2d+GH_2_C+DUF4981+Bgal_small_N	15	Bacteroides dorei	glycoside hydrolase	-
										671714769	gb	AII67041.1	GH_2_N+GH_2d+GH_2_C+DUF4981+Bgal_small_N	15	Bacteroides dorei	glycoside hydrolase	-
										363408512	gb	AEW22198.1	GH_2_N+GH_2d+GH_2_C+DUF4981+Bgal_small_N	15	Tannerella forsythia 92A2	putative beta-galactosidase	-
										379653275	gb	AFD06331.1	GH_2_N+GH_2d+GH_2_C+DUF4981+Bgal_small_N	15	Solitalea canadensis DSM 3403	beta-galactosidase/beta-glucuronidase	-
										806916847	dbj	BAR47851.1	GH_2_N+GH_2d+GH_2_C+DUF4981+Bgal_small_N	15	Tannerella forsythia 3313	putative beta-galactosidase	-
										806919617	dbj	BAR50620.1	GH_2_N+GH_2d+GH_2_C+DUF4981+Bgal_small_N	15	Tannerella forsythia KS16	putative beta-galactosidase	-
										315416259	gb	ADU12900.1	GH_2_N+GH_2d+GH_2_C+DUF4981+Bgal_small_N	16	Asticcacaulis excentricus CB 48	glycoside hydrolase family 2 TIM barrel	-
										315418393	gb	ADU15033.1	GH_2_N+GH_2d+GH_2_C+DUF4981+Bgal_small_N	16	Asticcacaulis excentricus CB 48	glycoside hydrolase family 2 TIM barrel	-
										315418593	gb	ADU15232.1	GH_2_N+GH_2d+GH_2_C+DUF4981+Bgal_small_N	16	Asticcacaulis excentricus CB 48	glycoside hydrolase family 2 TIM barrel (plasmid)	-
										828452674	gb	AKK67073.1	GH_2_N+GH_2d+GH_2_C+DUF4981+Bgal_small_N	16	Xanthomonas translucens pv. undulosa	beta-galactosidase	-
										569543118	gb	AHE54735.1	GH_2_N+GH_2d+GH_2_C+DUF4981+Bgal_small_N	16	Sphingomonas sanxanigenens DSM 19645 = NX02	hypothetical protein NX02_15260	-
										695171044	gb	AIT07134.1	GH_2_N+GH_2d+GH_2_C+DUF4981+Bgal_small_N	16	Sphingomonas taxi	beta-galactosidase	-
										761897990	gb	AJP72359.1	GH_2_N+GH_2d+GH_2_C+DUF4981+Bgal_small_N	16	Sphingomonas hengshuiensis	beta-galactosidase	-
										294980793	gb	ADF51258.1	GH_2_N+GH_2d+GH_2_C+DUF4981+Bgal_small_N	17	Zunongwangia profunda SM-A87	beta-galactosidase	-
										294980888	gb	ADF51353.1	GH_2_N+GH_2d+GH_2_C+DUF4981+Bgal_small_N	17	Zunongwangia profunda SM-A87	beta-galactosidase	-
										430786640	gb	AGA76769.1	GH_2_N+GH_2d+GH_2_C+DUF4981+Bgal_small_N	17	Echinicola vietnamensis DSM 17526	beta-galactosidase/beta-glucuronidase	-
										61654844	gb	AAX48919.1	GH_2_N+GH_2d+GH_2_C+DUF4981+Bgal_small_N	17	Flavobacterium sp. 4214	beta-galactosidase precursor	beta-galactosidase
										146155281	gb	ABQ06135.1	GH_2_N+GH_2d+GH_2_C+DUF4981+Bgal_small_N	17	Flavobacterium johnsoniae UW101	Candidate beta-galactosidase; Glycoside hydrolase family 2	-
										312441881	gb	ADQ78237.1	GH_2_N+GH_2d+GH_2_C+DUF4981+Bgal_small_N	17	Paludibacter propionicigenes WB4	Beta-galactosidase	-
										332336128	gb	AEE53229.1	GH_2_N+GH_2d+GH_2_C+DUF4981+Bgal_small_N	17	Haliscomenobacter hydrossis DSM 1100	glycoside hydrolase family 2 TIM barrel	-
										442739948	gb	AGC67637.1	GH_2_N+GH_2d+GH_2_C+DUF4981+Bgal_small_N	18	Clostridium stercorarium subsp. stercorarium DSM 8532	beta-galactosidase LacZ	-
										686554962	gb	AIQ65657.1	GH_2_N+GH_2d+GH_2_C+DUF4981+Bgal_small_N	18	Paenibacillus stellifer	glycoside hydrolase	-
										690617165	gb	AIQ18378.1	GH_2_N+GH_2d+GH_2_C+DUF4981+Bgal_small_N	18	Paenibacillus sp. FSL H7-0357	glycoside hydrolase	-
										760249526	gb	AJP16550.1	GH_2_N+GH_2d+GH_2_C+DUF4981+Bgal_small_N	18	Paenibacillus barengoltzii	beta-galactosidase	-
										779745007	gb	AJY76131.1	GH_2_N+GH_2d+GH_2_C+DUF4981+Bgal_small_N	18	Paenibacillus beijingensis	glycoside hydrolase	-
										29338299	gb	AAO76100.1	GH_2_N+GH_2d+GH_2_C+DUF4981+Bgal_small_N	19	Bacteroides thetaiotaomicron VPI-5482	beta-galactosidase	-
										149933648	gb	ABR40346.1	GH_2_N+GH_2d+GH_2_C+DUF4981+Bgal_small_N	19	Bacteroides vulgatus ATCC 8482	glycoside hydrolase family 2, candidate beta-galactosidase	-
										295084126	emb	CBK65649.1	GH_2_N+GH_2d+GH_2_C+DUF4981+Bgal_small_N	19	Bacteroides xylanisolvens XB1A	Beta-galactosidase/beta-glucuronidase	-
										671710563	gb	AII62836.1	GH_2_N+GH_2d+GH_2_C+DUF4981+Bgal_small_N	19	Bacteroides dorei	beta-galactosidase	-
										671716549	gb	AII68821.1	GH_2_N+GH_2d+GH_2_C+DUF4981+Bgal_small_N	19	Bacteroides dorei	beta-galactosidase	-
										254950642	gb	ACT95342.1	GH_2_N+GH_2d+GH_2_C+DUF4981+Bgal_small_N	20	Dyadobacter fermentans DSM 18053	Beta-galactosidase	-
										256581431	gb	ACU92566.1	GH_2_N+GH_2d+GH_2_C+DUF4981+Bgal_small_N	20	Capnocytophaga ochracea DSM 7271	Beta-galactosidase	-
										336305418	gb	AEI48520.1	GH_2_N+GH_2d+GH_2_C+DUF4981+Bgal_small_N	20	Runella slithyformis DSM 19594	Beta-galactosidase	-
										384069140	emb	CCH02350.1	GH_2_N+GH_2d+GH_2_C+DUF4981+Bgal_small_N	20	Fibrella aestuarina BUZ 2	beta-galactosidase	-
										697634543	emb	CEA17020.1	GH_2_N+GH_2d+GH_2_C+DUF4981+Bgal_small_N	20	Fermentimonas caenicola	beta-galactosidase	-
										256582217	gb	ACU93352.1	GH_2_N+GH_2d+GH_2_C+DUF4981+Bgal_small_N	21	Capnocytophaga ochracea DSM 7271	Beta-galactosidase	-
										339902785	gb	AEK23864.1	GH_2_N+GH_2d+GH_2_C+DUF4981+Bgal_small_N	21	Capnocytophaga canimorsus Cc5	Lactase	-
										430788265	gb	AGA78394.1	GH_2_N+GH_2d+GH_2_C+DUF4981+Bgal_small_N	21	Echinicola vietnamensis DSM 17526	beta-galactosidase/beta-glucuronidase	-
										390522530	gb	AFL98261.1	GH_2_N+GH_2d+GH_2_C+DUF4981+Bgal_small_N	21	Ornithobacterium rhinotracheale DSM 15997	beta-galactosidase/beta-glucuronidase	-
										686514230	gb	AIQ00776.1	GH_2_N+GH_2d+GH_2_C+DUF4981+Bgal_small_N	21	Ornithobacterium rhinotracheale ORT-UMN 88	beta-galactosidase	-
										261283340	gb	ACX65311.1	GH_2_N+GH_2d+GH_2_C+DUF4981+Bgal_small_N	22	Paenibacillus sp. Y412MC10	Beta-galactosidase	-
										336300193	gb	AEI43296.1	GH_2_N+GH_2d+GH_2_C+DUF4981+Bgal_small_N	22	Paenibacillus mucilaginosus KNP414	Beta-galactosidase	-
										378570647	gb	AFC30957.1	GH_2_N+GH_2d+GH_2_C+DUF4981+Bgal_small_N	22	Paenibacillus mucilaginosus 3016	beta-galactosidase	-
										384091838	gb	AFH63274.1	GH_2_N+GH_2d+GH_2_C+DUF4981+Bgal_small_N	22	Paenibacillus mucilaginosus K02	beta-galactosidase	-
										219998774	gb	ACL75375.1	GH_2_N+GH_2d+GH_2_C+DUF4981+Bgal_small_N	23	Clostridium cellulolyticum H10	glycoside hydrolase family 2 TIM barrel	-
										753748811	gb	AJG98248.1	GH_2_N+GH_2d+GH_2_C+DUF4981+Bgal_small_N	23	Clostridium beijerinckii	hypothetical protein LF65_01643	-
										686517484	gb	AIQ28185.1	GH_2_N+GH_2d+GH_2_C+DUF4981+Bgal_small_N	23	Paenibacillus sp. FSL P4-0081	hypothetical protein P40081_08355	-
										686529231	gb	AIQ39930.1	GH_2_N+GH_2d+GH_2_C+DUF4981+Bgal_small_N	23	Paenibacillus sp. FSL R5-0912	hypothetical protein R50912_07735	-
										149931323	gb	ABR38021.1	GH_2_N+GH_2d+GH_2_C+DUF4981+Bgal_small_N	24	Bacteroides vulgatus ATCC 8482	glycoside hydrolase family 2	-
										671713187	gb	AII65460.1	GH_2_N+GH_2d+GH_2_C+DUF4981+Bgal_small_N	24	Bacteroides dorei	beta-galactosidase	-
										671714231	gb	AII66503.1	GH_2_N+GH_2d+GH_2_C+DUF4981+Bgal_small_N	24	Bacteroides dorei	beta-galactosidase	-
										922838290	gb	ALA72330.1	GH_2_N+GH_2d+GH_2_C+DUF4981+Bgal_small_N	24	Bacteroides dorei	beta-galactosidase	-
										256036413	gb	ACU59957.1	GH_2_N+GH_2d+GH_2_C+DUF4981+Bgal_small_N	25	Chitinophaga pinensis DSM 2588	glycoside hydrolase family 2 TIM barrel	-
										256036656	gb	ACU60200.1	GH_2_N+GH_2d+GH_2_C+DUF4981+Bgal_small_N	25	Chitinophaga pinensis DSM 2588	glycoside hydrolase family 2 TIM barrel	-
										312443418	gb	ADQ79774.1	GH_2_N+GH_2d+GH_2_C+DUF4981+Bgal_small_N	25	Paludibacter propionicigenes WB4	glycoside hydrolase family 2 sugar binding protein	-
										257167637	gb	ACV49329.1	GH_2_N+GH_2d+GH_2_C+DUF4981+Bgal_small_N	26	Halomicrobium mukohataei DSM 12286	glycoside hydrolase family 2 TIM barrel (plasmid)	-
										284016811	gb	ADB62761.1	GH_2_N+GH_2d+GH_2_C+DUF4981+Bgal_small_N	26	Haloterrigena turkmenica DSM 5511	Beta-galactosidase (plasmid)	-
										335339832	gb	AEH39070.1	GH_2_N+GH_2d+GH_2_C+DUF4981+Bgal_small_N	26	Halopiger xanaduensis SH-6	Beta-galactosidase (plasmid)	-
										20147224	gb	AAM10327.1	GH_2_N+GH_2d+GH_2_C+DUF4981+Bgal_small_N	27	Arabidopsis thaliana	At3g54435	-
										57899943	dbj	BAD87855.1	GH_2_N+GH_2d+GH_2_C+DUF4981+Bgal_small_N	27	Oryza sativa Japonica Group	putative beta-galactosidase	-
										669029898	emb	CDM84253.1	GH_2_N+GH_2d+GH_2_C+DUF4981+Bgal_small_N	27	Triticum aestivum	unnamed protein product	-
										675106150	gb	AIL47443.1	GH_2_N+GH_2d+GH_2_C+DUF4981+Bgal_small_N	28	Elizabethkingia anophelis NUHP1	Beta-galactosidase	-
										769872183	gb	AJW64425.1	GH_2_N+GH_2d+GH_2_C+DUF4981+Bgal_small_N	28	Elizabethkingia miricola	Beta-galactosidase	-
										822873726	gb	AKH95950.1	GH_2_N+GH_2d+GH_2_C+DUF4981+Bgal_small_N	28	Elizabethkingia anophelis FMS-007	hypothetical protein M876_15445	-
										109702644	gb	ABG42564.1	GH_2_N+GH_2d+GH_2_C+DUF4981+Bgal_small_N	29	Pseudoalteromonas atlantica T6c	beta-galactosidase	-
										332171937	gb	AEE21191.1	GH_2_N+GH_2d+GH_2_C+DUF4981+Bgal_small_N	29	Glaciecola sp. 4H-3-7+YE-5	glycoside hydrolase family 2 TIM barrel	-
										469484166	gb	AGH44019.1	GH_2_N+GH_2d+GH_2_C+DUF4981+Bgal_small_N	29	Paraglaciecola psychrophila 170	hypothetical protein C427_1910	-
										339732705	emb	CAZ95973.1	GH_2_N+GH_2d+GH_2_C+DUF4981+Bgal_small_N	30	Zobellia galactanivorans	Beta-galactosidase, family GH2	-
										610422232	gb	AHW59436.1	GH_2_N+GH_2d+GH_2_C+DUF4981+Bgal_small_N	30	Draconibacterium orientale	beta-galactosidase	-
										88707482	gb	EAQ99726.1	GH_2_N+GH_2d+GH_2_C+DUF4981+Bgal_small_N	30	Maribacter sp. HTCC2170	beta-galactosidase	-
										767257173	gb	AJT41056.1	GH_2_N+GH_2d+GH_2_C+DUF4981+Bgal_small_N	31	Arthrobacter sp. IHBB 11108	beta-galactosidase	-
										480314405	gb	AGJ77109.1	GH_2_N+GH_2d+GH_2_C+DUF4981+Bgal_small_N	31	Propionibacterium avidum 44067	beta-galactosidase	-
										807239873	gb	AKC82573.1	GH_2_N+GH_2d+GH_2_C+DUF4981+Bgal_small_N	32	Verrucomicrobia bacterium IMCC26134	hypothetical protein IMCC26134_06930	-
										177842639	gb	ACB76891.1	GH_2_N+GH_2d+GH_2_C+DUF4981+Bgal_small_N	32	Opitutus terrae PB90-1	glycoside hydrolase family 2 TIM barrel	-
										294981259	gb	ADF51724.1	GH_2_N+GH_2d+GH_2_C+DUF4981+Bgal_small_N	33	Zunongwangia profunda SM-A87	beta-galactosidase	-
										343953821	gb	AEM69620.1	GH_2_N+GH_2d+GH_2_C+DUF4981+Bgal_small_N	33	Muricauda ruestringensis DSM 13258	Beta-galactosidase	-
										88709086	gb	EAR01320.1	GH_2_N+GH_2d+GH_2_C+DUF4981+Bgal_small_N	34	Maribacter sp. HTCC2170	beta-galactosidase	-
										537742694	emb	CDF80337.1	GH_2_N+GH_2d+GH_2_C+DUF4981+Bgal_small_N	34	Formosa agariphila KMM 3901	beta-galactosidase (GH2)	-
										94553560	gb	ABF43484.1	GH_2_N+GH_2d+GH_2_C+DUF4981+Bgal_small_N	*	Candidatus Koribacter versatilis Ellin345	beta-galactosidase	-
										116226857	gb	ABJ85566.1	GH_2_N+GH_2d+GH_2_C+DUF4981+Bgal_small_N	*	Candidatus Solibacter usitatus Ellin6076	Beta-galactosidase	-
										319993341	dbj	BAJ62112.1	GH_2_N+GH_2d+GH_2_C+DUF4981+Bgal_small_N	*	Anaerolinea thermophila UNI-1	beta-galactosidase	-
										430787818	gb	AGA77947.1	GH_2_N+GH_2d+GH_2_C+DUF4981+Bgal_small_N	*	Echinicola vietnamensis DSM 17526	beta-galactosidase/beta-glucuronidase	-
										570741801	gb	AHF12561.1	GH_2_N+GH_2d+GH_2_C+DUF4981+Bgal_small_N	*	Barnesiella viscericola DSM 18177	glycosyl hydrolase family 2	-
										610423333	gb	AHW60537.1	GH_2_N+GH_2d+GH_2_C+DUF4981+Bgal_small_N	*	Draconibacterium orientale	beta-galactosidase	-
										88710191	gb	EAR02423.1	GH_2_N+GH_2d+GH_2_C+DUF4981+Bgal_small_N	*	Maribacter sp. HTCC2170	beta-galactosidase	-
										146154215	gb	ABQ05069.1	GH_2_N+GH_2d+GH_2_C+DUF4981+Bgal_small_N	*	Flavobacterium johnsoniae UW101	Candidate beta-galactosidase; Glycoside hydrolase family 2	-
										255345592	gb	ACU04918.1	GH_2_N+GH_2d+GH_2_C+DUF4981+Bgal_small_N	*	Pedobacter heparinus DSM 2366	Beta-galactosidase	-
										261372636	gb	ACX75381.1	GH_2_N+GH_2d+GH_2_C+DUF4981+Bgal_small_N	*	Fibrobacter succinogenes subsp. succinogenes S85	glycoside hydrolase family 2 TIM barrel	-
										395811463	gb	AFN74212.1	GH_2_N+GH_2d+GH_2_C+DUF4981+Bgal_small_N	*	Melioribacter roseus P3M-2	glycoside hydrolase family protein	-
										395811476	gb	AFN74225.1	GH_2_N+GH_2d+GH_2_C+DUF4981+Bgal_small_N	*	Melioribacter roseus P3M-2	beta-galactosidase	-
										570744963	gb	AHF15475.1	GH_2_N+GH_2d+GH_2_C+DUF4981+Bgal_small_N	*	Niabella soli DSM 19437	beta-galactosidase	-
										573473855	gb	AHF90866.1	GH_2_N+GH_2d+GH_2_C+DUF4981+Bgal_small_N	*	Opitutaceae bacterium TAV5	glycoside hydrolase family 2	-
										749179678	gb	AJE85424.1	GH_2_N+GH_2d+GH_2_C+DUF4981+Bgal_small_N	*	Streptomyces albus	BgaM	-
										764064959	gb	AJR04975.1	GH_2_N+GH_2d+GH_2_C+DUF4981+Bgal_small_N	*	Siansivirga zeaxanthinifaciens CC-SAMT-1	hypothetical protein AW14_13500	-
										18144431	dbj	BAB80477.1	GH_2_N+GH_2d+GH_2_C+Bgal_small_N	1	Clostridium perfringens str. 13	beta-galactosidase	-
										110673673	gb	ABG82660.1	GH_2_N+GH_2d+GH_2_C+Bgal_small_N	1	Clostridium perfringens ATCC 13124	beta-galactosidase	-
										110682533	gb	ABG85903.1	GH_2_N+GH_2d+GH_2_C+Bgal_small_N	1	Clostridium perfringens SM101	beta-galactosidase	-
										292673301	dbj	BAI94825.1	GH_2_N+GH_2d+GH_2_C+Bgal_small_N	1	Bifidobacterium bifidum JCM 1254	beta-galactosidase	-
										295094482	emb	CBK83573.1	GH_2_N+GH_2d+GH_2_C+Bgal_small_N	1	Coprococcus sp. ART55/1	Beta-galactosidase/beta-glucuronidase	-
										309250645	gb	ADO52393.1	GH_2_N+GH_2d+GH_2_C+Bgal_small_N	1	Bifidobacterium bifidum S17	beta-galactosidase P1	-
										310865915	gb	ADP35284.1	GH_2_N+GH_2d+GH_2_C+Bgal_small_N	1	Bifidobacterium bifidum PRL2010	EbgA Evolved beta-galactosidase alpha subunit	-
										328455035	gb	AEB06229.1	GH_2_N+GH_2d+GH_2_C+Bgal_small_N	1	Coriobacterium glomerans PW2	glycoside hydrolase family 2 TIM barrel	-
										389889674	gb	AFL03741.1	GH_2_N+GH_2d+GH_2_C+Bgal_small_N	1	Bifidobacterium bifidum BGN4	beta-galactosidase	-
										757809463	dbj	BAQ30248.1	GH_2_N+GH_2d+GH_2_C+Bgal_small_N	1	Bifidobacterium scardovii JCM 12489 = DSM 13734	beta-galactosidase	-
										781872618	dbj	BAQ97366.1	GH_2_N+GH_2d+GH_2_C+Bgal_small_N	1	Bifidobacterium bifidum ATCC 29521 = JCM 1255 = DSM 20456	beta-galactosidase	-
										914248471	gb	AKV55380.1	GH_2_N+GH_2d+GH_2_C+Bgal_small_N	1	Bifidobacterium actinocoloniiforme DSM 22766	hypothetical protein AB656_03100	-
										2462706	emb	CAA74937.1	GH_2_N+GH_2d+GH_2_C+Bgal_small_N	1	Staphylococcus xylosus	beta-D-galactosidase	beta-galactosidase
										22074769	gb	AAM26297.1	GH_2_N+GH_2d+GH_2_C+Bgal_small_N	1	Staphylococcus carnosus	beta-D-galactosidase	-
										72493929	dbj	BAE17250.1	GH_2_N+GH_2d+GH_2_C+Bgal_small_N	1	Staphylococcus saprophyticus subsp. saprophyticus ATCC 15305	beta-D-galactosidase	-
										222422057	emb	CAL28871.1	GH_2_N+GH_2d+GH_2_C+Bgal_small_N	1	Staphylococcus carnosus subsp. carnosus TM300	beta-D-galactosidase	-
										291538446	emb	CBL11557.1	GH_2_N+GH_2d+GH_2_C+Bgal_small_N	1	Roseburia intestinalis XB6B4	Beta-galactosidase/beta-glucuronidase	-
										298236172	gb	ADI67304.1	GH_2_N+GH_2d+GH_2_C+Bgal_small_N	1	Mobiluncus curtisii ATCC 43063	Beta galactosidase small chain	-
										317163232	gb	ADV06775.1	GH_2_N+GH_2d+GH_2_C+Bgal_small_N	1	Staphylococcus pseudintermedius HKU10-03	Beta-galactosidase	-
										323463413	gb	ADX75566.1	GH_2_N+GH_2d+GH_2_C+Bgal_small_N	1	Staphylococcus pseudintermedius ED99	beta-galactosidase	-
										571257720	emb	CCO04050.1	GH_2_N+GH_2d+GH_2_C+Bgal_small_N	1	Ruminococcus bicirculans	Beta-galactosidase (Glycoside Hydrolase Family 2 protein)	-
										655525179	gb	AID02637.1	GH_2_N+GH_2d+GH_2_C+Bgal_small_N	1	Staphylococcus xylosus	beta-galactosidase	-
										657167279	gb	AID41517.1	GH_2_N+GH_2d+GH_2_C+Bgal_small_N	1	Staphylococcus xylosus	Beta-galactosidase	-
										683402735	emb	CEF17511.1	GH_2_N+GH_2d+GH_2_C+Bgal_small_N	1	Staphylococcus xylosus	Beta-galactosidase	-
										320459808	dbj	BAJ70428.1	GH_2_N+GH_2d+GH_2_C+Bgal_small_N	2	Bifidobacterium longum subsp. infantis 157F	putative beta-D-galactosidase alpha subunit	-
										333110120	gb	AEF27136.1	GH_2_N+GH_2d+GH_2_C+Bgal_small_N	2	Bifidobacterium breve ACS-071-V-Sch8b	Beta galactosidase small chain	-
										339479889	gb	ABE96356.1	GH_2_N+GH_2d+GH_2_C+Bgal_small_N	2	Bifidobacterium breve UCC2003	Evolved beta-galactosidase alpha subunit	-
										585133412	gb	AHJ21882.1	GH_2_N+GH_2d+GH_2_C+Bgal_small_N	2	Bifidobacterium breve NCFB 2258	Evolved beta-galactosidase alpha subunit	-
										585136979	gb	AHJ25447.1	GH_2_N+GH_2d+GH_2_C+Bgal_small_N	2	Bifidobacterium breve S27	Evolved beta-galactosidase alpha subunit	-
										604189766	gb	AHU90112.1	GH_2_N+GH_2d+GH_2_C+Bgal_small_N	2	Trueperella pyogenes	glycosyl hydrolase family 2	-
										744783669	gb	AJC70102.1	GH_2_N+GH_2d+GH_2_C+Bgal_small_N	2	Trueperella pyogenes TP8	cryptic beta-D-galactosidase subunit alpha	-
										46913700	emb	CAG20486.1	GH_2_N+GH_2d+GH_2_C+Bgal_small_N	2	Photobacterium profundum SS9	putative evolved beta-D-galactosidase, alpha subunit	-
										310946625	gb	ADP39329.1	GH_2_N+GH_2d+GH_2_C+Bgal_small_N	2	Gardnerella vaginalis ATCC 14019	Beta galactosidase small chain	-
										333393758	gb	AEF31676.1	GH_2_N+GH_2d+GH_2_C+Bgal_small_N	2	Gardnerella vaginalis HMP9231	Beta galactosidase small chain	-
										757812909	dbj	BAQ33693.1	GH_2_N+GH_2d+GH_2_C+Bgal_small_N	2	Gardnerella vaginalis ATCC 14018 = JCM 11026	beta-galactosidase alpha subunit	-
										585125447	gb	AHJ14821.1	GH_2_N+GH_2d+GH_2_C+Bgal_small_N	3	Bifidobacterium breve 12L	Beta-galactosidase	-
										585129885	gb	AHJ18356.1	GH_2_N+GH_2d+GH_2_C+Bgal_small_N	3	Bifidobacterium breve JCM 7019	Beta-galactosidase	-
										585131801	gb	AHJ20271.1	GH_2_N+GH_2d+GH_2_C+Bgal_small_N	3	Bifidobacterium breve NCFB 2258	Beta-galactosidase	-
										585133636	gb	AHJ22105.1	GH_2_N+GH_2d+GH_2_C+Bgal_small_N	3	Bifidobacterium breve 689b	Beta-galactosidase	-
										585135458	gb	AHJ23926.1	GH_2_N+GH_2d+GH_2_C+Bgal_small_N	3	Bifidobacterium breve S27	Beta-galactosidase	-
										757811251	dbj	BAQ32036.1	GH_2_N+GH_2d+GH_2_C+Bgal_small_N	3	Bifidobacterium scardovii JCM 12489 = DSM 13734	beta-galactosidase	-
										781874458	dbj	BAQ99049.1	GH_2_N+GH_2d+GH_2_C+Bgal_small_N	3	Bifidobacterium breve DSM 20213 = JCM 1192	beta-galactosidase	-
										295102707	emb	CBL00252.1	GH_2_N+GH_2d+GH_2_C+Bgal_small_N	3	Faecalibacterium prausnitzii L2-6	Beta-galactosidase/beta-glucuronidase	-
										781883206	dbj	BAR07180.1	GH_2_N+GH_2d+GH_2_C+Bgal_small_N	3	Scardovia inopinata JCM 12537	beta-galactosidase	-
										73698275	gb	AAZ81660.1	GH_2_N+GH_2d+GH_2_C+Bgal_small_N	4	Serratia sp. D04	beta 1,4-galactosidase	beta-galactosidase
										295831808	gb	ADG39689.1	GH_2_N+GH_2d+GH_2_C+Bgal_small_N	4	Leuconostoc kimchii IMSNU 11154	beta-D-galactosidase	-
										299887241	emb	CBL91209.1	GH_2_N+GH_2d+GH_2_C+Bgal_small_N	4	Leuconostoc gelidum subsp. gasicomitatum LMG 18811	beta-galactosidase	-
										338852240	gb	AEJ30450.1	GH_2_N+GH_2d+GH_2_C+Bgal_small_N	4	Leuconostoc sp. C2	beta-D-galactosidase	-
										356644754	gb	AET30597.1	GH_2_N+GH_2d+GH_2_C+Bgal_small_N	4	Leuconostoc mesenteroides subsp. mesenteroides J18	beta-D-galactosidase	-
										406371072	gb	AFS39997.1	GH_2_N+GH_2d+GH_2_C+Bgal_small_N	4	Leuconostoc gelidum JB7	beta-D-galactosidase	-
										873256556	gb	AKP35520.1	GH_2_N+GH_2d+GH_2_C+Bgal_small_N	4	Leuconostoc mesenteroides subsp. dextranicum	beta-D-galactosidase	-
										173305	gb	AAA35265.1	GH_2_N+GH_2d+GH_2_C+Bgal_small_N	5	Kluyveromyces lactis	beta-D-galactosidase	beta-galactosidase
										42521636	gb	AAS18310.1	GH_2_N+GH_2d+GH_2_C+Bgal_small_N	5	Kluyveromyces marxianus	beta-D-galactosidase	beta-galactosidase
										49641326	emb	CAH02587.1	GH_2_N+GH_2d+GH_2_C+Bgal_small_N	5	Kluyveromyces lactis	KLLA0B14883p	beta-galactosidase
										574141511	dbj	BAO39304.1	GH_2_N+GH_2d+GH_2_C+Bgal_small_N	5	Kluyveromyces marxianus DMKU3-1042	beta-galactosidase	-
										608031705	gb	AHW49176.1	GH_2_N+GH_2d+GH_2_C+Bgal_small_N	5	Kluyveromyces lactis	beta-galactosidase	beta-galactosidase
										693901831	dbj	BAP70807.1	GH_2_N+GH_2d+GH_2_C+Bgal_small_N	5	Kluyveromyces marxianus	beta-galactosidase	-
										328449167	gb	AEB14883.1	GH_2_N+GH_2d+GH_2_C+Bgal_small_N	6	Treponema succinifaciens DSM 2489	glycoside hydrolase family 2 TIM barrel	-
										158110398	gb	ABW12595.1	GH_2_N+GH_2d+GH_2_C+Bgal_small_N	6	Frankia sp. EAN1pec	glycoside hydrolase family 2 TIM barrel	-
										311228601	gb	ADP81456.1	GH_2_N+GH_2d+GH_2_C+Bgal_small_N	6	Frankia sp. EuI1c	glycoside hydrolase family 2 TIM barrel	-
										257811937	gb	EEV40757.1	GH_2_N+GH_2d+GH_2_C+Bgal_small_N	7	Enterococcus casseliflavus EC20	hypothetical protein ECBG_03026	-
										451785027	gb	AGF55995.1	GH_2_N+GH_2d+GH_2_C+Bgal_small_N	7	Clostridium saccharoperbutylacetonicum N1-4(HMT)	beta-galactosidase LacZ	-
										29341474	gb	AAO79261.1	GH_2_N+GH_2d+GH_2_C+Bgal_small_N	8	Bacteroides thetaiotaomicron VPI-5482	beta-galactosidase	-
										149932746	gb	ABR39444.1	GH_2_N+GH_2d+GH_2_C+Bgal_small_N	8	Bacteroides vulgatus ATCC 8482	glycoside hydrolase family 2, candidate beta-glycosidase	-
										671712934	gb	AII65207.1	GH_2_N+GH_2d+GH_2_C+Bgal_small_N	8	Bacteroides dorei	beta-galactosidase	-
										671713682	gb	AII65955.1	GH_2_N+GH_2d+GH_2_C+Bgal_small_N	8	Bacteroides dorei	beta-galactosidase	-
										671714671	gb	AII66943.1	GH_2_N+GH_2d+GH_2_C+Bgal_small_N	8	Bacteroides dorei	beta-galactosidase	-
										671715545	gb	AII67817.1	GH_2_N+GH_2d+GH_2_C+Bgal_small_N	8	Bacteroides dorei	beta-galactosidase	-
										146156379	gb	ABQ07233.1	GH_2_N+GH_2d+GH_2_C+Bgal_small_N	8	Flavobacterium johnsoniae UW101	Candidate beta-glycosidase; Glycoside hydrolase family 2	-
										29338298	gb	AAO76099.1	GH_2_N+GH_2d+GH_2_C+Bgal_small_N	9	Bacteroides thetaiotaomicron VPI-5482	beta-galactosidase	-
										149933649	gb	ABR40347.1	GH_2_N+GH_2d+GH_2_C+Bgal_small_N	9	Bacteroides vulgatus ATCC 8482	glycoside hydrolase family 2, candidate beta-glycosidase	-
										295084127	emb	CBK65650.1	GH_2_N+GH_2d+GH_2_C+Bgal_small_N	9	Bacteroides xylanisolvens XB1A	Beta-galactosidase/beta-glucuronidase	-
										671710564	gb	AII62837.1	GH_2_N+GH_2d+GH_2_C+Bgal_small_N	9	Bacteroides dorei	beta-glycosidase	-
										671716550	gb	AII68822.1	GH_2_N+GH_2d+GH_2_C+Bgal_small_N	9	Bacteroides dorei	beta-glycosidase	-
										256036669	gb	ACU60213.1	GH_2_N+GH_2d+GH_2_C+Bgal_small_N	10	Chitinophaga pinensis DSM 2588	glycoside hydrolase family 2 sugar binding	-
										255345655	gb	ACU04981.1	GH_2_N+GH_2d+GH_2_C+Bgal_small_N	10	Pedobacter heparinus DSM 2366	glycoside hydrolase family 2 sugar binding	-
										326550483	gb	ADZ78868.1	GH_2_N+GH_2d+GH_2_C+Bgal_small_N	10	Sphingobacterium sp. 21	Beta-galactosidase	-
										361060911	gb	AEV99902.1	GH_2_N+GH_2d+GH_2_C+Bgal_small_N	10	Niastella koreensis GR20-10	Beta-galactosidase	-
										570746355	gb	AHF16867.1	GH_2_N+GH_2d+GH_2_C+Bgal_small_N	10	Niabella soli DSM 19437	glycosyl transferase family 2	-
										299795118	gb	ADJ45493.1	GH_2_N+GH_2d+GH_2_C+Bgal_small_N	11	Amycolatopsis mediterranei U32	glycoside hydrolase family protein	-
										340527061	gb	AEK42266.1	GH_2_N+GH_2d+GH_2_C+Bgal_small_N	11	Amycolatopsis mediterranei S699	glycoside hydrolase	-
										532229354	gb	AGT84333.1	GH_2_N+GH_2d+GH_2_C+Bgal_small_N	11	Amycolatopsis mediterranei RB	glycoside hydrolase	-
										116225171	gb	ABJ83880.1	GH_2_N+GH_2d+GH_2_C+Bgal_small_N	12	Candidatus Solibacter usitatus Ellin6076	glycoside hydrolase family 2, TIM barrel	-
										671712904	gb	AII65177.1	GH_2_N+GH_2d+GH_2_C+Bgal_small_N	12	Bacteroides dorei	glycoside hydrolase family 2	-
										671715574	gb	AII67846.1	GH_2_N+GH_2d+GH_2_C+Bgal_small_N	12	Bacteroides dorei	glycoside hydrolase family 2	-
										324975258	gb	ADY54242.1	GH_2_N+GH_2d+GH_2_C+Bgal_small_N	13	Pseudopedobacter saltans DSM 12145	glycoside hydrolase family 2 TIM barrel	-
										326548680	gb	ADZ77065.1	GH_2_N+GH_2d+GH_2_C+Bgal_small_N	13	Sphingobacterium sp. 21	Beta-galactosidase	-
										319422653	gb	ADV49762.1	GH_2_N+GH_2d+GH_2_C+Bgal_small_N	14	Cellulophaga algicola DSM 14237	Beta-galactosidase	-
										339732043	emb	CAZ95311.1	GH_2_N+GH_2d+GH_2_C+Bgal_small_N	14	Zobellia galactanivorans	Beta-galactosidase, family GH2	-
										144576610	gb	ABO94678.1	GH_2_N+GH_2d+GH_2_C+Bgal_small_N	*	Ostreococcus lucimarinus CCE9901	Beta-galactosidase, putative	-
										256560590	gb	ACU86437.1	GH_2_N+GH_2d+GH_2_C+Bgal_small_N	*	Brachybacterium faecium DSM 4810	beta-galactosidase/beta-glucuronidase	-
										807239144	gb	AKC81844.1	GH_2_N+GH_2d+GH_2_C+Bgal_small_N	*	Verrucomicrobia bacterium IMCC26134	hypothetical protein IMCC26134_01945	-
										913014878	gb	AKU65834.1	GH_2_N+GH_2d+GH_2_C+Bgal_small_N	*	Actinomyces meyeri	beta-galactosidase	-
										294473393	gb	ADE82782.1	GH_2_N+GH_2d+GH_2_C+Bgal_small_N	*	Prevotella ruminicola 23	beta-galactosidase	-
										326552633	gb	ADZ81018.1	GH_2_N+GH_2d+GH_2_C+Bgal_small_N	*	Sphingobacterium sp. 21	Beta-galactosidase	-
										333735884	gb	AEF81833.1	GH_2_N+GH_2d+GH_2_C+Bgal_small_N	*	Treponema azotonutricium ZAS-9	beta-galactosidase (Lactase)	-
										602406	gb	AAA69907.1	GH_2_N+GH_2_C+DUF4981+Bgal_small_N	1	Arthrobacter sp.	beta-galactosidase	beta-galactosidase
										21885921	emb	CAD29775.1	GH_2_N+GH_2_C+DUF4981+Bgal_small_N	1	Arthrobacter sp. C2-2	beta-galactosidase	beta-galactosidase
										33440000	gb	AAQ19029.1	GH_2_N+GH_2_C+DUF4981+Bgal_small_N	1	Arthrobacter sp. SB	beta-galactosidase	beta-galactosidase
										115391859	dbj	BAF33372.1	GH_2_N+GH_2_C+DUF4981+Bgal_small_N	1	Arthrobacter psychrolactophilus	beta-galactosidase	beta-galactosidase
										147829464	emb	CAN00377.1	GH_2_N+GH_2_C+DUF4981+Bgal_small_N	1	Clavibacter michiganensis subsp. michiganensis NCPPB 382	beta-galactosidase	-
										147831223	emb	CAN02178.1	GH_2_N+GH_2_C+DUF4981+Bgal_small_N	1	Clavibacter michiganensis subsp. michiganensis NCPPB 382	beta-galactosidase	-
										169155909	emb	CAQ01039.1	GH_2_N+GH_2_C+DUF4981+Bgal_small_N	1	Clavibacter michiganensis subsp. sepedonicus	putative beta-galatosidase	-
										169156092	emb	CAQ01230.1	GH_2_N+GH_2_C+DUF4981+Bgal_small_N	1	Clavibacter michiganensis subsp. sepedonicus	beta-galactosidase	-
										209165418	gb	ACI41243.1	GH_2_N+GH_2_C+DUF4981+Bgal_small_N	1	Arthrobacter sp. 20B	beta-D-galactosidase	beta-galactosidase
										299474057	gb	ADJ18283.1	GH_2_N+GH_2_C+DUF4981+Bgal_small_N	1	Arthrobacter sp. ON14	beta-galactosidase	beta-galactosidase
										307746578	emb	CBT77550.1	GH_2_N+GH_2_C+DUF4981+Bgal_small_N	1	Glutamicibacter arilaitensis Re117	beta-galactosidase	-
										403230642	gb	AFR30064.1	GH_2_N+GH_2_C+DUF4981+Bgal_small_N	1	Arthrobacter sp. Rue61a	beta-galactosidase LacZ	-
										472820794	emb	CCE74301.1	GH_2_N+GH_2_C+DUF4981+Bgal_small_N	1	Clavibacter michiganensis subsp. nebraskensis NCPPB 2581	beta-galactosidase, glycosyl hydrolase family 2	-
										472822470	emb	CCE76016.1	GH_2_N+GH_2_C+DUF4981+Bgal_small_N	1	Clavibacter michiganensis subsp. nebraskensis NCPPB 2581	beta-galactosidase	-
										723454974	gb	AIX96881.1	GH_2_N+GH_2_C+DUF4981+Bgal_small_N	1	Pseudarthrobacter sulfonivorans	b-galactosidase	-
										772244109	gb	AJW79382.1	GH_2_N+GH_2_C+DUF4981+Bgal_small_N	1	Clavibacter michiganensis subsp. insidiosus	beta-galactosidase	-
										772242735	gb	AJW78008.1	GH_2_N+GH_2_C+DUF4981+Bgal_small_N	1	Clavibacter michiganensis subsp. insidiosus	beta-galactosidase	-
										260651594	emb	CBG74718.1	GH_2_N+GH_2_C+DUF4981+Bgal_small_N	1	Streptomyces scabiei 87.22	putative beta-galactosidase	-
										334688240	dbj	BAK37825.1	GH_2_N+GH_2_C+DUF4981+Bgal_small_N	1	Microlunatus phosphovorus NM-1	beta-galactosidase	-
										410821272	gb	AFV87887.1	GH_2_N+GH_2_C+DUF4981+Bgal_small_N	1	Propionibacterium acidipropionici ATCC 4875	Beta-galactosidase	-
										451797822	gb	AGF67871.1	GH_2_N+GH_2_C+DUF4981+Bgal_small_N	1	Streptomyces hygroscopicus subsp. jinggangensis TL01	beta-galactosidase	-
										29605741	dbj	BAC69806.1	GH_2_N+GH_2_C+DUF4981+Bgal_small_N	2	Streptomyces avermitilis MA-4680 = NBRC 14893	putative beta-galactosidase	-
										260645977	emb	CBG69068.1	GH_2_N+GH_2_C+DUF4981+Bgal_small_N	2	Streptomyces scabiei 87.22	beta-D-galactosidase	-
										297155694	gb	ADI05406.1	GH_2_N+GH_2_C+DUF4981+Bgal_small_N	2	Streptomyces bingchenggensis BCW-1	beta-galactosidase	-
										344037148	gb	AEM82873.1	GH_2_N+GH_2_C+DUF4981+Bgal_small_N	2	Streptomyces violaceusniger Tu 4113	glycoside hydrolase family 2 TIM barrel	-
										374103597	gb	AEY92481.1	GH_2_N+GH_2_C+DUF4981+Bgal_small_N	2	Streptomyces hygroscopicus subsp. jinggangensis 5008	beta-galactosidase	-
										408528384	emb	CCK26558.1	GH_2_N+GH_2_C+DUF4981+Bgal_small_N	2	Streptomyces davawensis JCM 4913	Beta-galactosidase	-
										451796587	gb	AGF66636.1	GH_2_N+GH_2_C+DUF4981+Bgal_small_N	2	Streptomyces hygroscopicus subsp. jinggangensis TL01	beta-galactosidase	-
										529200831	gb	AGS72577.1	GH_2_N+GH_2_C+DUF4981+Bgal_small_N	2	Streptomyces collinus Tu 365	beta-galactosidase	-
										642951677	emb	CDR04950.1	GH_2_N+GH_2_C+DUF4981+Bgal_small_N	2	Streptomyces iranensis	beta-galactosidase	-
										748246413	gb	AJE43146.1	GH_2_N+GH_2_C+DUF4981+Bgal_small_N	2	Streptomyces nodosus	beta-galactosidase	-
										749175366	gb	AJE81112.1	GH_2_N+GH_2_C+DUF4981+Bgal_small_N	2	Streptomyces albus	beta-galactosidase	-
										818447535	gb	AKG45679.1	GH_2_N+GH_2_C+DUF4981+Bgal_small_N	2	Streptomyces xiamenensis	beta-galactosidase	-
										818443383	gb	AKG41527.1	GH_2_N+GH_2_C+DUF4981+Bgal_small_N	2	Streptomyces xiamenensis	beta-galactosidase	-
										822598274	gb	AKH87169.1	GH_2_N+GH_2_C+DUF4981+Bgal_small_N	2	Streptomyces sp. CNQ-509	beta-galactosidase	-
										827434786	gb	AKJ09914.1	GH_2_N+GH_2_C+DUF4981+Bgal_small_N	2	Streptomyces incarnatus	beta-galactosidase	-
										852464492	gb	AKN72287.1	GH_2_N+GH_2_C+DUF4981+Bgal_small_N	2	Streptomyces sp. PBH53	beta-galactosidase	-
										50840764	gb	AAT83431.1	GH_2_N+GH_2_C+DUF4981+Bgal_small_N	3	Propionibacterium acnes KPA171202	beta-galactosidase	-
										291377040	gb	ADE00895.1	GH_2_N+GH_2_C+DUF4981+Bgal_small_N	3	Propionibacterium acnes SK137	Beta galactosidase small chain	-
										332676098	gb	AEE72914.1	GH_2_N+GH_2_C+DUF4981+Bgal_small_N	3	Propionibacterium acnes 266	beta-galactosidase	-
										335278114	gb	AEH30019.1	GH_2_N+GH_2_C+DUF4981+Bgal_small_N	3	Propionibacterium acnes 6609	beta-galactosidase	-
										353454270	gb	AER04789.1	GH_2_N+GH_2_C+DUF4981+Bgal_small_N	3	Propionibacterium acnes ATCC 11828	beta-galactosidase	-
										407904668	gb	AFU41498.1	GH_2_N+GH_2_C+DUF4981+Bgal_small_N	3	Propionibacterium acnes C1	beta galactosidase small chain	-
										481321133	gb	AGJ80444.1	GH_2_N+GH_2_C+DUF4981+Bgal_small_N	3	Propionibacterium acnes HL096PA1	beta-galactosidase	-
										657120409	gb	AID37158.1	GH_2_N+GH_2_C+DUF4981+Bgal_small_N	3	Propionibacterium acnes hdn-1	hypothetical protein TIA1EST1_08395	-
										116612568	gb	ABK05292.1	GH_2_N+GH_2_C+DUF4981+Bgal_small_N	4	Arthrobacter sp. FB24	glycoside hydrolase family 2, TIM barrel	-
										219861332	gb	ACL41674.1	GH_2_N+GH_2_C+DUF4981+Bgal_small_N	4	Pseudarthrobacter chlorophenolicus A6	glycoside hydrolase family 2 TIM barrel	-
										323471168	gb	ADX74853.1	GH_2_N+GH_2_C+DUF4981+Bgal_small_N	4	Pseudarthrobacter phenanthrenivorans Sphe3	beta-galactosidase/beta-glucuronidase	-
										619323920	gb	AHY00656.1	GH_2_N+GH_2_C+DUF4981+Bgal_small_N	4	Arthrobacter sp. 32cB	beta-D-galactosidase	-
										723609821	gb	AIY03197.1	GH_2_N+GH_2_C+DUF4981+Bgal_small_N	4	Arthrobacter sp. PAMC 25486	glycoside hydrolase family protein	-
										723609843	gb	AIY03219.1	GH_2_N+GH_2_C+DUF4981+Bgal_small_N	4	Arthrobacter sp. PAMC 25486	glycoside hydrolase family protein	-
										299795992	gb	ADJ46367.1	GH_2_N+GH_2_C+DUF4981+Bgal_small_N	5	Amycolatopsis mediterranei U32	beta-galactosidase	-
										340527956	gb	AEK43161.1	GH_2_N+GH_2_C+DUF4981+Bgal_small_N	5	Amycolatopsis mediterranei S699	beta-galactosidase	-
										532230227	gb	AGT85206.1	GH_2_N+GH_2_C+DUF4981+Bgal_small_N	5	Amycolatopsis mediterranei RB	beta-galactosidase	-
										920217960	emb	CTQ89251.1	GH_2_N+GH_2_C+DUF4981+Bgal_small_N	5	Kibdelosporangium sp. MJ126-NF4	Beta-galactosidase (EC 3.2.1.23)	-
										256356859	gb	ACU70356.1	GH_2_N+GH_2_C+DUF4981+Bgal_small_N	6	Catenulispora acidiphila DSM 44928	glycoside hydrolase family 2 TIM barrel	-
										297163354	gb	ADI13066.1	GH_2_N+GH_2_C+DUF4981+Bgal_small_N	6	Streptomyces bingchenggensis BCW-1	glycoside hydrolase family 2 TIM barrel	-
										408527821	emb	CCK25995.1	GH_2_N+GH_2_C+DUF4981+Bgal_small_N	6	Streptomyces davawensis JCM 4913	Beta-galactosidase	-
										58865239	dbj	BAD89516.1	GH_2_N+GH_2_C+DUF4981+Bgal_small_N	7	Fusarium sp. IFO 7772	hypothetical protein similar to beta-D-galactosidase	-
										302195134	gb	ADL02705.1	GH_2_N+GH_2_C+DUF4981+Bgal_small_N	7	Clostridium saccharolyticum WM1	glycoside hydrolase family 2 TIM barrel	-
										229567770	gb	ACQ81621.1	GH_2_N+GH_2_C+DUF4981+Bgal_small_N	8	Beutenbergia cavernae DSM 12333	glycoside hydrolase family 2 TIM barrel	-
										269096932	gb	ACZ21368.1	GH_2_N+GH_2_C+DUF4981+Bgal_small_N	8	Sanguibacter keddieii DSM 10542	beta-galactosidase/beta-glucuronidase	-
										256360324	gb	ACU73821.1	GH_2_N+GH_2_C+DUF4981+Bgal_small_N	*	Catenulispora acidiphila DSM 44928	glycoside hydrolase family 2 TIM barrel	-
										151361926	gb	ABS04929.1	GH_2_N+GH_2_C+DUF4981+Bgal_small_N	*	Kineococcus radiotolerans SRS30216 = ATCC BAA-149	glycoside hydrolase family 2 TIM barrel	-
										283807865	gb	ADB29704.1	GH_2_N+GH_2_C+DUF4981+Bgal_small_N	*	Kribbella flavida DSM 17836	Beta-galactosidase	-
										296848276	gb	ADH70294.1	GH_2_N+GH_2_C+DUF4981+Bgal_small_N	*	Nocardiopsis dassonvillei subsp. dassonvillei DSM 43111	Beta-galactosidase	-
										219620401	gb	ACL28558.1	GH_2_N+GH_2_C+Bgal_small_N	1	Bifidobacterium animalis subsp. lactis AD011	beta-galactosidase P1	-
										240248719	gb	ACS45659.1	GH_2_N+GH_2_C+Bgal_small_N	1	Bifidobacterium animalis subsp. lactis Bl-04	beta-galactosidase	-
										240250287	gb	ACS47226.1	GH_2_N+GH_2_C+Bgal_small_N	1	Bifidobacterium animalis subsp. lactis DSM 10140	beta-galactosidase	-
										289178049	gb	ADC85295.1	GH_2_N+GH_2_C+Bgal_small_N	1	Bifidobacterium animalis subsp. lactis BB-12	Beta-galactosidase	-
										295793314	gb	ADG32849.1	GH_2_N+GH_2_C+Bgal_small_N	1	Bifidobacterium animalis subsp. lactis V9	beta-galactosidase	-
										309386081	gb	ADO66962.1	GH_2_N+GH_2_C+Bgal_small_N	1	Enterococcus faecium	beta galactosidase subunit small (plasmid)	-
										340364434	gb	AEK29725.1	GH_2_N+GH_2_C+Bgal_small_N	1	Bifidobacterium animalis subsp. lactis CNCM I-2494	Beta-galactosidase	-
										345282186	gb	AEN76040.1	GH_2_N+GH_2_C+Bgal_small_N	1	Bifidobacterium animalis subsp. lactis BLC1	beta-galactosidase	-
										385700554	gb	AFI62502.1	GH_2_N+GH_2_C+Bgal_small_N	1	Bifidobacterium animalis subsp. animalis ATCC 25527	beta-galactosidase	-
										386652891	gb	AFJ16021.1	GH_2_N+GH_2_C+Bgal_small_N	1	Bifidobacterium animalis subsp. lactis B420	Beta-galactosidase	-
										386654459	gb	AFJ17588.1	GH_2_N+GH_2_C+Bgal_small_N	1	Bifidobacterium animalis subsp. lactis Bi-07	Beta-galactosidase	-
										388535424	gb	AFK60613.1	GH_2_N+GH_2_C+Bgal_small_N	1	Enterococcus faecium DO	beta-galactosidase, alpha subunit (plasmid)	-
										514422540	gb	AGO51768.1	GH_2_N+GH_2_C+Bgal_small_N	1	Bifidobacterium animalis subsp. lactis Bl12	beta-galactosidase	-
										546347020	gb	AGW84495.1	GH_2_N+GH_2_C+Bgal_small_N	1	Bifidobacterium animalis subsp. lactis ATCC 27673	beta-galactosidase	-
										640843201	gb	AIA32311.1	GH_2_N+GH_2_C+Bgal_small_N	1	Bifidobacterium animalis	beta-galactosidase	-
										730567326	gb	AIZ15754.1	GH_2_N+GH_2_C+Bgal_small_N	1	Bifidobacterium pseudolongum PV8-2	beta-galactosidase	-
										744823319	gb	AJC75996.1	GH_2_N+GH_2_C+Bgal_small_N	1	Bifidobacterium animalis subsp. lactis KLDS2.0603	beta-galactosidase	-
										745799725	gb	AJD33387.1	GH_2_N+GH_2_C+Bgal_small_N	1	Bifidobacterium animalis	beta-galactosidase	-
										747145757	gb	AJD88036.1	GH_2_N+GH_2_C+Bgal_small_N	1	Bifidobacterium animalis subsp. lactis	beta-galactosidase	-
										315447201	gb	ADU20765.1	GH_2_N+GH_2_C+Bgal_small_N	1	Ruminococcus albus 7 = DSM 20455	glycoside hydrolase family 2 TIM barrel	-
										332341150	gb	AEE47733.1	GH_2_N+GH_2_C+Bgal_small_N	2	Cellulomonas fimi ATCC 484	glycoside hydrolase family 2 TIM barrel	-
										827635350	gb	AKK10084.1	GH_2_N+GH_2_C+Bgal_small_N	2	Corynebacterium uterequi	beta-galactosidase/beta-glucuronidase	-
										381387459	dbj	BAM04275.1	GH_2_N+GH_2_C+Bgal_small_N	2	Phycisphaera mikurensis NBRC 102666	beta-galactosidase	-
										52217526	dbj	BAD50119.1	GH_2_N+GH_2d+GH_2_C+DUF4981+Bgal_small_N+F5\F8type_C		Bacteroides fragilis YCH46	beta-galactosidase	-
										60494108	emb	CAH08900.1	GH_2_N+GH_2d+GH_2_C+DUF4981+Bgal_small_N+F5\F8type_C		Bacteroides fragilis NCTC 9343	putative exported beta-galactosidase	-
										187425378	gb	ACD04657.1	GH_2_N+GH_2d+GH_2_C+DUF4981+Bgal_small_N+F5\F8type_C		Akkermansia muciniphila ATCC BAA-835	glycoside hydrolase family 2 TIM barrel	-
										256580623	gb	ACU91758.1	GH_2_N+GH_2d+GH_2_C+DUF4981+Bgal_small_N+F5\F8type_C		Capnocytophaga ochracea DSM 7271	glycoside hydrolase family 2 TIM barrel	-
										301164152	emb	CBW23708.1	GH_2_N+GH_2d+GH_2_C+DUF4981+Bgal_small_N+F5\F8type_C		Bacteroides fragilis 638R	putative exported beta-galactosidase	-
										319415696	gb	ADV42807.1	GH_2_N+GH_2d+GH_2_C+DUF4981+Bgal_small_N+F5\F8type_C		Bacteroides helcogenes P 36-108	glycoside hydrolase family 2 TIM barrel	-
										339902589	gb	AEK23668.1	GH_2_N+GH_2d+GH_2_C+DUF4981+Bgal_small_N+F5\F8type_C		Capnocytophaga canimorsus Cc5	Lactase	-
										610423330	gb	AHW60534.1	GH_2_N+GH_2d+GH_2_C+DUF4981+Bgal_small_N+F5\F8type_C		Draconibacterium orientale	beta-galactosidase	-
										794206903	gb	AKA52894.1	GH_2_N+GH_2d+GH_2_C+DUF4981+Bgal_small_N+F5\F8type_C		Bacteroides fragilis	beta-galactosidase	-
										922662978	emb	CUA19662.1	GH_2_N+GH_2d+GH_2_C+DUF4981+Bgal_small_N+F5\F8type_C		Bacteroides fragilis	Evolved beta-galactosidase subunit alpha	-
										288333324	gb	EFC71803.1	GH_2_N+GH_2d+GH_2_C+DUF4981+Bgal_small_N+F5\F8type_C		Prevotella sp. oral taxon 299 str. F0039	hypothetical protein HMPREF0669_00475 (plasmid)	-
										302150948	gb	ADK97209.1	GH_2_N+GH_2d+GH_2_C+DUF4981+Bgal_small_N+F5\F8type_C		Prevotella melaninogenica ATCC 25845	Beta galactosidase small chain	-
										324313243	gb	ADY33796.1	GH_2_N+GH_2d+GH_2_C+DUF4981+Bgal_small_N+F5\F8type_C		Odoribacter splanchnicus DSM 20712	glycoside hydrolase family 2 TIM barrel	-
										390521061	gb	AFL96792.1	GH_2_N+GH_2d+GH_2_C+DUF4981+Bgal_small_N+F5\F8type_C		Ornithobacterium rhinotracheale DSM 15997	beta-galactosidase/beta-glucuronidase	-
										656328015	emb	CDN31503.1	GH_2_N+GH_2d+GH_2_C+DUF4981+Bgal_small_N+F5\F8type_C		Mucinivorans hirudinis	Beta-galactosidase	-
										663074363	gb	AIE86518.1	GH_2_N+GH_2d+GH_2_C+DUF4981+Bgal_small_N+F5\F8type_C		Fimbriimonas ginsengisoli Gsoil 348	glycoside hydrolase family 2 TIM barrel	-
										672716787	emb	CDT15944.1	GH_2_N+GH_2d+GH_2_C+DUF4981+Bgal_small_N+F5\F8type_C		Sphingobacterium sp. PM2-P1-29	Glycoside hydrolase family 2 TIM barrel	-
										676327261	gb	AIM35762.1	GH_2_N+GH_2d+GH_2_C+DUF4981+Bgal_small_N+F5\F8type_C		Sphingobacterium sp. ML3W	beta-galactosidase	-
										686512894	gb	AIP99439.1	GH_2_N+GH_2d+GH_2_C+DUF4981+Bgal_small_N+F5\F8type_C		Ornithobacterium rhinotracheale ORT-UMN 88	beta-galactosidase	-
										913019456	gb	AKU70409.1	GH_2_N+GH_2d+GH_2_C+DUF4981+Bgal_small_N+F5\F8type_C		Prevotella fusca JCM 17724	beta-galactosidase	-
										187426205	gb	ACD05484.1	GH_2_N+GH_2d+GH_2_C+Bgal_small_N+F5\F8type_C		Akkermansia muciniphila ATCC BAA-835	glycoside hydrolase family 2 TIM barrel	-
										336299645	gb	AEI42748.1	GH_2_N+GH_2d+GH_2_C+Bgal_small_N+F5\F8type_C+F5\F8type_C		Paenibacillus mucilaginosus KNP414	Glycosyl hydrolases family 2	-
										378570168	gb	AFC30478.1	GH_2_N+GH_2d+GH_2_C+Bgal_small_N+F5\F8type_C+F5\F8type_C		Paenibacillus mucilaginosus 3016	glycosyl hydrolases family 2	-
										384091347	gb	AFH62783.1	GH_2_N+GH_2d+GH_2_C+Bgal_small_N+F5\F8type_C+F5\F8type_C		Paenibacillus mucilaginosus K02	glycosyl hydrolase	-
										29340607	gb	AAO78399.1	GH_2_N+GH_2d+GH_2_C+DUF4981+Bgal_small_N+CHB_HEX_C+F5\F8type_C+F5\F8type_C		Bacteroides thetaiotaomicron VPI-5482	beta-galactosidase	-
										29341367	gb	AAO79155.1	GH_2_N+GH_2d+GH_2_C+DUF4981+Bgal_small_N+CHB_HEX_C+F5\F8type_C		Bacteroides thetaiotaomicron VPI-5482	beta-galactosidase	-
										505816969	gb	AGM06892.1	GH_2_N+GH_2d+GH_2_C+Laminin_G_3+DUF4981+Bgal_small_N		Amycolatopsis orientalis HCCB10007	beta-galactosidase	-
										610422074	gb	AHW59278.1	GH_2_N+GH_2d+GH_2_C+Laminin_G_3+DUF4981+Bgal_small_N		Draconibacterium orientale	glycoside hydrolase	-
										667681725	gb	AIG76341.1	GH_2_N+GH_2d+GH_2_C+Laminin_G_3+DUF4981+Bgal_small_N		Amycolatopsis japonica	glycoside hydrolase family protein	-
										755915644	gb	AJK59222.1	GH_2_N+GH_2d+GH_2_C+Laminin_G_3+DUF4981+Bgal_small_N		Amycolatopsis lurida NRRL 2430	glycoside hydrolase	-
										3983575	dbj	BAA34817.1	GH_2_N+GH_2d+GH_2_C+Laminin_G_3+DUF4981+Bgal_small_N		Saccharopolyspora rectivirgula	beta-galactosidase	beta-galactosidase
										297156049	gb	ADI05761.1	GH_2_N+GH_2d+GH_2_C+Laminin_G_3+DUF4981+Bgal_small_N		Streptomyces bingchenggensis BCW-1	glycoside hydrolase family 2 sugar binding protein	-
										312442379	gb	ADQ78735.1	GH_2_N+GH_2d+GH_2_C+Laminin_G_3+DUF4981+Bgal_small_N		Paludibacter propionicigenes WB4	glycoside hydrolase family 42 domain 5 loop region	-
										344036805	gb	AEM82530.1	GH_2_N+GH_2d+GH_2_C+Laminin_G_3+DUF4981+Bgal_small_N		Streptomyces violaceusniger Tu 4113	glycoside hydrolase family 2 TIM barrel	-
										521355557	gb	AGP53874.1	GH_2_N+GH_2d+GH_2_C+Laminin_G_3+DUF4981+Bgal_small_N		Streptomyces rapamycinicus NRRL 5491	glycoside hydrolase	-
										642952078	emb	CDR05378.1	GH_2_N+GH_2d+GH_2_C+Laminin_G_3+DUF4981+Bgal_small_N		Streptomyces iranensis	glycoside hydrolase family 2 sugar bindingprotein	-
										255922955	gb	ACU38466.1	GH_2_N+GH_2d+GH_2_C+Laminin_G_3+Bgal_small_N+NPCBM		Actinosynnema mirum DSM 43827	glycoside hydrolase family 2 sugar binding	-
										556035971	gb	AGZ43218.1	GH_2_N+GH_2d+GH_2_C+Laminin_G_3+Bgal_small_N+NPCBM_assoc+NPCBM		Actinoplanes friuliensis DSM 7358	glycoside hydrolase family protein	-
										133915779	emb	CAM05892.1	GH_2_N+GH_2d+GH_2_C+Laminin_G_3+Bgal_small_N		Saccharopolyspora erythraea NRRL 2338	beta-galactosidase	-
										297162502	gb	ADI12214.1	GH_2_N+GH_2d+GH_2_C+Laminin_G_3+DUF4981+Bgal_small_N+NPCBM_assoc+NPCBM		Streptomyces bingchenggensis BCW-1	glycoside hydrolase family 2 sugar binding protein	-
										521354772	gb	AGP53089.1	GH_2_N+GH_2d+GH_2_C+Laminin_G_3+DUF4981+Bgal_small_N+NPCBM_assoc+NPCBM		Streptomyces rapamycinicus NRRL 5491	glycoside hydrolase	-
										642951310	emb	CDR04228.1	GH_2_N+GH_2d+GH_2_C+Laminin_G_3+DUF4981+Bgal_small_N+NPCBM_assoc+NPCBM		Streptomyces iranensis	glycoside hydrolase family 2 TIM barrel	-
										110675487	gb	ABG84474.1	GH_2_N+GH_2d+GH_2_C+DUF4981+Bgal_small_N+NPCBM		Clostridium perfringens ATCC 13124	beta-galactosidase	-
										610423224	gb	AHW60428.1	GH_2_N+GH_2_N+GH_2d+GH_2_C+DUF4981+Bgal_small_N		Draconibacterium orientale	beta-galactosidase	-
										329749458	gb	AEC02814.1	GH_2_N+GH_2_N+GH_2d+GH_2_C+DUF4981+Bgal_small_N		Sphaerochaeta coccoides DSM 17374	glycoside hydrolase family 2 TIM barrel	-
										52214894	dbj	BAD47487.1	RicinB_lectin_2+GH_2_N+GH_2d+GH_2_C+DUF4981+Bgal_small_N		Bacteroides fragilis YCH46	beta-galactosidase	-
										294981411	gb	ADF51876.1	RicinB_lectin_2+GH_2_N+GH_2d+GH_2_C+DUF4981+Bgal_small_N		Zunongwangia profunda SM-A87	glycosyl hydrolases family 2	-
										794204786	gb	AKA50777.1	RicinB_lectin_2+GH_2_N+GH_2d+GH_2_C+DUF4981+Bgal_small_N		Bacteroides fragilis	beta-galactosidase	-
										922660628	emb	CUA17312.1	RicinB_lectin_2+GH_2_N+GH_2d+GH_2_C+DUF4981+Bgal_small_N		Bacteroides fragilis	Evolved beta-galactosidase subunit alpha	-
										597515372	emb	CDO14464.1	GH_2_N+GH_2d+GH_2_C+DUF4981+Bgal_small_N+EAL		Klebsiella pneumoniae	unnamed protein product	-
